# Supplementary material for: Overexpression of Human Syndecan-1 Protects against the Diethylnitrosamine-Induced Hepatocarcinogenesis in Mice
Source: Cancers (Basel). 2021 Mar 27;13(7):1548. doi: 10.3390/cancers13071548 (PMC8037268; doi:10.3390/cancers13071548)
Supplement: Supplementary file 1 [file cancers-13-01548-s001.zip]

Archive with 4 entries (3 files):
- cancers-1142681-suppl-XML/
- cancers-1142681-suppl-XML/Supplementary Material.docx
- cancers-1142681-suppl-XML/Table S2.xlsx
- cancers-1142681-suppl-XML/Table S3.xlsx
