# Supplementary material for: Overexpression of Human Syndecan-1 Protects against the Diethylnitrosamine-Induced Hepatocarcinogenesis in Mice
Source: Cancers (Basel). 2021 Mar 27;13(7):1548. doi: 10.3390/cancers13071548 (PMC8037268; doi:10.3390/cancers13071548)
Supplement: Supplementary file 1 [file cancers-13-01548-s001.zip › cancers-1142681-suppl-XML/Table S2.xlsx]

## Sheet: Sheet1
Supplementary Table S2 MaxQuant protein quantitation results for describing the changes in lipid metabolism as a consequence of DEN and Syndecan-DEN treatment at 3 months’ time point. In each group, four samples were investigated in two technical replicates.
Protein codes and names	DEN-1_1	DEN-1_2	DEN-2_1	DEN-2_2	DEN-3_1	DEN-3_2	DEN-4_1	DEN-4_2	SDC-DEN-1_1	SDC-DEN-1_2	SDC-DEN-2_1	SDC-DEN-2_2	SDC-DEN-3_1	SDC-DEN-3_2	SDC-DEN-4_1	SDC-DEN-4_2
sp|Q8C196|CPSM_MOUSE Carbamoyl-phosphate synthase [ammonia], mitochondrial OS=Mus musculus OX=10090 GN=Cps1 PE=1 SV=2	219400000	227230000	242700000	250960000	202940000	216010000	128890000	128660000	135680000	148870000	107100000	93485000	166030000	160190000	303550000	323380000
sp|P19096|FAS_MOUSE Fatty acid synthase OS=Mus musculus OX=10090 GN=Fasn PE=1 SV=2	31032000	32348000	43706000	47734000	28270000	29001000	11282000	10164000	1355400	483010	0	766230	2915700	388860	8074700	5871100
sp|Q8R0Y6|AL1L1_MOUSE Cytosolic 10-formyltetrahydrofolate dehydrogenase OS=Mus musculus OX=10090 GN=Aldh1l1 PE=1 SV=1	48315000	46366000	59335000	55776000	49672000	51532000	33106000	35649000	23899000	24946000	17570000	18950000	27242000	26930000	42208000	41163000
sp|P11679|K2C8_MOUSE Keratin, type II cytoskeletal 8 OS=Mus musculus OX=10090 GN=Krt8 PE=1 SV=4;	77187000	83558000	72489000	76949000	85059000	86632000	119810000	78049000	142120000	154000000	154910000	174430000	193770000	155370000	127070000	117300000
sp|P07724|ALBU_MOUSE Serum albumin OS=Mus musculus OX=10090 GN=Alb PE=1 SV=3	57551000	62510000	67593000	77738000	54070000	47986000	25012000	37907000	16928000	18892000	6035800	11719000	12790000	10445000	27119000	24650000
sp|Q05920|PYC_MOUSE Pyruvate carboxylase, mitochondrial OS=Mus musculus OX=10090 GN=Pc PE=1 SV=1	25635000	24847000	29243000	27118000	23986000	24157000	19076000	19585000	19502000	22267000	16565000	17776000	22026000	19169000	25629000	27490000
sp|Q9ET01|PYGL_MOUSE Glycogen phosphorylase, liver form OS=Mus musculus OX=10090 GN=Pygl PE=1 SV=4	22817000	22000000	25486000	25841000	20047000	20242000	18411000	18912000	12918000	12067000	10921000	12537000	13690000	14472000	12993000	12258000
sp|P20029|BIP_MOUSE Endoplasmic reticulum chaperone BiP OS=Mus musculus OX=10090 GN=Hspa5 PE=1 SV=3	49499000	47608000	57934000	53334000	63266000	63483000	46718000	55057000	34815000	37019000	32817000	33712000	46788000	36145000	48757000	46731000
sp|Q03265|ATPA_MOUSE ATP synthase subunit alpha, mitochondrial OS=Mus musculus OX=10090 GN=Atp5f1a PE=1 SV=1	63874000	65699000	68920000	66216000	64015000	63931000	78650000	87505000	70011000	79300000	80436000	94836000	100320000	84176000	93973000	80247000
sp|Q8BWT1|THIM_MOUSE 3-ketoacyl-CoA thiolase, mitochondrial OS=Mus musculus OX=10090 GN=Acaa2 PE=1 SV=3	41504000	37539000	47384000	46135000	36396000	42949000	21613000	22646000	18179000	20556000	13627000	14940000	23965000	18657000	41495000	41750000
sp|Q00623|APOA1_MOUSE Apolipoprotein A-I OS=Mus musculus OX=10090 GN=Apoa1 PE=1 SV=2	63522000	77162000	59005000	52296000	64016000	62333000	105560000	62709000	23400000	24738000	23797000	22787000	17408000	18881000	14253000	8823100
sp|P05784|K1C18_MOUSE Keratin, type I cytoskeletal 18 OS=Mus musculus OX=10090 GN=Krt18 PE=1 SV=5;	89455000	84736000	79352000	75691000	90390000	85456000	154160000	129110000	132250000	163830000	167080000	167520000	175160000	135000000	111500000	98243000
sp|P26443|DHE3_MOUSE Glutamate dehydrogenase 1, mitochondrial OS=Mus musculus OX=10090 GN=Glud1 PE=1 SV=1	58643000	54428000	63021000	57561000	61133000	65756000	31368000	44498000	38419000	40055000	34424000	47152000	48347000	49704000	71358000	69904000
sp|P09103|PDIA1_MOUSE Protein disulfide-isomerase OS=Mus musculus OX=10090 GN=P4hb PE=1 SV=2	33453000	32777000	38644000	38776000	39729000	38491000	37709000	35503000	28528000	33854000	27689000	31513000	37676000	30706000	30802000	28958000
sp|P16460|ASSY_MOUSE Argininosuccinate synthase OS=Mus musculus OX=10090 GN=Ass1 PE=1 SV=1	48029000	63071000	54362000	61419000	63922000	72262000	43740000	60732000	35830000	40521000	28796000	35454000	42602000	45000000	71219000	85355000
sp|P24270|CATA_MOUSE Catalase OS=Mus musculus OX=10090 GN=Cat PE=1 SV=4	49054000	47313000	45472000	46995000	47485000	44192000	45108000	44905000	26132000	34731000	24915000	26161000	29076000	28807000	34669000	33806000
sp|P63017|HSP7C_MOUSE Heat shock cognate 71 kDa protein OS=Mus musculus OX=10090 GN=Hspa8 PE=1 SV=1	24428000	22882000	23868000	25708000	19030000	19567000	15753000	18585000	19303000	21809000	21088000	21206000	26008000	22818000	29593000	25845000
sp|Q91YI0|ARLY_MOUSE Argininosuccinate lyase OS=Mus musculus OX=10090 GN=Asl PE=1 SV=1	37092000	38933000	33804000	33856000	32359000	31723000	38105000	40675000	37697000	41984000	46363000	48515000	51460000	48296000	38635000	42896000
sp|P56480|ATPB_MOUSE ATP synthase subunit beta, mitochondrial OS=Mus musculus OX=10090 GN=Atp5f1b PE=1 SV=2	46919000	47356000	52273000	53724000	49760000	49484000	30816000	22831000	40511000	48108000	42063000	44202000	55022000	53078000	68054000	71438000
sp|Q01853|TERA_MOUSE Transitional endoplasmic reticulum ATPase OS=Mus musculus OX=10090 GN=Vcp PE=1 SV=4	11481000	10600000	10787000	11963000	7709400	7676500	2595100	6759700	7108000	7016200	6607100	6808200	6961500	3349300	9392800	9476200
sp|Q99LB7|SARDH_MOUSE Sarcosine dehydrogenase, mitochondrial OS=Mus musculus OX=10090 GN=Sardh PE=1 SV=1	18270000	18613000	20221000	20876000	17669000	16109000	11307000	10664000	10352000	10446000	6245800	6739500	10987000	11366000	17480000	17291000
sp|Q9R0H0-2|ACOX1_MOUSE Isoform 2 of Peroxisomal acyl-coenzyme A oxidase 1 OS=Mus musculus OX=10090 GN=Acox1;sp|Q9R0H0|ACOX1_MOUSE Peroxisomal acyl-coenzyme A oxidase 1 OS=Mus musculus OX=10090 GN=Acox1 PE=1 SV=5	22163000	19441000	21188000	19474000	20258000	18251000	14424000	14288000	8501300	9480100	7196700	8621100	10011000	8792600	9693900	8594900
sp|P05202|AATM_MOUSE Aspartate aminotransferase, mitochondrial OS=Mus musculus OX=10090 GN=Got2 PE=1 SV=1	21019000	20498000	22981000	22384000	21074000	21829000	10505000	9431000	14874000	14748000	9604400	14214000	14778000	13644000	22960000	25632000
sp|Q9D0F9|PGM1_MOUSE Phosphoglucomutase-1 OS=Mus musculus OX=10090 GN=Pgm1 PE=1 SV=4	15399000	14655000	13526000	14505000	13539000	14308000	15995000	16800000	10585000	12537000	10394000	11757000	14025000	13179000	11906000	13023000
sp|Q9DBT9|M2GD_MOUSE Dimethylglycine dehydrogenase, mitochondrial OS=Mus musculus OX=10090 GN=Dmgdh PE=1 SV=1	16256000	14851000	16603000	16247000	13719000	13136000	10188000	9740700	9915800	9884400	8595000	10346000	9115000	11813000	13245000	13439000
sp|P32020|NLTP_MOUSE Non-specific lipid-transfer protein OS=Mus musculus OX=10090 GN=Scp2 PE=1 SV=3;sp|P32020-2|NLTP_MOUSE Isoform SCP2 of Non-specific lipid-transfer protein OS=Mus musculus OX=10090 GN=Scp2	19924000	23523000	29374000	26013000	26077000	23852000	21352000	24065000	15540000	17656000	13765000	14663000	13741000	14216000	20494000	20952000
sp|P47738|ALDH2_MOUSE Aldehyde dehydrogenase, mitochondrial OS=Mus musculus OX=10090 GN=Aldh2 PE=1 SV=1	52344000	53895000	55145000	63765000	60430000	53588000	41175000	44296000	26476000	25050000	16528000	20432000	27246000	30471000	48318000	47628000
sp|P63038|CH60_MOUSE 60 kDa heat shock protein, mitochondrial OS=Mus musculus OX=10090 GN=Hspd1 PE=1 SV=1;sp|P63038-2|CH60_MOUSE Isoform 2 of 60 kDa heat shock protein, mitochondrial OS=Mus musculus OX=10090 GN=Hspd1	23308000	22230000	25079000	24521000	22128000	22294000	13192000	18637000	20264000	20894000	19964000	18435000	22606000	22327000	28591000	29312000
sp|Q91Y97|ALDOB_MOUSE Fructose-bisphosphate aldolase B OS=Mus musculus OX=10090 GN=Aldob PE=1 SV=3	64011000	60697000	62397000	67435000	59932000	66332000	70754000	43600000	45091000	49955000	45247000	44668000	57059000	58125000	53440000	53342000
sp|P49429|HPPD_MOUSE 4-hydroxyphenylpyruvate dioxygenase OS=Mus musculus OX=10090 GN=Hpd PE=1 SV=3	28841000	27459000	25221000	33863000	18343000	22656000	21483000	18566000	13969000	16428000	44565000	23879000	23355000	18600000	22580000	21790000
sp|P50247|SAHH_MOUSE Adenosylhomocysteinase OS=Mus musculus OX=10090 GN=Ahcy PE=1 SV=3	33206000	36179000	41417000	41963000	32510000	31232000	18750000	15492000	12319000	14797000	8436800	9465600	14999000	15135000	37086000	31870000
sp|Q921I1|TRFE_MOUSE Serotransferrin OS=Mus musculus OX=10090 GN=Tf PE=1 SV=1	11071000	9236100	13849000	12240000	6620000	8111600	1878200	3241300	1737300	2813400	0	834690	1491800	1071800	3390100	4497000
sp|O35490|BHMT1_MOUSE Betaine--homocysteine S-methyltransferase 1 OS=Mus musculus OX=10090 GN=Bhmt PE=1 SV=1	91134000	89400000	92726000	78160000	58767000	68736000	56038000	37628000	77085000	68671000	73049000	72541000	82561000	81286000	94944000	101200000
sp|O88844|IDHC_MOUSE Isocitrate dehydrogenase [NADP] cytoplasmic OS=Mus musculus OX=10090 GN=Idh1 PE=1 SV=2	13898000	15778000	18879000	17960000	12649000	11643000	9724800	9456200	6605500	6679200	542470	4690100	8444100	6852600	15316000	13737000
sp|P08113|ENPL_MOUSE Endoplasmin OS=Mus musculus OX=10090 GN=Hsp90b1 PE=1 SV=2	16516000	15763000	19548000	20683000	20867000	21238000	15341000	19078000	15698000	17154000	14685000	15073000	18901000	16744000	20957000	20807000
sp|P25688|URIC_MOUSE Uricase OS=Mus musculus OX=10090 GN=Uox PE=1 SV=2	15929000	14861000	21844000	26452000	23578000	27751000	20027000	20115000	6735900	10477000	7558400	9177400	10511000	12961000	11933000	11051000
sp|P40142|TKT_MOUSE Transketolase OS=Mus musculus OX=10090 GN=Tkt PE=1 SV=1	10994000	9634000	9048800	8054800	11105000	10805000	9536800	12614000	9317500	10605000	7293200	5694600	8467200	9410100	10942000	10537000
sp|P41216|ACSL1_MOUSE Long-chain-fatty-acid--CoA ligase 1 OS=Mus musculus OX=10090 GN=Acsl1 PE=1 SV=2	17266000	16026000	18404000	22255000	14513000	14918000	5721400	7039200	3028600	3825400	2622000	2288300	5552800	2782400	11900000	7713900
sp|P48678|LMNA_MOUSE Prelamin-A/C OS=Mus musculus OX=10090 GN=Lmna PE=1 SV=2;sp|P48678-2|LMNA_MOUSE Isoform C of Prelamin-A/C OS=Mus musculus OX=10090 GN=Lmna;sp|P48678-3|LMNA_MOUSE Isoform C2 of Prelamin-A/C OS=Mus musculus OX=10090 GN=Lmna	5521900	6312000	5757400	5594000	6144500	6272500	9196200	9810900	9915600	11207000	10923000	10164000	9673400	9307400	6810400	6751400
sp|P53657|KPYR_MOUSE Pyruvate kinase PKLR OS=Mus musculus OX=10090 GN=Pklr PE=1 SV=1	14416000	13954000	13963000	13670000	12400000	13258000	18249000	17965000	8242100	8955700	7129900	9506100	9665800	8405200	5897600	5638600
sp|P97351|RS3A_MOUSE 40S ribosomal protein S3a OS=Mus musculus OX=10090 GN=Rps3a PE=1 SV=3	11014000	8861300	8666100	8507700	10828000	10762000	14579000	4717300	18583000	19636000	18647000	20674000	19956000	20668000	13560000	10806000
sp|Q78PY7|SND1_MOUSE Staphylococcal nuclease domain-containing protein 1 OS=Mus musculus OX=10090 GN=Snd1 PE=1 SV=1	6042800	5925300	6381000	6163400	5978100	5371400	0	6664800	6143400	6732000	5667200	5210800	6512700	6196700	6516200	6679300
sp|Q922D8|C1TC_MOUSE C-1-tetrahydrofolate synthase, cytoplasmic OS=Mus musculus OX=10090 GN=Mthfd1 PE=1 SV=4	10806000	9909700	11213000	11826000	9227700	9194900	3658200	4829600	7435500	7888900	6617900	6922000	8626700	8716300	9591000	9567100
sp|Q9DBF1-2|AL7A1_MOUSE Isoform 2 of Alpha-aminoadipic semialdehyde dehydrogenase OS=Mus musculus OX=10090 GN=Aldh7a1;sp|Q9DBF1|AL7A1_MOUSE Alpha-aminoadipic semialdehyde dehydrogenase OS=Mus musculus OX=10090 GN=Aldh7a1 PE=1 SV=4	6039000	5783800	9591100	8778200	7213600	6108300	0	0	3058400	4280500	0	1592700	2882600	4473700	4144300	4610500
sp|O08601|MTP_MOUSE Microsomal triglyceride transfer protein large subunit OS=Mus musculus OX=10090 GN=Mttp PE=1 SV=2;sp|O08601-2|MTP_MOUSE Isoform 2 of Microsomal triglyceride transfer protein large subunit OS=Mus musculus OX=10090 GN=Mttp	4686100	5463500	8380700	9012600	6315900	7031400	1757000	0	1405900	1204500	0	1031300	1285300	0	2889600	2930300
sp|P11725|OTC_MOUSE Ornithine carbamoyltransferase, mitochondrial OS=Mus musculus OX=10090 GN=Otc PE=1 SV=1	33707000	31433000	28577000	27294000	25857000	25201000	29406000	33882000	42995000	48629000	42149000	42652000	52340000	45880000	40827000	42526000
sp|P27773|PDIA3_MOUSE Protein disulfide-isomerase A3 OS=Mus musculus OX=10090 GN=Pdia3 PE=1 SV=2	10447000	11380000	12769000	11747000	11633000	11050000	8963700	8561200	11183000	12262000	11274000	10510000	12336000	11060000	11979000	11481000
sp|P38647|GRP75_MOUSE Stress-70 protein, mitochondrial OS=Mus musculus OX=10090 GN=Hspa9 PE=1 SV=3	8056300	6216300	9761200	8799500	6417500	8591400	0	2662800	5292000	4320100	4453300	5630700	4801700	4537600	9220900	10369000
sp|P51660|DHB4_MOUSE Peroxisomal multifunctional enzyme type 2 OS=Mus musculus OX=10090 GN=Hsd17b4 PE=1 SV=3	15021000	17143000	15820000	17378000	16415000	15733000	12278000	13239000	6957200	8193400	7112100	7073800	8755300	10226000	11468000	12081000
sp|P67778|PHB_MOUSE Prohibitin OS=Mus musculus OX=10090 GN=Phb PE=1 SV=1	16415000	17422000	15889000	14754000	14358000	14302000	22418000	21564000	27334000	30270000	31511000	28196000	25713000	27475000	20687000	19528000
sp|Q78JT3|3HAO_MOUSE 3-hydroxyanthranilate 3,4-dioxygenase OS=Mus musculus OX=10090 GN=Haao PE=1 SV=1	14668000	12745000	15151000	14858000	13508000	9097100	13791000	12493000	8502600	11848000	8786600	9062300	10644000	8851000	15040000	12030000
sp|Q8BMS1|ECHA_MOUSE Trifunctional enzyme subunit alpha, mitochondrial OS=Mus musculus OX=10090 GN=Hadha PE=1 SV=1	11351000	12917000	13753000	14365000	12683000	9135300	2551700	4000100	3807400	3889800	783390	1237300	5282300	2057200	11418000	10482000
sp|Q8VC30|TKFC_MOUSE Triokinase/FMN cyclase OS=Mus musculus OX=10090 GN=Tkfc PE=1 SV=1	14686000	16859000	19505000	18284000	17050000	15853000	11843000	13082000	7861000	6639200	5444600	3427700	6778900	6451100	9859600	9774600
sp|O08709|PRDX6_MOUSE Peroxiredoxin-6 OS=Mus musculus OX=10090 GN=Prdx6 PE=1 SV=3	21426000	24177000	26172000	26778000	28768000	24173000	27761000	28146000	14583000	19318000	16256000	16536000	21234000	21254000	19497000	18374000
sp|O88569|ROA2_MOUSE Heterogeneous nuclear ribonucleoproteins A2/B1 OS=Mus musculus OX=10090 GN=Hnrnpa2b1 PE=1 SV=2;sp|O88569-3|ROA2_MOUSE Isoform 3 of Heterogeneous nuclear ribonucleoproteins A2/B1 OS=Mus musculus OX=10090 GN=Hnrnpa2b1;sp|O88569-2|ROA2_MO	12202000	16828000	17781000	18335000	17892000	18937000	28086000	30360000	20575000	26528000	26312000	19929000	22199000	19498000	19745000	15071000
sp|P00329|ADH1_MOUSE Alcohol dehydrogenase 1 OS=Mus musculus OX=10090 GN=Adh1 PE=1 SV=2	29258000	31070000	29737000	30949000	25970000	25723000	18069000	19142000	11218000	9608400	9509700	10624000	12242000	8704200	27220000	21068000
sp|P08226|APOE_MOUSE Apolipoprotein E OS=Mus musculus OX=10090 GN=Apoe PE=1 SV=2	17314000	17636000	15904000	15784000	17989000	19063000	26123000	27176000	15403000	17917000	14180000	14786000	18749000	18640000	12034000	12610000
sp|P08249|MDHM_MOUSE Malate dehydrogenase, mitochondrial OS=Mus musculus OX=10090 GN=Mdh2 PE=1 SV=3	16688000	15696000	18595000	19086000	13298000	13615000	11116000	10499000	14604000	18609000	10342000	13510000	16350000	15804000	16795000	16599000
sp|P09411|PGK1_MOUSE Phosphoglycerate kinase 1 OS=Mus musculus OX=10090 GN=Pgk1 PE=1 SV=4	9672400	8286600	12972000	13583000	7603500	9007100	3417900	5046800	3815100	3114700	3073200	622200	4052100	0	8009900	8003500
sp|P10126|EF1A1_MOUSE Elongation factor 1-alpha 1 OS=Mus musculus OX=10090 GN=Eef1a1 PE=1 SV=3;sp|P62631|EF1A2_MOUSE Elongation factor 1-alpha 2 OS=Mus musculus OX=10090 GN=Eef1a2 PE=1 SV=1	41915000	39021000	40068000	39816000	44253000	43197000	39788000	44369000	32186000	35577000	26927000	29190000	35762000	31076000	38259000	39371000
sp|P11499|HS90B_MOUSE Heat shock protein HSP 90-beta OS=Mus musculus OX=10090 GN=Hsp90ab1 PE=1 SV=3	31714000	31753000	35925000	33232000	32439000	34094000	29140000	29323000	21786000	26295000	24749000	27358000	28214000	28387000	35129000	29822000
sp|P17182|ENOA_MOUSE Alpha-enolase OS=Mus musculus OX=10090 GN=Eno1 PE=1 SV=3	35443000	32273000	37497000	36447000	31291000	34611000	33063000	37529000	25646000	29762000	24190000	25681000	28707000	26168000	28917000	30397000
sp|P24549|AL1A1_MOUSE Retinal dehydrogenase 1 OS=Mus musculus OX=10090 GN=Aldh1a1 PE=1 SV=5	25555000	20174000	25703000	25896000	23553000	20075000	10515000	12973000	5357400	7722600	5334000	3891900	8047100	5112500	12334000	12495000
sp|P28271|ACOC_MOUSE Cytoplasmic aconitate hydratase OS=Mus musculus OX=10090 GN=Aco1 PE=1 SV=3	7494700	7762000	8406300	7681800	6906100	7828700	6497000	6195700	7234500	7857100	5739300	6594900	7514000	7267200	7229100	7144000
sp|P54869|HMCS2_MOUSE Hydroxymethylglutaryl-CoA synthase, mitochondrial OS=Mus musculus OX=10090 GN=Hmgcs2 PE=1 SV=2	43912000	44005000	45590000	45556000	40778000	40735000	32383000	38551000	22993000	26124000	16706000	17985000	26262000	23054000	32384000	30899000
sp|P62908|RS3_MOUSE 40S ribosomal protein S3 OS=Mus musculus OX=10090 GN=Rps3 PE=1 SV=1	26753000	27181000	25141000	27992000	24052000	21608000	29431000	27977000	21870000	27359000	20764000	24153000	30180000	23732000	28725000	30700000
sp|P70694|DHB5_MOUSE Estradiol 17 beta-dehydrogenase 5 OS=Mus musculus OX=10090 GN=Akr1c6 PE=1 SV=1	36562000	35498000	34746000	35531000	32881000	35880000	40623000	44555000	35711000	39104000	31435000	33948000	42902000	35682000	39156000	34294000
sp|Q64374|RGN_MOUSE Regucalcin OS=Mus musculus OX=10090 GN=Rgn PE=1 SV=1	48469000	50489000	39867000	41746000	40979000	41522000	48672000	35780000	28954000	31456000	27008000	27785000	33747000	24406000	39958000	42187000
sp|Q8BH00|AL8A1_MOUSE 2-aminomuconic semialdehyde dehydrogenase OS=Mus musculus OX=10090 GN=Aldh8a1 PE=1 SV=1	6159500	5763400	6938100	7147600	6162800	4292000	0	3720900	0	2906400	0	2291400	5665000	0	4192700	2513500
sp|Q9DB77|QCR2_MOUSE Cytochrome b-c1 complex subunit 2, mitochondrial OS=Mus musculus OX=10090 GN=Uqcrc2 PE=1 SV=1	11399000	11462000	10745000	11056000	11149000	11105000	9994800	11030000	12504000	16134000	11980000	12151000	14396000	13668000	14962000	14660000
sp|Q9DBM2|ECHP_MOUSE Peroxisomal bifunctional enzyme OS=Mus musculus OX=10090 GN=Ehhadh PE=1 SV=4	6772000	6848500	9343100	8622800	4801200	4556300	0	788880	0	0	0	0	839050	0	1657700	0
sp|Q9DCW4|ETFB_MOUSE Electron transfer flavoprotein subunit beta OS=Mus musculus OX=10090 GN=Etfb PE=1 SV=3	32844000	31603000	27274000	27077000	27321000	26909000	34780000	38814000	47099000	56255000	44861000	51681000	51139000	45074000	35561000	35587000
sp|Q9EQ20|MMSA_MOUSE Methylmalonate-semialdehyde dehydrogenase [acylating], mitochondrial OS=Mus musculus OX=10090 GN=Aldh6a1 PE=1 SV=1	12463000	12281000	13599000	13126000	10723000	11509000	8608600	7845600	8594200	9607100	6057800	5687300	9721300	9857700	11927000	11753000
sp|Q9QXD6|F16P1_MOUSE Fructose-1,6-bisphosphatase 1 OS=Mus musculus OX=10090 GN=Fbp1 PE=1 SV=3	12260000	13371000	14510000	14543000	12361000	13235000	10368000	11981000	6995800	7710400	5733700	4872800	8375800	7973800	9710000	7972900
sp|P08003|PDIA4_MOUSE Protein disulfide-isomerase A4 OS=Mus musculus OX=10090 GN=Pdia4 PE=1 SV=3	3999700	3738700	4096900	3565100	5255700	4042400	3709400	4025900	4872800	6435000	4153100	5435100	5291300	5063400	4935600	4461100
sp|P14824|ANXA6_MOUSE Annexin A6 OS=Mus musculus OX=10090 GN=Anxa6 PE=1 SV=3	3885000	3686100	5527500	4207700	4080100	3498300	0	0	0	1436700	1234700	1410000	1626800	0	2728200	2622900
sp|P20152|VIME_MOUSE Vimentin OS=Mus musculus OX=10090 GN=Vim PE=1 SV=3	9334000	9280900	7322200	7936000	9282500	9395700	15665000	17016000	8883300	10273000	9746100	10695000	10585000	10365000	5355100	5664400
sp|P58252|EF2_MOUSE Elongation factor 2 OS=Mus musculus OX=10090 GN=Eef2 PE=1 SV=2	11576000	10917000	11661000	11682000	9918000	9387400	8421500	8324000	7168800	8359100	5334800	5452800	7428700	6770100	11400000	11919000
sp|P97872|FMO5_MOUSE Dimethylaniline monooxygenase [N-oxide-forming] 5 OS=Mus musculus OX=10090 GN=Fmo5 PE=1 SV=4	12085000	11679000	12917000	11480000	9712200	10291000	8155400	7474800	3905900	4877500	6733900	5647700	6667600	5525600	7190400	8363200
sp|Q61176|ARGI1_MOUSE Arginase-1 OS=Mus musculus OX=10090 GN=Arg1 PE=1 SV=1	46163000	49380000	43182000	47227000	43549000	43264000	38563000	34442000	42089000	44695000	50485000	63636000	58589000	42457000	49685000	47025000
sp|Q8BHN3-2|GANAB_MOUSE Isoform 2 of Neutral alpha-glucosidase AB OS=Mus musculus OX=10090 GN=Ganab;sp|Q8BHN3|GANAB_MOUSE Neutral alpha-glucosidase AB OS=Mus musculus OX=10090 GN=Ganab PE=1 SV=1	4758800	4081200	3481600	3697800	4353700	3981000	4173200	4265000	4723900	6219400	4825000	6204400	5086200	5975000	3157400	3518900
sp|Q91XD4|FTCD_MOUSE Formimidoyltransferase-cyclodeaminase OS=Mus musculus OX=10090 GN=Ftcd PE=1 SV=1	8160700	8742000	9887900	9378200	7479400	7712200	0	3517600	4456300	4580600	4351900	4812900	4599100	5368900	7402300	6664300
sp|Q921G7|ETFD_MOUSE Electron transfer flavoprotein-ubiquinone oxidoreductase, mitochondrial OS=Mus musculus OX=10090 GN=Etfdh PE=1 SV=1	5003300	5028600	5618000	5560600	3988800	3622600	2462400	3439800	2872900	3897500	1593200	2102800	3719900	3855600	4433600	4278800
sp|Q9D379|HYEP_MOUSE Epoxide hydrolase 1 OS=Mus musculus OX=10090 GN=Ephx1 PE=1 SV=2	10255000	7486900	8725100	10976000	10234000	8188900	7469400	8366200	5118000	5145600	3195000	5324700	4815200	6155600	2689200	2442100
sp|P05201|AATC_MOUSE Aspartate aminotransferase, cytoplasmic OS=Mus musculus OX=10090 GN=Got1 PE=1 SV=3	8884000	10542000	9989100	8869200	8913900	9216300	6924400	6696000	6635500	7707500	5611400	5107000	6576300	6472800	10389000	10312000
sp|P10649|GSTM1_MOUSE Glutathione S-transferase Mu 1 OS=Mus musculus OX=10090 GN=Gstm1 PE=1 SV=2	105550000	103600000	92025000	90653000	84748000	101420000	91297000	76059000	81842000	93810000	95297000	115390000	124260000	97629000	121310000	116160000
sp|P13707|GPDA_MOUSE Glycerol-3-phosphate dehydrogenase [NAD(+)], cytoplasmic OS=Mus musculus OX=10090 GN=Gpd1 PE=1 SV=3	9032500	8424800	10897000	11068000	7809100	5960700	3893900	2918300	0	2099000	2241300	0	4030300	0	5954000	6055100
sp|P14148|RL7_MOUSE 60S ribosomal protein L7 OS=Mus musculus OX=10090 GN=Rpl7 PE=1 SV=2	14596000	14994000	12965000	12737000	16558000	15251000	24316000	24599000	17878000	18344000	14298000	15942000	17114000	18568000	13875000	14240000
sp|P16331|PH4H_MOUSE Phenylalanine-4-hydroxylase OS=Mus musculus OX=10090 GN=Pah PE=1 SV=4	11616000	11252000	11844000	13037000	12363000	12660000	5377000	5092300	8098500	9692900	7963800	9098800	9985300	9649800	11852000	12594000
sp|P17742|PPIA_MOUSE Peptidyl-prolyl cis-trans isomerase A OS=Mus musculus OX=10090 GN=Ppia PE=1 SV=2	14167000	16132000	15353000	15021000	12184000	13139000	16825000	19160000	15181000	16309000	11315000	13114000	12645000	12009000	14154000	12716000
sp|P33267|CP2F2_MOUSE Cytochrome P450 2F2 OS=Mus musculus OX=10090 GN=Cyp2f2 PE=1 SV=1	10174000	9808500	9853100	9431000	8574100	9423500	10690000	11354000	12231000	14403000	15000000	14655000	14996000	14779000	10747000	9853100
sp|P35700|PRDX1_MOUSE Peroxiredoxin-1 OS=Mus musculus OX=10090 GN=Prdx1 PE=1 SV=1	41465000	44510000	43281000	44754000	37604000	40853000	33277000	38807000	30370000	33368000	32532000	28985000	37319000	38851000	39643000	46655000
sp|P48036|ANXA5_MOUSE Annexin A5 OS=Mus musculus OX=10090 GN=Anxa5 PE=1 SV=1	12061000	11543000	11137000	10786000	10823000	11555000	14359000	15049000	7994100	9700900	7645000	7524200	8482700	8394300	5001100	5167100
sp|P62242|RS8_MOUSE 40S ribosomal protein S8 OS=Mus musculus OX=10090 GN=Rps8 PE=1 SV=2	19550000	19810000	20199000	20212000	18110000	18825000	18970000	22267000	23761000	21925000	19164000	23354000	23842000	25304000	18260000	20046000
sp|P62806|H4_MOUSE Histone H4 OS=Mus musculus OX=10090 GN=Hist1h4a PE=1 SV=2	94803000	89019000	75009000	81334000	102920000	115750000	87174000	86924000	86699000	61331000	210990000	53484000	105720000	101560000	118790000	92871000
sp|P68040|RACK1_MOUSE Receptor of activated protein C kinase 1 OS=Mus musculus OX=10090 GN=Rack1 PE=1 SV=3	8160800	8008500	7543900	7522000	7830900	7254400	8988900	8392400	8037300	8945600	6902200	7455100	6631100	6686800	7620800	8388900
sp|Q61838|PZP_MOUSE Pregnancy zone protein OS=Mus musculus OX=10090 GN=Pzp PE=1 SV=3	8303600	7129400	10157000	8100600	5611000	5250400	6851500	5407800	1528100	0	1069500	1101300	1323800	1363900	2106000	2022400
sp|Q6ZWN5|RS9_MOUSE 40S ribosomal protein S9 OS=Mus musculus OX=10090 GN=Rps9 PE=1 SV=3	22898000	20961000	17046000	18130000	21287000	22879000	36127000	40929000	35381000	28266000	37474000	31866000	38528000	29818000	26161000	24199000
sp|Q8VCT4|CES1D_MOUSE Carboxylesterase 1D OS=Mus musculus OX=10090 GN=Ces1d PE=1 SV=1	18956000	16806000	16099000	17693000	18841000	19955000	19289000	19231000	10708000	11389000	10025000	12335000	13371000	14990000	11340000	12532000
sp|Q91V92|ACLY_MOUSE ATP-citrate synthase OS=Mus musculus OX=10090 GN=Acly PE=1 SV=1	3910000	4348400	5344100	5864500	4463000	4597200	0	2466300	0	0	0	0	0	0	1371400	1384100
sp|Q91ZJ5|UGPA_MOUSE UTP--glucose-1-phosphate uridylyltransferase OS=Mus musculus OX=10090 GN=Ugp2 PE=1 SV=3;sp|Q91ZJ5-2|UGPA_MOUSE Isoform 2 of UTP--glucose-1-phosphate uridylyltransferase OS=Mus musculus OX=10090 GN=Ugp2	9240300	8537300	8632700	9059100	7014100	7220700	7476000	5702400	5197300	5949800	4776400	4210800	5904900	5831200	5700400	5328500
sp|Q99KI0|ACON_MOUSE Aconitate hydratase, mitochondrial OS=Mus musculus OX=10090 GN=Aco2 PE=1 SV=1	7043100	6764400	7429400	6721000	7083000	6681500	5200600	4275700	5195100	5135400	3801900	4602200	6442000	6001100	6970800	7590900
sp|Q99LC5|ETFA_MOUSE Electron transfer flavoprotein subunit alpha, mitochondrial OS=Mus musculus OX=10090 GN=Etfa PE=1 SV=2	24581000	22762000	25079000	27251000	19515000	19308000	15776000	15017000	16477000	21140000	12448000	14487000	18498000	18757000	24182000	24022000
sp|Q9CPY7-2|AMPL_MOUSE Isoform 2 of Cytosol aminopeptidase OS=Mus musculus OX=10090 GN=Lap3;sp|Q9CPY7|AMPL_MOUSE Cytosol aminopeptidase OS=Mus musculus OX=10090 GN=Lap3 PE=1 SV=3	7390600	7562700	8239600	8247400	6619200	6534600	5987700	6643700	6760200	7933400	5965800	7230400	7686700	5600500	6754500	7800400
sp|Q9QXD1|ACOX2_MOUSE Peroxisomal acyl-coenzyme A oxidase 2 OS=Mus musculus OX=10090 GN=Acox2 PE=1 SV=2	3964600	4551100	4134100	4067300	3835700	4227400	5008100	4892200	4316800	4178300	0	3812000	3895000	4039700	3146700	2272400
sp|Q9WVL0|MAAI_MOUSE Maleylacetoacetate isomerase OS=Mus musculus OX=10090 GN=Gstz1 PE=1 SV=1	17164000	16078000	15433000	16906000	19383000	16949000	23759000	24045000	16310000	16013000	14813000	15792000	15481000	15578000	18692000	18325000
sp|Q9Z0X1|AIFM1_MOUSE Apoptosis-inducing factor 1, mitochondrial OS=Mus musculus OX=10090 GN=Aifm1 PE=1 SV=1	5332800	4679600	5177000	5091800	4795500	4787000	4446800	5689300	6888700	7241800	7485700	7787000	8514800	8366100	6208100	6119200
sp|E9PV24-2|FIBA_MOUSE Isoform 2 of Fibrinogen alpha chain OS=Mus musculus OX=10090 GN=Fga;sp|E9PV24|FIBA_MOUSE Fibrinogen alpha chain OS=Mus musculus OX=10090 GN=Fga PE=1 SV=1	4196100	3858200	3767800	3439900	3376800	3479300	4009300	4594100	2587100	3249400	2690400	2538900	3029000	3575100	2290200	2735200
sp|O35129|PHB2_MOUSE Prohibitin-2 OS=Mus musculus OX=10090 GN=Phb2 PE=1 SV=1	12389000	12643000	11647000	12965000	13123000	13012000	18073000	19431000	30441000	29966000	32594000	34643000	31752000	28821000	18980000	16756000
sp|P01027|CO3_MOUSE Complement C3 OS=Mus musculus OX=10090 GN=C3 PE=1 SV=3	2803400	2433300	2813100	2906100	2833300	2696900	0	0	0	1298700	0	999270	1650900	0	2264200	2098900
sp|P06151|LDHA_MOUSE L-lactate dehydrogenase A chain OS=Mus musculus OX=10090 GN=Ldha PE=1 SV=3	21071000	21066000	23607000	26552000	20656000	20436000	0	15100000	15531000	16123000	14186000	13586000	17313000	18813000	17735000	17834000
sp|P09405|NUCL_MOUSE Nucleolin OS=Mus musculus OX=10090 GN=Ncl PE=1 SV=2	5254800	4799500	5476900	4684700	4855400	5256300	6282500	5874000	6411400	5944900	5112100	5912600	7079400	6166900	4668200	5019600
sp|P11352|GPX1_MOUSE Glutathione peroxidase 1 OS=Mus musculus OX=10090 GN=Gpx1 PE=1 SV=2	15069000	14739000	14778000	17580000	15625000	13789000	11293000	13405000	18789000	21323000	19769000	12518000	23322000	22111000	17084000	17931000
sp|P14152|MDHC_MOUSE Malate dehydrogenase, cytoplasmic OS=Mus musculus OX=10090 GN=Mdh1 PE=1 SV=3	21946000	21529000	24072000	22981000	18390000	17942000	18615000	22944000	15816000	16300000	16022000	11289000	16509000	14575000	17006000	16684000
sp|P14211|CALR_MOUSE Calreticulin OS=Mus musculus OX=10090 GN=Calr PE=1 SV=1	8402900	7730300	7605100	6928200	8100300	7638100	8994300	9742200	8140800	9589700	8409700	10320000	10690000	10944000	8006800	8469100
sp|P16015|CAH3_MOUSE Carbonic anhydrase 3 OS=Mus musculus OX=10090 GN=Ca3 PE=1 SV=3	34464000	45932000	36034000	38616000	53250000	41804000	41389000	36433000	71606000	54238000	88021000	61759000	56475000	54949000	48637000	34472000
sp|P16858|G3P_MOUSE Glyceraldehyde-3-phosphate dehydrogenase OS=Mus musculus OX=10090 GN=Gapdh PE=1 SV=2	32501000	30769000	33499000	40060000	23949000	28427000	30617000	29319000	18580000	20208000	16441000	14196000	19284000	19554000	34648000	27930000
sp|P17751|TPIS_MOUSE Triosephosphate isomerase OS=Mus musculus OX=10090 GN=Tpi1 PE=1 SV=4	9946600	9634000	10342000	9982100	9243500	8502200	7731600	8204700	8869700	8641300	5800500	7736200	5764000	6314800	10243000	10190000
sp|P19157|GSTP1_MOUSE Glutathione S-transferase P 1 OS=Mus musculus OX=10090 GN=Gstp1 PE=1 SV=2	35466000	38327000	31534000	45983000	34775000	39875000	13223000	28363000	31152000	45525000	33081000	37749000	55106000	41226000	66597000	69275000
sp|P25444|RS2_MOUSE 40S ribosomal protein S2 OS=Mus musculus OX=10090 GN=Rps2 PE=1 SV=3	13820000	15549000	13742000	14444000	14729000	14653000	24376000	25497000	26778000	32626000	25647000	29438000	26840000	22910000	19695000	19767000
sp|P28474|ADHX_MOUSE Alcohol dehydrogenase class-3 OS=Mus musculus OX=10090 GN=Adh5 PE=1 SV=3	6145500	5594400	7038900	7475400	4467100	4500900	0	3467300	1993700	2778000	1694200	0	2702000	0	4008800	3977100
sp|P35505|FAAA_MOUSE Fumarylacetoacetase OS=Mus musculus OX=10090 GN=Fah PE=1 SV=2	33773000	33495000	30548000	29452000	27620000	28699000	28540000	30752000	27114000	27457000	25054000	27799000	29200000	18016000	33068000	35122000
sp|P47911|RL6_MOUSE 60S ribosomal protein L6 OS=Mus musculus OX=10090 GN=Rpl6 PE=1 SV=3	19805000	20664000	16080000	17555000	18943000	18070000	26114000	31047000	24935000	28246000	23661000	26475000	28394000	23008000	20385000	18681000
sp|P50136|ODBA_MOUSE 2-oxoisovalerate dehydrogenase subunit alpha, mitochondrial OS=Mus musculus OX=10090 GN=Bckdha PE=1 SV=1	3098900	3172400	2624200	2769700	0	2855600	0	0	4159500	4595400	3245600	3999600	4831100	4030700	5646900	6494900
sp|P61979-2|HNRPK_MOUSE Isoform 2 of Heterogeneous nuclear ribonucleoprotein K OS=Mus musculus OX=10090 GN=Hnrnpk;sp|P61979-3|HNRPK_MOUSE Isoform 3 of Heterogeneous nuclear ribonucleoprotein K OS=Mus musculus OX=10090 GN=Hnrnpk;sp|P61979|HNRPK_MOUSE Hetero	6075100	5498900	5313600	5345600	5844000	5247300	10322000	9129100	9650100	8336300	9282600	11303000	9746400	8755300	5571200	6412100
sp|P62702|RS4X_MOUSE 40S ribosomal protein S4, X isoform OS=Mus musculus OX=10090 GN=Rps4x PE=1 SV=2	14039000	14066000	12461000	12577000	12694000	13489000	12884000	16287000	12281000	17270000	13776000	16811000	16493000	14967000	14570000	13199000
sp|P97807-2|FUMH_MOUSE Isoform Cytoplasmic of Fumarate hydratase, mitochondrial OS=Mus musculus OX=10090 GN=Fh;sp|P97807|FUMH_MOUSE Fumarate hydratase, mitochondrial OS=Mus musculus OX=10090 GN=Fh PE=1 SV=3	6597300	6110700	6107400	5568500	6000500	5461000	0	8154400	5809600	6007600	5407100	6599200	5116700	5582400	5943300	5262600
sp|Q8QZT1|THIL_MOUSE Acetyl-CoA acetyltransferase, mitochondrial OS=Mus musculus OX=10090 GN=Acat1 PE=1 SV=1	7307300	7972500	7710400	7858300	6451700	5703500	4633900	4007300	3152100	3817900	2428000	2259800	3332000	3450500	4287800	5047200
sp|Q8VCW8|ACSF2_MOUSE Acyl-CoA synthetase family member 2, mitochondrial OS=Mus musculus OX=10090 GN=Acsf2 PE=1 SV=1	7464600	7119100	6621800	7006700	6890800	7458700	0	3265700	2901100	2742600	1861600	2019000	3880500	0	6328300	5876300
sp|Q91YQ5|RPN1_MOUSE Dolichyl-diphosphooligosaccharide--protein glycosyltransferase subunit 1 OS=Mus musculus OX=10090 GN=Rpn1 PE=1 SV=1	4573300	4093300	5133700	4530700	5171400	4527700	4995700	4950500	3991400	5020300	4681500	5508000	5276600	5179200	4917900	4369900
sp|Q99PL5|RRBP1_MOUSE Ribosome-binding protein 1 OS=Mus musculus OX=10090 GN=Rrbp1 PE=1 SV=2	3753200	4492500	3211200	3404900	3855500	3566500	0	4401500	4239300	4151300	4326500	4465300	5395500	4821100	4847900	5070500
sp|Q9CZ13|QCR1_MOUSE Cytochrome b-c1 complex subunit 1, mitochondrial OS=Mus musculus OX=10090 GN=Uqcrc1 PE=1 SV=2	7831600	7815500	6694800	7581400	5179500	4978900	4699300	4626300	6570000	7448200	5482200	6414300	7501000	7094900	8195100	8942200
sp|Q9QXX4|CMC2_MOUSE Calcium-binding mitochondrial carrier protein Aralar2 OS=Mus musculus OX=10090 GN=Slc25a13 PE=1 SV=1	4010200	4158500	4308900	4357600	3871800	4000300	0	2221500	0	2235500	2715400	2381200	3255400	0	4375300	3869600
sp|Q9Z2I8-2|SUCB2_MOUSE Isoform 2 of Succinate--CoA ligase [GDP-forming] subunit beta, mitochondrial OS=Mus musculus OX=10090 GN=Suclg2;sp|Q9Z2I8|SUCB2_MOUSE Succinate--CoA ligase [GDP-forming] subunit beta, mitochondrial OS=Mus musculus OX=10090 GN=Suclg2	5864100	6226000	6626000	6208400	5763900	5112900	4487500	5395800	5483500	6246600	4909300	5233100	5441700	5609200	5661300	6993600
sp|O09174|AMACR_MOUSE Alpha-methylacyl-CoA racemase OS=Mus musculus OX=10090 GN=Amacr PE=1 SV=4	3156300	3123000	2707300	2590300	2748400	2831000	0	0	3442900	2612000	0	2388200	3252600	2778000	2697100	2887800
sp|O35215|DOPD_MOUSE D-dopachrome decarboxylase OS=Mus musculus OX=10090 GN=Ddt PE=1 SV=3	21455000	21384000	17146000	17517000	17002000	18979000	23090000	30331000	27070000	27601000	26429000	26710000	26729000	24138000	24387000	18536000
sp|O35488|S27A2_MOUSE Very long-chain acyl-CoA synthetase OS=Mus musculus OX=10090 GN=Slc27a2 PE=1 SV=2	4167000	4223700	5525700	5167000	3884600	4031400	2641300	2901100	1648500	2609400	2366700	2316600	2188400	0	3643400	3782300
sp|O55022|PGRC1_MOUSE Membrane-associated progesterone receptor component 1 OS=Mus musculus OX=10090 GN=Pgrmc1 PE=1 SV=4	9108100	8484100	7657300	7407800	8479400	7798800	12619000	13857000	11109000	15102000	11137000	14483000	11941000	13269000	7316200	6811500
sp|P15105|GLNA_MOUSE Glutamine synthetase OS=Mus musculus OX=10090 GN=Glul PE=1 SV=6	8785200	8748000	14102000	13834000	5283100	6440500	5468200	4320200	5429300	5634000	3340000	1566600	4542700	4688400	6323300	6688100
sp|P24369|PPIB_MOUSE Peptidyl-prolyl cis-trans isomerase B OS=Mus musculus OX=10090 GN=Ppib PE=1 SV=2	10889000	10781000	10417000	8595300	10387000	11041000	9011400	15649000	11969000	13309000	11775000	12822000	13351000	12247000	11558000	9952700
sp|P29758|OAT_MOUSE Ornithine aminotransferase, mitochondrial OS=Mus musculus OX=10090 GN=Oat PE=1 SV=1	5449800	5250800	6179400	5430300	5895100	6304200	5025300	5268100	3349600	3623200	2990800	2501100	4119600	4357700	4101300	4267500
sp|P47963|RL13_MOUSE 60S ribosomal protein L13 OS=Mus musculus OX=10090 GN=Rpl13 PE=1 SV=3	16543000	18003000	19236000	17106000	18422000	16442000	25246000	30973000	22663000	23847000	25003000	26028000	29850000	27095000	21589000	19458000
sp|P51881|ADT2_MOUSE ADP/ATP translocase 2 OS=Mus musculus OX=10090 GN=Slc25a5 PE=1 SV=3	13834000	13453000	15951000	15360000	15928000	15463000	8026800	8608300	7152900	7540200	6362600	6541800	9613700	9206400	14279000	12338000
sp|P52196|THTR_MOUSE Thiosulfate sulfurtransferase OS=Mus musculus OX=10090 GN=Tst PE=1 SV=3	13112000	13356000	12126000	12856000	11460000	11828000	6201400	8631500	7507000	8025800	6837200	6266800	7638000	8166700	12527000	13385000
sp|P55096|ABCD3_MOUSE ATP-binding cassette sub-family D member 3 OS=Mus musculus OX=10090 GN=Abcd3 PE=1 SV=2	3885100	3987700	4703000	4843000	3881600	3836300	0	0	3098200	2027400	1304600	4756600	2408300	2258600	2308300	2219100
sp|P62270|RS18_MOUSE 40S ribosomal protein S18 OS=Mus musculus OX=10090 GN=Rps18 PE=1 SV=3	22208000	21837000	18243000	16951000	19365000	18900000	17233000	38018000	33301000	51952000	50289000	60133000	42407000	42646000	26368000	24015000
sp|Q05421|CP2E1_MOUSE Cytochrome P450 2E1 OS=Mus musculus OX=10090 GN=Cyp2e1 PE=1 SV=1	5147500	5609700	7130000	6825100	4316900	4118100	3681700	0	4997800	4659500	2302300	4298800	3689000	3384700	7094600	6224900
sp|Q68FD5|CLH1_MOUSE Clathrin heavy chain 1 OS=Mus musculus OX=10090 GN=Cltc PE=1 SV=3	4793000	4711400	6277200	6045100	5862200	5036300	4452400	0	3153000	1501000	1041800	0	3104900	0	5257100	6547800
sp|Q8BH95|ECHM_MOUSE Enoyl-CoA hydratase, mitochondrial OS=Mus musculus OX=10090 GN=Echs1 PE=1 SV=1	7094300	5658800	5563100	6066700	4024800	4238200	4448900	5042400	6149800	7434400	4945300	6012700	5515800	4935100	6603800	6394800
sp|Q8C5H8-2|NAKD2_MOUSE Isoform 2 of NAD kinase 2, mitochondrial OS=Mus musculus OX=10090 GN=Nadk2;sp|Q8C5H8-4|NAKD2_MOUSE Isoform 4 of NAD kinase 2, mitochondrial OS=Mus musculus OX=10090 GN=Nadk2;sp|Q8C5H8-3|NAKD2_MOUSE Isoform 3 of NAD kinase 2, mitocho	3757600	3253000	3050400	3019800	2498700	2679300	4085000	2327400	3171200	4410400	3800600	4076600	3751000	3626200	2951300	2813100
sp|Q8CHT0|AL4A1_MOUSE Delta-1-pyrroline-5-carboxylate dehydrogenase, mitochondrial OS=Mus musculus OX=10090 GN=Aldh4a1 PE=1 SV=3	16357000	16249000	16198000	15252000	16572000	15854000	16445000	15581000	15275000	16196000	12466000	12570000	16787000	13586000	17091000	17622000
sp|Q8VCN5|CGL_MOUSE Cystathionine gamma-lyase OS=Mus musculus OX=10090 GN=Cth PE=1 SV=1	11571000	11421000	12192000	11986000	11355000	11646000	6296700	7336500	2037700	1178200	0	2081400	2950100	2764000	3466300	3611700
sp|Q91X83|METK1_MOUSE S-adenosylmethionine synthase isoform type-1 OS=Mus musculus OX=10090 GN=Mat1a PE=1 SV=1	20315000	18818000	20684000	21219000	15167000	17005000	10325000	11223000	9704500	8318300	5169900	6457700	9303100	8474200	15757000	15865000
sp|Q922Q1|MARC2_MOUSE Mitochondrial amidoxime reducing component 2 OS=Mus musculus OX=10090 GN=Marc2 PE=1 SV=1	5864600	5580300	4554800	4790600	5150700	4768800	5567600	6459700	6272800	6390200	5740600	5861300	6337900	5707500	6233300	6334900
sp|Q99JY0|ECHB_MOUSE Trifunctional enzyme subunit beta, mitochondrial OS=Mus musculus OX=10090 GN=Hadhb PE=1 SV=1	7725900	8741100	7833100	8083700	7117000	7370100	9109100	8877300	7449600	8051700	6966800	6750500	8346000	8269700	7479800	6936300
sp|Q9D8E6|RL4_MOUSE 60S ribosomal protein L4 OS=Mus musculus OX=10090 GN=Rpl4 PE=1 SV=3	3632800	4041700	4169000	3548800	4206500	3832700	0	4708100	2880100	2448800	2487600	1928300	4460000	0	5030600	1718300
sp|Q9JII6|AK1A1_MOUSE Aldo-keto reductase family 1 member A1 OS=Mus musculus OX=10090 GN=Akr1a1 PE=1 SV=3	9463500	7708900	9744300	10937000	10518000	8738500	7374000	9810600	0	5595800	4337500	3856000	4774500	4864400	7703600	8006700
sp|Q9JLJ2|AL9A1_MOUSE 4-trimethylaminobutyraldehyde dehydrogenase OS=Mus musculus OX=10090 GN=Aldh9a1 PE=1 SV=1	3653800	3225300	3018100	2829200	2966100	2590400	0	0	2605400	1536400	0	1821300	3383800	3033000	2363400	2862400
sp|Q9WTP7|KAD3_MOUSE GTP:AMP phosphotransferase AK3, mitochondrial OS=Mus musculus OX=10090 GN=Ak3 PE=1 SV=3	6569500	6569500	7566800	6658700	6707800	6274700	5975100	7339200	6646300	6687100	5964400	5964400	7973600	7541600	6594500	6879000
sp|Q9Z2V4|PCKGC_MOUSE Phosphoenolpyruvate carboxykinase, cytosolic [GTP] OS=Mus musculus OX=10090 GN=Pck1 PE=1 SV=1	2787500	3076000	2699200	2839900	0	1952400	0	0	2794600	2301600	1905900	2071600	1734200	2659600	3902100	4404500
sp|O88451|RDH7_MOUSE Retinol dehydrogenase 7 OS=Mus musculus OX=10090 GN=Rdh7 PE=1 SV=1	18892000	16801000	19683000	17831000	15155000	17632000	11684000	9978300	9137900	10091000	8444500	6701000	9165400	9046900	14248000	12485000
sp|P07759|SPA3K_MOUSE Serine protease inhibitor A3K OS=Mus musculus OX=10090 GN=Serpina3k PE=1 SV=2	3925700	3699700	7212500	4895600	3581500	3774800	0	0	4892800	4905900	5616400	6197700	6450500	6696300	4966500	5055800
sp|P11714|CP2D9_MOUSE Cytochrome P450 2D9 OS=Mus musculus OX=10090 GN=Cyp2d9 PE=1 SV=2	3525800	3981300	5328300	5205700	4546300	4627700	0	0	0	547180	0	468600	808930	0	1719000	2227400
sp|P12710|FABPL_MOUSE Fatty acid-binding protein, liver OS=Mus musculus OX=10090 GN=Fabp1 PE=1 SV=2	64312000	65759000	73511000	67944000	68134000	70607000	45562000	41337000	63727000	58140000	64563000	57027000	64714000	55062000	59146000	41091000
sp|P12970|RL7A_MOUSE 60S ribosomal protein L7a OS=Mus musculus OX=10090 GN=Rpl7a PE=1 SV=2	9130600	8472200	8033400	8038900	8472700	7509400	11483000	11334000	9821700	12367000	9658800	11488000	10462000	9954900	8962200	8103700
sp|P14131|RS16_MOUSE 40S ribosomal protein S16 OS=Mus musculus OX=10090 GN=Rps16 PE=1 SV=4	8409200	7538200	7027600	6232800	7593100	6117700	7999700	9190100	6396700	4823500	6134400	5711100	4787200	6361500	7756100	9001200
sp|P16546-2|SPTN1_MOUSE Isoform 2 of Spectrin alpha chain, non-erythrocytic 1 OS=Mus musculus OX=10090 GN=Sptan1;sp|P16546|SPTN1_MOUSE Spectrin alpha chain, non-erythrocytic 1 OS=Mus musculus OX=10090 GN=Sptan1 PE=1 SV=4	1487800	1405900	1374800	1352900	0	1267700	0	1529700	1757500	2382400	2116600	2643200	2197600	2332400	1983800	0
sp|P21981|TGM2_MOUSE Protein-glutamine gamma-glutamyltransferase 2 OS=Mus musculus OX=10090 GN=Tgm2 PE=1 SV=4	2040800	2237300	2908700	2560100	2580100	2682800	0	0	2370700	2720800	1962300	1755200	2760700	3472000	2153000	2127800
sp|P34914|HYES_MOUSE Bifunctional epoxide hydrolase 2 OS=Mus musculus OX=10090 GN=Ephx2 PE=1 SV=2;sp|P34914-2|HYES_MOUSE Isoform 2 of Bifunctional epoxide hydrolase 2 OS=Mus musculus OX=10090 GN=Ephx2	12930000	13419000	16143000	15700000	12903000	12824000	5796500	7601600	7808000	6999100	5494000	2927300	8718800	5624000	8669100	7584300
sp|P40936|INMT_MOUSE Indolethylamine N-methyltransferase OS=Mus musculus OX=10090 GN=Inmt PE=1 SV=1	13886000	14878000	14951000	18996000	14937000	15772000	13706000	15324000	4692900	4608400	5839400	3726800	4959800	4255500	6529900	6493400
sp|P50544|ACADV_MOUSE Very long-chain specific acyl-CoA dehydrogenase, mitochondrial OS=Mus musculus OX=10090 GN=Acadvl PE=1 SV=3	4474600	4105500	3530100	3650800	3470800	2675900	3596400	2988900	3583100	3225100	3437900	1109400	3195100	3923900	2889800	3089500
sp|P52760|RIDA_MOUSE 2-iminobutanoate/2-iminopropanoate deaminase OS=Mus musculus OX=10090 GN=Rida PE=1 SV=3	25903000	40461000	42505000	40951000	39548000	37560000	43698000	47463000	35634000	37390000	28247000	29749000	32466000	32641000	40552000	40492000
sp|P55264-2|ADK_MOUSE Isoform Short of Adenosine kinase OS=Mus musculus OX=10090 GN=Adk;sp|P55264|ADK_MOUSE Adenosine kinase OS=Mus musculus OX=10090 GN=Adk PE=1 SV=2	6090300	5735400	5730300	6121500	4672300	5643300	5032700	6051900	3793700	4423900	3367200	4160900	5973300	1601700	4894700	6574800
sp|P62281|RS11_MOUSE 40S ribosomal protein S11 OS=Mus musculus OX=10090 GN=Rps11 PE=1 SV=3	9810800	9016300	8435900	7237800	8557700	6847400	13432000	14115000	14623000	12753000	10892000	10401000	13752000	17352000	12363000	10953000
sp|P62301|RS13_MOUSE 40S ribosomal protein S13 OS=Mus musculus OX=10090 GN=Rps13 PE=1 SV=2	14153000	14417000	12374000	12704000	13141000	14157000	22155000	20086000	12594000	11861000	7384400	8285400	11496000	11032000	13066000	13026000
sp|Q07417|ACADS_MOUSE Short-chain specific acyl-CoA dehydrogenase, mitochondrial OS=Mus musculus OX=10090 GN=Acads PE=1 SV=2	6376900	6180200	6040100	5548500	4077700	4581700	2217000	4206100	0	3108900	3346400	3564200	4212600	4890300	5166600	5144100
sp|Q64442|DHSO_MOUSE Sorbitol dehydrogenase OS=Mus musculus OX=10090 GN=Sord PE=1 SV=3	25358000	23739000	31191000	28204000	26816000	28325000	12519000	14179000	13515000	15852000	10086000	11640000	16880000	15418000	18621000	19926000
sp|Q64458|CP2CT_MOUSE Cytochrome P450 2C29 OS=Mus musculus OX=10090 GN=Cyp2c29 PE=1 SV=2	11636000	11772000	13861000	13161000	10078000	9702500	6792400	5614100	4403400	6755100	4397800	3382200	7300700	6667400	10605000	9869700
sp|Q8JZR0|ACSL5_MOUSE Long-chain-fatty-acid--CoA ligase 5 OS=Mus musculus OX=10090 GN=Acsl5 PE=1 SV=1	3095800	3669000	3722100	3621400	4551700	3698600	4240900	4876000	2832700	2763300	0	3673000	3831600	3737900	2584400	2592000
sp|Q8K2B3|SDHA_MOUSE Succinate dehydrogenase [ubiquinone] flavoprotein subunit, mitochondrial OS=Mus musculus OX=10090 GN=Sdha PE=1 SV=1	4805700	5689200	6913200	5575800	3565000	3486900	0	0	3413400	3399600	2766900	0	2899800	3621400	5448700	4996400
sp|Q8R164|BPHL_MOUSE Valacyclovir hydrolase OS=Mus musculus OX=10090 GN=Bphl PE=1 SV=1	5385000	6284300	5414400	5274700	4803800	4484500	5595100	6327400	6315100	6943000	5936100	6220800	5504400	5757300	4150100	5576900
sp|Q8VC12|HUTU_MOUSE Urocanate hydratase OS=Mus musculus OX=10090 GN=Uroc1 PE=1 SV=2	7742300	7123600	6638200	6910500	6398700	5598600	4551700	4509400	3510900	4093700	2376000	3552600	4369400	5679000	4533500	4225200
sp|Q91VA0|ACSM1_MOUSE Acyl-coenzyme A synthetase ACSM1, mitochondrial OS=Mus musculus OX=10090 GN=Acsm1 PE=1 SV=1;sp|Q91VA0-2|ACSM1_MOUSE Isoform 2 of Acyl-coenzyme A synthetase ACSM1, mitochondrial OS=Mus musculus OX=10090 GN=Acsm1	3427400	3293700	5958500	3996500	2989500	3309700	3243900	3445000	6811600	7206600	5785200	6845400	6726900	6414600	5361800	4993700
sp|Q91VD9|NDUS1_MOUSE NADH-ubiquinone oxidoreductase 75 kDa subunit, mitochondrial OS=Mus musculus OX=10090 GN=Ndufs1 PE=1 SV=2	2343200	2461900	2851000	2706500	2254700	2413100	0	0	0	2322600	0	1961700	1333400	0	2234200	1954700
sp|Q922B2|SYDC_MOUSE Aspartate--tRNA ligase, cytoplasmic OS=Mus musculus OX=10090 GN=Dars PE=1 SV=2	3280400	3241100	3659200	4129700	3418400	3402600	3832100	4169000	3628500	4058800	3264100	4607200	4350200	3794900	3000900	2920400
sp|Q93092|TALDO_MOUSE Transaldolase OS=Mus musculus OX=10090 GN=Taldo1 PE=1 SV=2	3998100	3560600	3167500	3667300	2919100	3819800	4772300	4561700	5235100	3425700	5528000	5763200	4771300	4086000	3932600	3936100
sp|Q99LX0|PARK7_MOUSE Protein/nucleic acid deglycase DJ-1 OS=Mus musculus OX=10090 GN=Park7 PE=1 SV=1	3978600	3995500	3649100	3755000	2690600	3071700	4832400	4361300	3561600	4727200	3569800	4085200	5006700	4783900	4208500	4657600
sp|Q9CQN1|TRAP1_MOUSE Heat shock protein 75 kDa, mitochondrial OS=Mus musculus OX=10090 GN=Trap1 PE=1 SV=1	2953700	2917000	2879800	2930900	2358800	2509200	0	0	0	1851800	0	0	2062900	0	2499400	2655900
sp|Q9CZX8|RS19_MOUSE 40S ribosomal protein S19 OS=Mus musculus OX=10090 GN=Rps19 PE=1 SV=3	16511000	15077000	12060000	12542000	12928000	13046000	20209000	21041000	26130000	38896000	26724000	16592000	20424000	25760000	18068000	13825000
sp|Q9DB20|ATPO_MOUSE ATP synthase subunit O, mitochondrial OS=Mus musculus OX=10090 GN=Atp5po PE=1 SV=1	9410500	10006000	9823100	10732000	11115000	10171000	5993300	7418900	7462800	7246000	7347100	4928300	7062100	6541700	12946000	11709000
sp|Q9EQF5|DPYS_MOUSE Dihydropyrimidinase OS=Mus musculus OX=10090 GN=Dpys PE=1 SV=2	2844400	3004900	3758600	3100100	3127700	3331200	0	0	0	1051200	0	1133200	1346700	0	2501500	2329700
sp|Q9JHW2|NIT2_MOUSE Omega-amidase NIT2 OS=Mus musculus OX=10090 GN=Nit2 PE=1 SV=1	3809800	3535500	4295700	4229300	3809900	3828400	0	2564700	3313000	3797900	2914400	3383800	3706600	3241200	2465300	2162600
sp|Q9QZQ8-2|H2AY_MOUSE Isoform 1 of Core histone macro-H2A.1 OS=Mus musculus OX=10090 GN=H2afy;sp|Q9QZQ8|H2AY_MOUSE Core histone macro-H2A.1 OS=Mus musculus OX=10090 GN=H2afy PE=1 SV=3	4572900	4569100	4204000	3985400	4028400	4435900	6404400	7266800	5690300	5384900	4984300	5762600	4805400	5294600	3721200	3759400
sp|G3X982|AOXC_MOUSE Aldehyde oxidase 3 OS=Mus musculus OX=10090 GN=Aox3 PE=1 SV=1	4304800	3994200	4295500	4105700	3300600	3326000	1683800	0	0	2230500	0	1894000	2071200	0	2181900	2996200
sp|O09173|HGD_MOUSE Homogentisate 1,2-dioxygenase OS=Mus musculus OX=10090 GN=Hgd PE=1 SV=2	4849300	4809000	7104200	6368700	4172100	4257600	0	2626800	0	1750600	2152300	0	2217500	0	3669600	3242200
sp|O54734|OST48_MOUSE Dolichyl-diphosphooligosaccharide--protein glycosyltransferase 48 kDa subunit OS=Mus musculus OX=10090 GN=Ddost PE=1 SV=2	5376100	5320400	5578100	6497300	4303000	4950600	7266700	5059700	6769900	5994400	6125000	4614900	7254300	8472200	5012100	4542000
sp|O55142|RL35A_MOUSE 60S ribosomal protein L35a OS=Mus musculus OX=10090 GN=Rpl35a PE=1 SV=2	7257800	7744100	7115300	6804700	8450600	10352000	15571000	18204000	10258000	14440000	11406000	11663000	14137000	13021000	9207700	9576800
sp|P00186|CP1A2_MOUSE Cytochrome P450 1A2 OS=Mus musculus OX=10090 GN=Cyp1a2 PE=1 SV=1;sp|P00184|CP1A1_MOUSE Cytochrome P450 1A1 OS=Mus musculus OX=10090 GN=Cyp1a1 PE=1 SV=2	1978200	1901500	2697300	2322000	2166100	2375500	0	0	0	0	0	0	664770	0	1060100	1745400
sp|P21107-2|TPM3_MOUSE Isoform 2 of Tropomyosin alpha-3 chain OS=Mus musculus OX=10090 GN=Tpm3;sp|P21107|TPM3_MOUSE Tropomyosin alpha-3 chain OS=Mus musculus OX=10090 GN=Tpm3 PE=1 SV=3;sp|P58771-2|TPM1_MOUSE Isoform 2 of Tropomyosin alpha-1 chain OS=Mus mu	1971200	1708800	1477700	1910600	0	1180000	0	0	2202600	3067000	1852800	2227700	2702200	2688400	2247400	2038400
sp|P24472|GSTA4_MOUSE Glutathione S-transferase A4 OS=Mus musculus OX=10090 GN=Gsta4 PE=1 SV=3	5740000	6142700	5545700	5598000	5527900	6121900	6865100	7436000	6060500	6753100	5929900	6202200	6657500	6918900	5197600	5779600
sp|P29391|FRIL1_MOUSE Ferritin light chain 1 OS=Mus musculus OX=10090 GN=Ftl1 PE=1 SV=2	7768300	7177000	7326100	6822300	10082000	7619600	0	6561400	18948000	20591000	23293000	17806000	24491000	21322000	23416000	25338000
sp|P35492|HUTH_MOUSE Histidine ammonia-lyase OS=Mus musculus OX=10090 GN=Hal PE=1 SV=1	3114200	3195600	3905300	3790100	2578900	2761100	0	0	0	1234600	0	0	882760	0	2072800	1633700
sp|P35980|RL18_MOUSE 60S ribosomal protein L18 OS=Mus musculus OX=10090 GN=Rpl18 PE=1 SV=3	20840000	17703000	15326000	15416000	20789000	21013000	32266000	31821000	20256000	28250000	21545000	17185000	27214000	23332000	22785000	18568000
sp|P37040|NCPR_MOUSE NADPH--cytochrome P450 reductase OS=Mus musculus OX=10090 GN=Por PE=1 SV=2	3137600	3047200	3261200	2471600	0	2983600	0	3279000	0	3422200	2725800	0	3810700	2249800	3704300	3414900
sp|P45952|ACADM_MOUSE Medium-chain specific acyl-CoA dehydrogenase, mitochondrial OS=Mus musculus OX=10090 GN=Acadm PE=1 SV=1	7787000	7331200	7513300	7429800	6794700	8478200	6342700	7509800	6704900	5699100	5585400	5513600	5811300	6765300	4656500	4391400
sp|P47740|AL3A2_MOUSE Fatty aldehyde dehydrogenase OS=Mus musculus OX=10090 GN=Aldh3a2 PE=1 SV=2	4851100	5040200	6280500	6387700	4546000	5018400	0	2003600	0	0	0	0	1923300	0	1470700	1317600
sp|P52825|CPT2_MOUSE Carnitine O-palmitoyltransferase 2, mitochondrial OS=Mus musculus OX=10090 GN=Cpt2 PE=1 SV=2	2333800	2077000	2334000	2958500	2240400	2320100	2065100	0	2806100	2172700	0	2158600	2115100	0	1020300	1562000
sp|P56593|CP2AC_MOUSE Cytochrome P450 2A12 OS=Mus musculus OX=10090 GN=Cyp2a12 PE=1 SV=2	2775800	2938700	2825200	2991600	2622500	2830400	2940800	3210900	3151900	3728100	0	2902600	2842600	3167400	3377000	3025200
sp|P62259|1433E_MOUSE 14-3-3 protein epsilon OS=Mus musculus OX=10090 GN=Ywhae PE=1 SV=1	8463300	8451300	8100900	8222500	8172700	5995400	9449300	7575700	9537900	9838700	7875800	7667600	9743000	9825600	8252500	8649100
sp|Q02053|UBA1_MOUSE Ubiquitin-like modifier-activating enzyme 1 OS=Mus musculus OX=10090 GN=Uba1 PE=1 SV=1	2333800	2400800	2953400	3061200	2149800	2328100	1667500	0	0	1162300	0	0	2248600	1996400	1536700	1901300
sp|Q3UQ44|IQGA2_MOUSE Ras GTPase-activating-like protein IQGAP2 OS=Mus musculus OX=10090 GN=Iqgap2 PE=1 SV=2	1240700	1088200	1505700	1243600	1214000	1228200	0	0	0	0	0	0	0	0	1117400	1065800
sp|Q60759|GCDH_MOUSE Glutaryl-CoA dehydrogenase, mitochondrial OS=Mus musculus OX=10090 GN=Gcdh PE=1 SV=2	4524600	3887100	5667900	5471600	4842300	3937200	1930300	2257600	0	0	0	0	2040500	0	4203700	3536100
sp|Q64105|SPRE_MOUSE Sepiapterin reductase OS=Mus musculus OX=10090 GN=Spr PE=1 SV=1	3041000	2673000	3033600	3060100	2080900	1647800	0	2233000	0	1369600	0	1198600	1292700	0	2545900	1847700
sp|Q64459|CP3AB_MOUSE Cytochrome P450 3A11 OS=Mus musculus OX=10090 GN=Cyp3a11 PE=1 SV=1	2829800	3094000	3399300	2805800	3051100	2641000	0	2564400	0	1667900	0	0	1712700	0	2585800	3384500
sp|Q8BFR5-2|EFTU_MOUSE Isoform 2 of Elongation factor Tu, mitochondrial OS=Mus musculus OX=10090 GN=Tufm;sp|Q8BFR5|EFTU_MOUSE Elongation factor Tu, mitochondrial OS=Mus musculus OX=10090 GN=Tufm PE=1 SV=1	2775500	2705800	2373200	2438000	2701900	2701400	1483100	2348800	2842300	3493700	0	2570100	2802000	3158200	3061500	3318000
sp|Q8CG76|ARK72_MOUSE Aflatoxin B1 aldehyde reductase member 2 OS=Mus musculus OX=10090 GN=Akr7a2 PE=1 SV=3	4178700	3397800	4236400	4019300	3494900	3647000	0	0	0	2051300	0	1891600	2060400	0	2696400	2462200
sp|Q8CIM7|CP2DQ_MOUSE Cytochrome P450 2D26 OS=Mus musculus OX=10090 GN=Cyp2d26 PE=1 SV=1	2990800	3590600	4532500	4431700	3304100	3800800	0	2116300	0	0	1151600	1350300	1772100	0	1887300	1893700
sp|Q8VBW8|TTC36_MOUSE Tetratricopeptide repeat protein 36 OS=Mus musculus OX=10090 GN=Ttc36 PE=1 SV=1	5864200	5520100	4950500	5051700	4727800	4680600	7000100	0	6487200	6140000	7034200	6829100	6443800	6518700	5942100	5441500
sp|Q8VDD5|MYH9_MOUSE Myosin-9 OS=Mus musculus OX=10090 GN=Myh9 PE=1 SV=4	1219000	1079200	1200300	1146600	1305600	890720	0	896890	0	775910	0	0	823060	0	1128300	1139400
sp|Q9WV02|RBMX_MOUSE RNA-binding motif protein, X chromosome OS=Mus musculus OX=10090 GN=Rbmx PE=1 SV=1;sp|Q91VM5|RMXL1_MOUSE RNA binding motif protein, X-linked-like-1 OS=Mus musculus OX=10090 GN=Rbmxl1 PE=2 SV=1;sp|Q9WV02-2|RBMX_MOUSE Isoform 2 of RNA-bi	4194400	3834400	3301000	3352400	3337200	3337500	5164100	5476600	5673100	5264400	5039700	5912900	5382900	5621800	3525100	3631300
sp|Q91WU0|CES1F_MOUSE Carboxylesterase 1F OS=Mus musculus OX=10090 GN=Ces1f PE=1 SV=1	9653200	9335200	10697000	9854500	8681000	9257800	8587100	6804400	8291600	4745900	9008900	0	7488000	0	8167600	7362000
sp|Q922R8|PDIA6_MOUSE Protein disulfide-isomerase A6 OS=Mus musculus OX=10090 GN=Pdia6 PE=1 SV=3	7468000	6403000	8848200	9518900	9295000	10004000	7214200	7933900	5324400	5950100	4051700	4176800	5452600	4939300	6744400	5192400
sp|Q99MN9|PCCB_MOUSE Propionyl-CoA carboxylase beta chain, mitochondrial OS=Mus musculus OX=10090 GN=Pccb PE=1 SV=2	2691500	2692200	3080900	2867000	2055300	2086600	1253000	0	0	1311200	1365100	0	1611100	0	2023200	1965000
sp|Q99PG0|AAAD_MOUSE Arylacetamide deacetylase OS=Mus musculus OX=10090 GN=Aadac PE=1 SV=3	4568700	4171600	5459000	5369300	4963400	5514700	3775200	3325800	0	0	0	1630700	2092400	0	2750600	2508100
sp|Q9CPU0|LGUL_MOUSE Lactoylglutathione lyase OS=Mus musculus OX=10090 GN=Glo1 PE=1 SV=3	8487800	9227700	10520000	9761600	9233600	9127700	11271000	11531000	8170000	7288100	5951000	6615500	7134700	8767900	8442900	8144500
sp|Q9CZ44-3|NSF1C_MOUSE Isoform 3 of NSFL1 cofactor p47 OS=Mus musculus OX=10090 GN=Nsfl1c;sp|Q9CZ44|NSF1C_MOUSE NSFL1 cofactor p47 OS=Mus musculus OX=10090 GN=Nsfl1c PE=1 SV=1;sp|Q9CZ44-2|NSF1C_MOUSE Isoform 2 of NSFL1 cofactor p47 OS=Mus musculus OX=1009	3283100	2487000	2879900	2526700	1828400	1885500	3915800	4586000	2702500	2602800	4058100	4273900	2537100	0	1521800	1795800
sp|Q9CZU6|CISY_MOUSE Citrate synthase, mitochondrial OS=Mus musculus OX=10090 GN=Cs PE=1 SV=1	5638100	5750000	5845600	6280100	5505100	5607900	0	0	3674800	4356700	3637000	4495600	4274400	4669400	4904000	4517900
sp|Q9D2G2|ODO2_MOUSE Dihydrolipoyllysine-residue succinyltransferase component of 2-oxoglutarate dehydrogenase complex, mitochondrial OS=Mus musculus OX=10090 GN=Dlst PE=1 SV=1;sp|Q9D2G2-2|ODO2_MOUSE Isoform 2 of Dihydrolipoyllysine-residue succinyltransfe	4560000	4462500	5139500	6312400	4680700	6277400	5227800	5720900	7335800	7775900	8083700	5576000	6193400	9489300	6652900	6447000
sp|Q9D819|IPYR_MOUSE Inorganic pyrophosphatase OS=Mus musculus OX=10090 GN=Ppa1 PE=1 SV=1	7621200	7458500	7906100	7683300	8609700	9629600	8750900	8749700	9660500	5227600	2670500	4644100	7958500	4047700	5107700	8469500
sp|Q9DBG1|CP27A_MOUSE Sterol 26-hydroxylase, mitochondrial OS=Mus musculus OX=10090 GN=Cyp27a1 PE=1 SV=1	4375800	4207100	4187300	4575300	2822400	3380000	0	0	3234800	2136400	2717900	2001600	2935900	2538000	5209700	5334600
sp|Q9DBG6|RPN2_MOUSE Dolichyl-diphosphooligosaccharide--protein glycosyltransferase subunit 2 OS=Mus musculus OX=10090 GN=Rpn2 PE=1 SV=1	3524400	3191600	3506300	3873500	3467500	3738700	4829600	4850200	4763300	5478500	5041500	5906600	5393700	5707800	3874200	4033600
sp|Q9DCN2-2|NB5R3_MOUSE Isoform 2 of NADH-cytochrome b5 reductase 3 OS=Mus musculus OX=10090 GN=Cyb5r3;sp|Q9DCN2|NB5R3_MOUSE NADH-cytochrome b5 reductase 3 OS=Mus musculus OX=10090 GN=Cyb5r3 PE=1 SV=3	14283000	14759000	14169000	13829000	14204000	14260000	19671000	19998000	13442000	11808000	12006000	14019000	15266000	12584000	11273000	10791000
sp|Q9WTP6-2|KAD2_MOUSE Isoform 2 of Adenylate kinase 2, mitochondrial OS=Mus musculus OX=10090 GN=Ak2;sp|Q9WTP6|KAD2_MOUSE Adenylate kinase 2, mitochondrial OS=Mus musculus OX=10090 GN=Ak2 PE=1 SV=5	4101200	4331600	3780400	4149000	3407700	3200700	0	3331500	3433700	3854900	2928100	3635500	4305900	4079600	4828300	4759500
sp|Q9Z2I9|SUCB1_MOUSE Succinate--CoA ligase [ADP-forming] subunit beta, mitochondrial OS=Mus musculus OX=10090 GN=Sucla2 PE=1 SV=2	3123700	3103700	2621700	3039000	2875500	2671000	2578100	2203000	3621000	3413200	3029100	3179700	3764000	3490000	3276900	3270600
sp|O08749|DLDH_MOUSE Dihydrolipoyl dehydrogenase, mitochondrial OS=Mus musculus OX=10090 GN=Dld PE=1 SV=2	0	3307700	2464300	2461900	2567400	0	1854000	0	0	2676300	2378400	2832500	4085700	0	3624700	3777700
sp|O08756|HCD2_MOUSE 3-hydroxyacyl-CoA dehydrogenase type-2 OS=Mus musculus OX=10090 GN=Hsd17b10 PE=1 SV=4	4388400	4564300	4329300	4707900	7098700	5313900	6233900	7445800	5960900	5870900	6074800	4935700	7343100	7174000	4570400	3680700
sp|P06801|MAOX_MOUSE NADP-dependent malic enzyme OS=Mus musculus OX=10090 GN=Me1 PE=1 SV=2	2814300	3917800	4398000	4196700	4254900	4909200	2639700	2805100	0	1906300	0	1902400	2232500	788480	1445300	1907800
sp|P08228|SODC_MOUSE Superoxide dismutase [Cu-Zn] OS=Mus musculus OX=10090 GN=Sod1 PE=1 SV=2	17868000	18834000	17356000	17134000	15877000	14550000	19541000	13228000	17857000	16298000	14339000	14961000	17661000	15689000	15896000	15884000
sp|P0DP26|CALM1_MOUSE Calmodulin-1 OS=Mus musculus OX=10090 GN=Calm1 PE=1 SV=1	4913100	4949500	4395400	4496300	3453600	3475600	3478000	3977600	4160000	0	3538000	0	6125000	6136400	4393900	4595200
sp|P10518|HEM2_MOUSE Delta-aminolevulinic acid dehydratase OS=Mus musculus OX=10090 GN=Alad PE=1 SV=1	2374100	2968700	2324000	2442500	3197400	2809800	0	0	4344700	2564600	3803800	4427100	4273900	4102600	3741400	3465200
sp|P14206|RSSA_MOUSE 40S ribosomal protein SA OS=Mus musculus OX=10090 GN=Rpsa PE=1 SV=4	11423000	12547000	11151000	10694000	12396000	8483600	16396000	16535000	14524000	17800000	11799000	13810000	14958000	12496000	13022000	11854000
sp|P14869|RLA0_MOUSE 60S acidic ribosomal protein P0 OS=Mus musculus OX=10090 GN=Rplp0 PE=1 SV=3	3822800	3618500	3912100	4100100	3900900	3815500	3480400	4546300	2471300	3059600	2510400	2406500	2509700	2423900	3657600	3665100
sp|P17717|UDB17_MOUSE UDP-glucuronosyltransferase 2B17 OS=Mus musculus OX=10090 GN=Ugt2b17 PE=1 SV=1	7792900	7184700	8385000	7404800	7951100	7517500	5266400	7051900	3799500	6863900	3004900	3930100	5497900	5441500	6213800	4108300
sp|P19783|COX41_MOUSE Cytochrome c oxidase subunit 4 isoform 1, mitochondrial OS=Mus musculus OX=10090 GN=Cox4i1 PE=1 SV=2	12959000	12813000	12571000	12529000	12630000	12585000	19626000	22652000	15946000	18644000	15658000	16667000	18651000	17490000	16805000	17429000
sp|P27659|RL3_MOUSE 60S ribosomal protein L3 OS=Mus musculus OX=10090 GN=Rpl3 PE=1 SV=3	2911400	0	2953600	2620800	3286000	3005600	3840600	3602600	0	3281700	3319600	3418900	4449000	3292400	3783800	3797600
sp|P30115|GSTA3_MOUSE Glutathione S-transferase A3 OS=Mus musculus OX=10090 GN=Gsta3 PE=1 SV=2	33378000	25600000	28426000	30487000	37004000	36040000	40145000	8600900	25635000	32224000	39965000	41865000	32557000	39550000	18439000	49086000
sp|P42125|ECI1_MOUSE Enoyl-CoA delta isomerase 1, mitochondrial OS=Mus musculus OX=10090 GN=Eci1 PE=1 SV=2	4872800	5446900	6243800	4665000	4944400	5122900	0	3708300	4264600	4487300	3427500	3569800	3495100	4606700	5218300	4970600
sp|P46638|RB11B_MOUSE Ras-related protein Rab-11B OS=Mus musculus OX=10090 GN=Rab11b PE=1 SV=3;sp|P62492|RB11A_MOUSE Ras-related protein Rab-11A OS=Mus musculus OX=10090 GN=Rab11a PE=1 SV=3	6532500	6001100	5355200	5518500	5255200	5355100	9305200	9325100	9680000	9016700	9819200	9426100	8891500	8125300	5647800	5232600
sp|P50431|GLYC_MOUSE Serine hydroxymethyltransferase, cytosolic OS=Mus musculus OX=10090 GN=Shmt1 PE=1 SV=3	2799300	2849300	2970600	2939200	2334200	2670500	2263800	0	0	1858400	0	0	1311500	0	2069100	2137400
sp|P50580-2|PA2G4_MOUSE Isoform 2 of Proliferation-associated protein 2G4 OS=Mus musculus OX=10090 GN=Pa2g4;sp|P50580|PA2G4_MOUSE Proliferation-associated protein 2G4 OS=Mus musculus OX=10090 GN=Pa2g4 PE=1 SV=3	2709000	3551300	3059900	3088100	3656300	3207700	3487900	3958100	3362500	3934400	3047200	3509300	3865100	4311600	3362500	3469600
sp|P57780|ACTN4_MOUSE Alpha-actinin-4 OS=Mus musculus OX=10090 GN=Actn4 PE=1 SV=1	2408300	2438500	2922000	2930000	2446100	2196800	0	0	1843800	2071800	1711700	1877700	2614700	2139400	1997100	2023500
sp|P58710|GGLO_MOUSE L-gulonolactone oxidase OS=Mus musculus OX=10090 GN=Gulo PE=1 SV=3	4255300	4209900	5059900	4974800	4088900	3949500	0	0	3302400	2848900	0	0	4885100	0	4246900	3704300
sp|P61255|RL26_MOUSE 60S ribosomal protein L26 OS=Mus musculus OX=10090 GN=Rpl26 PE=1 SV=1	14131000	10213000	8452700	9944000	9541700	10307000	13831000	14401000	18544000	15707000	14355000	19352000	21085000	14450000	14076000	10374000
sp|P62245|RS15A_MOUSE 40S ribosomal protein S15a OS=Mus musculus OX=10090 GN=Rps15a PE=1 SV=2	9676000	9830000	8266500	8069300	7487400	7449200	8965600	9107800	8433600	8887800	5657100	10159000	6451400	6540300	10987000	12153000
sp|P62264|RS14_MOUSE 40S ribosomal protein S14 OS=Mus musculus OX=10090 GN=Rps14 PE=1 SV=3	12252000	13079000	10137000	10369000	11248000	11638000	16875000	20016000	16874000	20059000	18105000	13856000	16706000	14301000	17056000	17282000
sp|P62751|RL23A_MOUSE 60S ribosomal protein L23a OS=Mus musculus OX=10090 GN=Rpl23a PE=1 SV=1	21417000	17689000	16413000	15460000	16019000	16201000	31377000	7830900	34316000	41219000	33502000	39032000	33226000	36224000	17632000	16549000
sp|P62960|YBOX1_MOUSE Nuclease-sensitive element-binding protein 1 OS=Mus musculus OX=10090 GN=Ybx1 PE=1 SV=3	2438600	2360900	1907600	2005400	2074300	1948600	2726300	3867800	3378500	3902300	4246400	4211400	3673600	3677000	1993200	1532200
sp|P63101|1433Z_MOUSE 14-3-3 protein zeta/delta OS=Mus musculus OX=10090 GN=Ywhaz PE=1 SV=1	2700300	2793000	3816200	4921700	3949800	3310300	0	0	0	5748200	0	0	2655300	5074000	3077000	3495900
sp|P70441|NHRF1_MOUSE Na(+)/H(+) exchange regulatory cofactor NHE-RF1 OS=Mus musculus OX=10090 GN=Slc9a3r1 PE=1 SV=3	3473300	2956200	2603000	2581600	2772500	2686900	3457400	3843900	4986300	5600600	5398200	5454700	6009500	5527600	4188100	3917700
sp|P80317|TCPZ_MOUSE T-complex protein 1 subunit zeta OS=Mus musculus OX=10090 GN=Cct6a PE=1 SV=3	1998200	1642500	2447000	2051000	1996700	1780000	0	0	1843000	1541200	1805800	0	0	0	1748300	1893100
sp|P99029-2|PRDX5_MOUSE Isoform Cytoplasmic+peroxisomal of Peroxiredoxin-5, mitochondrial OS=Mus musculus OX=10090 GN=Prdx5;sp|P99029|PRDX5_MOUSE Peroxiredoxin-5, mitochondrial OS=Mus musculus OX=10090 GN=Prdx5 PE=1 SV=2	9884000	10718000	10863000	10514000	10276000	10478000	8288500	10755000	7966900	6568400	6259000	7338400	8835100	9266800	9997700	10061000
sp|Q60932-2|VDAC1_MOUSE Isoform Mt-VDAC1 of Voltage-dependent anion-selective channel protein 1 OS=Mus musculus OX=10090 GN=Vdac1;sp|Q60932|VDAC1_MOUSE Voltage-dependent anion-selective channel protein 1 OS=Mus musculus OX=10090 GN=Vdac1 PE=1 SV=3	2781900	2569200	2840400	2557300	2518600	2351400	2390400	2655500	2851700	2981000	2623900	2535600	2508800	2430100	3487500	3097800
sp|Q61425|HCDH_MOUSE Hydroxyacyl-coenzyme A dehydrogenase, mitochondrial OS=Mus musculus OX=10090 GN=Hadh PE=1 SV=2	2450600	2186000	0	3353100	3371800	3063500	0	0	2584900	2595900	0	1949100	3107000	2962100	2491600	2445100
sp|Q62425|NDUA4_MOUSE Cytochrome c oxidase subunit NDUFA4 OS=Mus musculus OX=10090 GN=Ndufa4 PE=1 SV=2	14390000	14181000	12096000	11931000	14380000	13767000	18593000	9601100	30682000	24790000	29274000	28858000	26543000	21544000	16362000	20238000
sp|Q64433|CH10_MOUSE 10 kDa heat shock protein, mitochondrial OS=Mus musculus OX=10090 GN=Hspe1 PE=1 SV=2	15258000	18293000	12042000	13457000	12874000	14059000	11545000	14919000	19653000	21760000	20043000	21551000	15272000	16561000	16816000	13555000
sp|Q6IRU5-2|CLCB_MOUSE Isoform 2 of Clathrin light chain B OS=Mus musculus OX=10090 GN=Cltb;sp|Q6IRU5|CLCB_MOUSE Clathrin light chain B OS=Mus musculus OX=10090 GN=Cltb PE=1 SV=1;sp|Q6IRU5-3|CLCB_MOUSE Isoform 3 of Clathrin light chain B OS=Mus musculus OX	1638400	1830200	1472500	1490700	0	1234900	760980	2103800	2411000	3211100	0	3010900	2519700	1755100	1709600	2047900
sp|Q80WJ7|LYRIC_MOUSE Protein LYRIC OS=Mus musculus OX=10090 GN=Mtdh PE=1 SV=1	1788300	1830600	1294800	1445300	1615000	1793900	0	1774800	2102900	2095400	2190700	2756800	2263000	2083800	1349900	1297300
sp|Q80XN0|BDH_MOUSE D-beta-hydroxybutyrate dehydrogenase, mitochondrial OS=Mus musculus OX=10090 GN=Bdh1 PE=1 SV=2	1536400	1570300	2274900	2117000	2156700	1902900	0	0	0	0	0	0	0	0	2147400	1800500
sp|Q8QZR5|ALAT1_MOUSE Alanine aminotransferase 1 OS=Mus musculus OX=10090 GN=Gpt PE=1 SV=3	4692300	5116600	4845200	4819000	3327300	3485400	0	0	4052000	4708300	2907500	0	4549200	3319100	3755300	4153400
sp|Q8VDJ3|VIGLN_MOUSE Vigilin OS=Mus musculus OX=10090 GN=Hdlbp PE=1 SV=1	1619000	1725400	1703100	1595800	1446600	1521400	962980	0	1770600	2106000	2041500	1063700	1944100	1754000	1962100	1908200
sp|Q8VDN2|AT1A1_MOUSE Sodium/potassium-transporting ATPase subunit alpha-1 OS=Mus musculus OX=10090 GN=Atp1a1 PE=1 SV=1;sp|Q6PIE5|AT1A2_MOUSE Sodium/potassium-transporting ATPase subunit alpha-2 OS=Mus musculus OX=10090 GN=Atp1a2 PE=1 SV=1	1895800	1762800	2109300	2199800	1763100	1887100	0	0	0	1692800	0	0	1632400	0	2222100	2226900
sp|Q8VEK3-2|HNRPU_MOUSE Isoform 2 of Heterogeneous nuclear ribonucleoprotein U OS=Mus musculus OX=10090 GN=Hnrnpu;sp|Q8VEK3|HNRPU_MOUSE Heterogeneous nuclear ribonucleoprotein U OS=Mus musculus OX=10090 GN=Hnrnpu PE=1 SV=1	2615400	2564500	0	2750200	2810200	2808900	0	2636400	0	0	0	0	0	0	0	0
sp|Q91V76|CK054_MOUSE Ester hydrolase C11orf54 homolog OS=Mus musculus OX=10090 PE=1 SV=1	2426500	2251400	2799000	2574100	1924800	2184300	0	0	0	0	1234700	0	0	0	777080	706270
sp|Q91VR2|ATPG_MOUSE ATP synthase subunit gamma, mitochondrial OS=Mus musculus OX=10090 GN=Atp5f1c PE=1 SV=1	4978200	4797900	5053400	5490900	5335900	4405000	3327600	3208200	8190700	9954800	8470900	8507000	10289000	10100000	7171900	7780800
sp|Q923D2|BLVRB_MOUSE Flavin reductase (NADPH) OS=Mus musculus OX=10090 GN=Blvrb PE=1 SV=3	8732900	9137800	8874100	8182800	5767900	2692900	8778100	15299000	4249400	3377400	3229200	3422500	5721100	4513100	4349400	5799500
sp|Q99J08|S14L2_MOUSE SEC14-like protein 2 OS=Mus musculus OX=10090 GN=Sec14l2 PE=1 SV=1	4474500	3952600	3890200	4091600	3581900	3000300	0	0	0	0	0	0	2392000	2544200	2948600	3364700
sp|Q99LB2|DHRS4_MOUSE Dehydrogenase/reductase SDR family member 4 OS=Mus musculus OX=10090 GN=Dhrs4 PE=1 SV=3	3310300	3389700	2969200	2933600	2792300	2800500	2696100	3082000	2940400	3075000	0	2533800	2647400	3222200	3241800	3485900
sp|Q9CXS4|CENPV_MOUSE Centromere protein V OS=Mus musculus OX=10090 GN=Cenpv PE=1 SV=2	1609900	1809200	1292800	1922400	2328800	2398900	2361800	1613200	1516400	1662700	2802300	2093700	1748100	2401700	1505800	1472700
sp|Q9CZM2|RL15_MOUSE 60S ribosomal protein L15 OS=Mus musculus OX=10090 GN=Rpl15 PE=1 SV=4	15061000	12228000	14024000	13363000	14019000	13103000	14859000	17206000	5466400	9800300	9887300	8710100	11549000	15151000	17052000	15562000
sp|Q9D2R0|AACS_MOUSE Acetoacetyl-CoA synthetase OS=Mus musculus OX=10090 GN=Aacs PE=1 SV=1	1609600	1515000	1875300	1698300	1203000	1146700	0	0	0	852770	0	0	737860	0	752940	0
sp|Q9D855|QCR7_MOUSE Cytochrome b-c1 complex subunit 7 OS=Mus musculus OX=10090 GN=Uqcrb PE=1 SV=3	8034600	8034700	5538500	6155200	7408800	8445600	4269800	0	9125700	10229000	7960500	7624200	10406000	11379000	12310000	12074000
sp|Q9D8N0|EF1G_MOUSE Elongation factor 1-gamma OS=Mus musculus OX=10090 GN=Eef1g PE=1 SV=3	1824400	1868300	1981900	2005900	2024900	2027100	2259300	0	3309600	3348500	2698200	3794900	3915400	3102600	2519900	2418600
sp|Q9DBE0|CSAD_MOUSE Cysteine sulfinic acid decarboxylase OS=Mus musculus OX=10090 GN=Csad PE=1 SV=1	4286600	4568900	5579200	4972100	4221400	4360700	3150400	1991600	0	0	0	0	2964400	0	2953600	3388400
sp|Q9DBJ1|PGAM1_MOUSE Phosphoglycerate mutase 1 OS=Mus musculus OX=10090 GN=Pgam1 PE=1 SV=3	2370100	2400000	3498400	3192900	1980400	2261400	0	0	2056400	2077000	0	1299500	2155300	0	2310400	2454400
sp|Q9DCQ2|ASPD_MOUSE Putative L-aspartate dehydrogenase OS=Mus musculus OX=10090 GN=Aspdh PE=1 SV=1	12453000	12044000	10556000	10338000	12430000	10764000	11992000	14927000	8809700	9820100	7204100	7822900	10811000	10681000	11672000	12179000
sp|Q9DCX2|ATP5H_MOUSE ATP synthase subunit d, mitochondrial OS=Mus musculus OX=10090 GN=Atp5pd PE=1 SV=3	4933400	3958600	4811300	5018500	4727100	4248500	4578000	4794500	4220600	5997400	4015200	4020500	5034000	4557400	5712700	6090000
sp|Q9DD20|MET7B_MOUSE Methyltransferase-like protein 7B OS=Mus musculus OX=10090 GN=Mettl7b PE=1 SV=2	3267600	4237000	2974800	3569200	4533700	4095800	3412500	4043500	4587800	4494100	0	3690200	4253000	3163500	4116900	4569000
sp|Q9EQK5|MVP_MOUSE Major vault protein OS=Mus musculus OX=10090 GN=Mvp PE=1 SV=4	787540	848280	1211200	799330	0	0	0	0	0	2150500	0	0	0	0	0	1104200
sp|Q9JHI5|IVD_MOUSE Isovaleryl-CoA dehydrogenase, mitochondrial OS=Mus musculus OX=10090 GN=Ivd PE=1 SV=1	6806800	6120100	6388200	5969900	6274900	4702200	6252700	6721700	7385400	8062800	7709900	7567700	7706800	7780400	7151500	7101600
sp|Q9JKR6|HYOU1_MOUSE Hypoxia up-regulated protein 1 OS=Mus musculus OX=10090 GN=Hyou1 PE=1 SV=1	1635200	2069400	1958800	2621800	1874100	1893900	0	0	2413400	0	2356100	0	2873300	2926600	2847200	2043100
sp|Q9QXE0|HACL1_MOUSE 2-hydroxyacyl-CoA lyase 1 OS=Mus musculus OX=10090 GN=Hacl1 PE=1 SV=2	2983100	2485800	3260300	3132200	2588100	2245000	0	0	0	0	0	2685700	0	3112400	3563800	3365200
sp|O09167|RL21_MOUSE 60S ribosomal protein L21 OS=Mus musculus OX=10090 GN=Rpl21 PE=1 SV=3	2878600	3027700	3382800	3233700	3118200	3092900	0	3605100	3631700	4839500	4082000	4800900	5010100	4758300	4298700	4797400
sp|O55234|PSB5_MOUSE Proteasome subunit beta type-5 OS=Mus musculus OX=10090 GN=Psmb5 PE=1 SV=3	3629600	3448700	3442200	3375500	3558200	3415100	5064900	5555200	0	5850400	0	4041600	3929700	4091900	2702600	2657700
sp|O70475|UGDH_MOUSE UDP-glucose 6-dehydrogenase OS=Mus musculus OX=10090 GN=Ugdh PE=1 SV=1	3312000	3215500	3122400	3084500	2236400	2234200	0	1990500	1718400	2109300	0	0	1715000	0	2543900	2609900
sp|P01942|HBA_MOUSE Hemoglobin subunit alpha OS=Mus musculus OX=10090 GN=Hba PE=1 SV=2	53901000	58362000	42222000	54955000	54009000	13637000	48354000	16913000	32951000	30564000	21492000	29957000	27396000	30626000	28240000	38115000
sp|P84244|H33_MOUSE Histone H3.3 OS=Mus musculus OX=10090 GN=H3f3a PE=1 SV=2;sp|P84228|H32_MOUSE Histone H3.2 OS=Mus musculus OX=10090 GN=Hist1h3b PE=1 SV=2;sp|P68433|H31_MOUSE Histone H3.1 OS=Mus musculus OX=10090 GN=Hist1h3a PE=1 SV=2;sp|P02301|H3C_MOUSE	32954000	27053000	28712000	27426000	8311500	7352400	8285100	8922400	93633000	26699000	80069000	45518000	141620000	45346000	32240000	85747000
sp|P07901|HS90A_MOUSE Heat shock protein HSP 90-alpha OS=Mus musculus OX=10090 GN=Hsp90aa1 PE=1 SV=4	3019300	2933100	3792100	2666600	2957600	3128400	3058500	3286000	3553900	3978700	2805800	3104800	3593900	3894300	4039300	3708300
sp|P10922|H10_MOUSE Histone H1.0 OS=Mus musculus OX=10090 GN=H1f0 PE=2 SV=4	9025300	11262000	8232400	10326000	9590200	11072000	16989000	11028000	8232900	9549400	9365100	10735000	14460000	10009000	15778000	11636000
sp|P11276|FINC_MOUSE Fibronectin OS=Mus musculus OX=10090 GN=Fn1 PE=1 SV=4	1630400	1703100	1684200	1676400	1649800	1792300	0	0	0	0	0	0	0	0	1491200	0
sp|P16332|MUTA_MOUSE Methylmalonyl-CoA mutase, mitochondrial OS=Mus musculus OX=10090 GN=Mmut PE=1 SV=2	1092600	1291700	1368300	1437700	1036900	0	0	0	0	951160	0	0	0	0	1282700	1172100
sp|P19639|GSTM3_MOUSE Glutathione S-transferase Mu 3 OS=Mus musculus OX=10090 GN=Gstm3 PE=1 SV=2	5458500	5458000	5799000	6702700	7387400	5946000	9405200	9687100	8124600	9081900	8081000	8663700	11372000	10088000	8292900	7473300
sp|P20108|PRDX3_MOUSE Thioredoxin-dependent peroxide reductase, mitochondrial OS=Mus musculus OX=10090 GN=Prdx3 PE=1 SV=1	3431000	4051700	4221300	3975400	4391900	5257200	4616800	4184900	0	4751900	4969900	4059600	5388800	7182300	3179900	3664600
sp|P24456|CP2DA_MOUSE Cytochrome P450 2D10 OS=Mus musculus OX=10090 GN=Cyp2d10 PE=1 SV=2	9890700	8309500	11994000	12954000	12161000	10355000	6721100	6888800	8461900	9027300	6031100	8435900	8774200	9452600	12341000	10222000
sp|P26043|RADI_MOUSE Radixin OS=Mus musculus OX=10090 GN=Rdx PE=1 SV=3	2228400	1919200	2242300	2386900	2068900	2337600	1946800	1813000	0	1266100	0	1245000	1742800	1454000	1798100	1668600
sp|P29341|PABP1_MOUSE Polyadenylate-binding protein 1 OS=Mus musculus OX=10090 GN=Pabpc1 PE=1 SV=2	2186000	2559800	2099200	2324500	0	2046800	0	0	0	0	0	0	1534300	0	2510900	1506600
sp|P35486|ODPA_MOUSE Pyruvate dehydrogenase E1 component subunit alpha, somatic form, mitochondrial OS=Mus musculus OX=10090 GN=Pdha1 PE=1 SV=1	2508200	2593100	2465200	2342700	2059200	2102300	0	2169400	0	0	0	1531300	1434300	0	1879200	1933800
sp|P35979|RL12_MOUSE 60S ribosomal protein L12 OS=Mus musculus OX=10090 GN=Rpl12 PE=1 SV=2	4288200	4238400	4227000	4090200	4010700	3840600	4506000	3571900	3614200	2908400	2402500	2318600	3235800	0	3083900	4139700
sp|P41105|RL28_MOUSE 60S ribosomal protein L28 OS=Mus musculus OX=10090 GN=Rpl28 PE=1 SV=2	9429000	13125000	7664600	8977600	9362100	10187000	15488000	14411000	15995000	18595000	14307000	18945000	17366000	13545000	14157000	11800000
sp|P47962|RL5_MOUSE 60S ribosomal protein L5 OS=Mus musculus OX=10090 GN=Rpl5 PE=1 SV=3	3279300	2967700	3318700	3435100	2292500	2325600	0	0	3159500	3363400	0	2794000	2959700	0	3297500	3617700
sp|P49722|PSA2_MOUSE Proteasome subunit alpha type-2 OS=Mus musculus OX=10090 GN=Psma2 PE=1 SV=3	0	1740300	1856500	968230	1919000	0	2249400	2273400	3726100	3792100	3541400	3480500	3683200	2393900	0	1942400
sp|P51174|ACADL_MOUSE Long-chain specific acyl-CoA dehydrogenase, mitochondrial OS=Mus musculus OX=10090 GN=Acadl PE=1 SV=2	4218100	3708200	3925400	3821300	3893700	3206400	1712700	2710700	0	2357700	0	2678600	2489500	3470400	3752300	3903100
sp|P54071|IDHP_MOUSE Isocitrate dehydrogenase [NADP], mitochondrial OS=Mus musculus OX=10090 GN=Idh2 PE=1 SV=3	2409800	2279900	2382500	2505900	2460600	2486100	0	0	1847700	0	0	0	2278300	0	2792600	2569600
sp|P56395|CYB5_MOUSE Cytochrome b5 OS=Mus musculus OX=10090 GN=Cyb5a PE=1 SV=2	43589000	30412000	38447000	32841000	40314000	28784000	73969000	31465000	65508000	78790000	118660000	92486000	99202000	76877000	68855000	30901000
sp|P57776-3|EF1D_MOUSE Isoform 3 of Elongation factor 1-delta OS=Mus musculus OX=10090 GN=Eef1d;sp|P57776|EF1D_MOUSE Elongation factor 1-delta OS=Mus musculus OX=10090 GN=Eef1d PE=1 SV=3;sp|P57776-2|EF1D_MOUSE Isoform 2 of Elongation factor 1-delta OS=Mus	3014600	3623300	3705800	3531200	0	0	3365300	0	0	0	2836000	2825000	3370200	0	3765400	3971000
sp|P60710|ACTB_MOUSE Actin, cytoplasmic 1 OS=Mus musculus OX=10090 GN=Actb PE=1 SV=1;sp|P63260|ACTG_MOUSE Actin, cytoplasmic 2 OS=Mus musculus OX=10090 GN=Actg1 PE=1 SV=1	43104000	38482000	42035000	39110000	32405000	47952000	29234000	39312000	32584000	35572000	26926000	24952000	36181000	34098000	50915000	39509000
sp|P61089|UBE2N_MOUSE Ubiquitin-conjugating enzyme E2 N OS=Mus musculus OX=10090 GN=Ube2n PE=1 SV=1	5252600	5060700	4062800	4343300	4361500	4084000	6838600	0	7041600	7789000	7037300	6716400	6772900	5535000	4231000	4042500
sp|P62082|RS7_MOUSE 40S ribosomal protein S7 OS=Mus musculus OX=10090 GN=Rps7 PE=2 SV=1	10160000	9128300	9126900	8064100	10913000	9438200	19490000	20585000	18263000	20984000	19968000	23267000	17044000	16987000	11534000	10093000
sp|P62754|RS6_MOUSE 40S ribosomal protein S6 OS=Mus musculus OX=10090 GN=Rps6 PE=1 SV=1	8144000	8027200	6962700	7452800	6152900	6950200	9530800	6940100	6659800	7198400	6082900	6369300	6277900	6937300	6461900	6287600
sp|P62830|RL23_MOUSE 60S ribosomal protein L23 OS=Mus musculus OX=10090 GN=Rpl23 PE=1 SV=1	5071800	5062100	4518300	3984500	3219800	3790000	4786200	6828900	7839900	9772300	7411600	8735400	8079000	8150300	5443600	4481700
sp|P62889|RL30_MOUSE 60S ribosomal protein L30 OS=Mus musculus OX=10090 GN=Rpl30 PE=1 SV=2	6120600	6095400	5954300	5415800	5942800	5729600	3869700	0	6230400	5974700	5972400	7054600	7629000	6499800	7390800	7580300
sp|P62900|RL31_MOUSE 60S ribosomal protein L31 OS=Mus musculus OX=10090 GN=Rpl31 PE=1 SV=1	12809000	11041000	9367200	9357500	11160000	10400000	19841000	19964000	28329000	37034000	25731000	22405000	28460000	24087000	16564000	16698000
sp|P62918|RL8_MOUSE 60S ribosomal protein L8 OS=Mus musculus OX=10090 GN=Rpl8 PE=1 SV=2	10010000	10363000	8263700	8119300	10742000	9700300	13355000	14122000	11154000	12529000	11328000	10552000	12380000	9232600	12609000	10836000
sp|P62983|RS27A_MOUSE Ubiquitin-40S ribosomal protein S27a OS=Mus musculus OX=10090 GN=Rps27a PE=1 SV=2;sp|P62984|RL40_MOUSE Ubiquitin-60S ribosomal protein L40 OS=Mus musculus OX=10090 GN=Uba52 PE=1 SV=2;sp|P0CG49|UBB_MOUSE Polyubiquitin-B OS=Mus musculus	13534000	5685600	13311000	12471000	14355000	15030000	47645000	4596200	10408000	17933000	29404000	24266000	17322000	14865000	15229000	14138000
sp|P80315|TCPD_MOUSE T-complex protein 1 subunit delta OS=Mus musculus OX=10090 GN=Cct4 PE=1 SV=3	0	1852500	1309100	1377300	1906100	1712200	0	0	0	1411800	0	0	2705000	0	1751500	1812800
sp|P80318|TCPG_MOUSE T-complex protein 1 subunit gamma OS=Mus musculus OX=10090 GN=Cct3 PE=1 SV=1	1248200	985180	1586200	1266200	1206300	614630	0	0	0	0	0	0	0	0	1028200	939170
sp|P84099|RL19_MOUSE 60S ribosomal protein L19 OS=Mus musculus OX=10090 GN=Rpl19 PE=1 SV=1	7057000	7686800	5748300	5475000	6226300	5682000	0	7968600	11392000	10287000	12893000	9562900	9645800	8948900	8081300	7267700
sp|P97429|ANXA4_MOUSE Annexin A4 OS=Mus musculus OX=10090 GN=Anxa4 PE=1 SV=4	1092900	978990	1391800	1212100	1137700	1100700	0	0	0	874340	0	0	0	0	764160	956840
sp|P99026|PSB4_MOUSE Proteasome subunit beta type-4 OS=Mus musculus OX=10090 GN=Psmb4 PE=1 SV=1	3626300	3660900	3096000	3228300	3028100	0	5263300	4245100	6374300	7225300	6080700	6516800	6311900	5532300	3966400	3680800
sp|P99027|RLA2_MOUSE 60S acidic ribosomal protein P2 OS=Mus musculus OX=10090 GN=Rplp2 PE=1 SV=3	10602000	10516000	9633400	10256000	8739900	9265700	10134000	10979000	11581000	12650000	11195000	14467000	14078000	7167500	9608500	3333200
sp|Q02819|NUCB1_MOUSE Nucleobindin-1 OS=Mus musculus OX=10090 GN=Nucb1 PE=1 SV=2	1698300	1535300	1078600	1086000	1303700	1317900	1804800	1585200	3532400	3943500	2039400	2753100	1815800	1913900	0	1447600
sp|Q3ULD5|MCCB_MOUSE Methylcrotonoyl-CoA carboxylase beta chain, mitochondrial OS=Mus musculus OX=10090 GN=Mccc2 PE=1 SV=1	1131700	1125700	1152600	0	941870	984840	0	0	0	0	0	0	0	0	0	894400
sp|Q5XG73-2|ACBD5_MOUSE Isoform 2 of Acyl-CoA-binding domain-containing protein 5 OS=Mus musculus OX=10090 GN=Acbd5;sp|Q5XG73-3|ACBD5_MOUSE Isoform 3 of Acyl-CoA-binding domain-containing protein 5 OS=Mus musculus OX=10090 GN=Acbd5;sp|Q5XG73|ACBD5_MOUSE Ac	3376300	3044000	4248600	2870900	3439200	3122300	6210900	3655300	5295200	5431600	5876700	4693200	4836600	4448900	2732900	3014200
sp|Q61171|PRDX2_MOUSE Peroxiredoxin-2 OS=Mus musculus OX=10090 GN=Prdx2 PE=1 SV=3	3352300	3864000	3652000	4444500	3754900	4007400	3726300	3663100	3558600	3360000	0	0	4297500	0	2966400	2612500
sp|Q61598-2|GDIB_MOUSE Isoform 2 of Rab GDP dissociation inhibitor beta OS=Mus musculus OX=10090 GN=Gdi2;sp|Q61598|GDIB_MOUSE Rab GDP dissociation inhibitor beta OS=Mus musculus OX=10090 GN=Gdi2 PE=1 SV=1	2707700	2620400	2860600	2768100	2085300	2485700	0	0	0	1464900	0	1210900	1369000	1485700	2096300	2111800
sp|Q8BG32|PSD11_MOUSE 26S proteasome non-ATPase regulatory subunit 11 OS=Mus musculus OX=10090 GN=Psmd11 PE=1 SV=3	0	1312500	1400200	1660600	1526400	1348500	0	0	0	0	0	0	0	0	1147400	0
sp|Q8BVI4|DHPR_MOUSE Dihydropteridine reductase OS=Mus musculus OX=10090 GN=Qdpr PE=1 SV=2	8026500	7081800	7561900	7098800	6138100	6385500	7760900	0	5152200	6472200	5649000	7083100	7389300	6446300	6325300	6269200
sp|Q8CGC7|SYEP_MOUSE Bifunctional glutamate/proline--tRNA ligase OS=Mus musculus OX=10090 GN=Eprs PE=1 SV=4	1378500	0	1315800	1124000	0	1668000	0	0	0	0	0	0	0	0	0	0
sp|Q8K0E8|FIBB_MOUSE Fibrinogen beta chain OS=Mus musculus OX=10090 GN=Fgb PE=1 SV=1	1189600	0	1249000	1334200	1620100	1549800	0	0	1596900	0	1246000	0	1315000	0	1180000	0
sp|Q8R086|SUOX_MOUSE Sulfite oxidase, mitochondrial OS=Mus musculus OX=10090 GN=Suox PE=1 SV=2	2281100	2470100	2613100	2570500	2249200	2338200	0	0	0	0	0	0	2088000	0	2362700	2470700
sp|Q8R0F9|S14L4_MOUSE SEC14-like protein 4 OS=Mus musculus OX=10090 GN=Sec14l4 PE=1 SV=1	10270000	9588000	9092300	9955200	9281600	8614500	0	0	6808300	8533500	9171700	8176900	7777300	0	7863200	7639800
sp|Q8VCM7|FIBG_MOUSE Fibrinogen gamma chain OS=Mus musculus OX=10090 GN=Fgg PE=1 SV=1	1534800	1692800	1927900	1743700	2037000	3423900	0	0	0	3010100	0	0	1298000	0	1414900	1341000
sp|Q8VCR7|ABHEB_MOUSE Protein ABHD14B OS=Mus musculus OX=10090 GN=Abhd14b PE=1 SV=1	8872100	8699100	8437400	8938300	7094700	7711500	8224200	9218000	3769900	4195200	2589100	3265800	3796500	3216600	4350300	3497600
sp|Q91WL5|CP4CA_MOUSE Cytochrome P450 4A12A OS=Mus musculus OX=10090 GN=Cyp4a12a PE=1 SV=2	1538700	1658500	1825700	1421700	1435000	1447700	0	0	1239100	1649500	1377300	1475900	1586000	1722900	1455800	1355100
sp|Q91X52|DCXR_MOUSE L-xylulose reductase OS=Mus musculus OX=10090 GN=Dcxr PE=1 SV=2	2649700	2641000	2183600	2105900	2166000	2209000	3097400	2324000	2497300	2705900	2359200	1870600	2541700	2674600	2107500	1864600
sp|Q91X91|NADC_MOUSE Nicotinate-nucleotide pyrophosphorylase [carboxylating] OS=Mus musculus OX=10090 GN=Qprt PE=1 SV=1	4315300	4307700	3992200	4213300	3938700	3800900	2896300	2783600	2133600	1972700	1418300	2721100	1041300	0	2712700	3374600
sp|Q91XE0-2|GLYAT_MOUSE Isoform 2 of Glycine N-acyltransferase OS=Mus musculus OX=10090 GN=Glyat;sp|Q91XE0|GLYAT_MOUSE Glycine N-acyltransferase OS=Mus musculus OX=10090 GN=Glyat PE=1 SV=1	1609100	1323100	1283300	1361000	1059800	1007400	0	0	0	1141100	1002400	1037900	1516200	0	2469200	2410300
sp|Q91ZA3|PCCA_MOUSE Propionyl-CoA carboxylase alpha chain, mitochondrial OS=Mus musculus OX=10090 GN=Pcca PE=1 SV=2	1851600	1472800	1781500	1949700	1579800	1222600	0	0	1164900	1077800	915280	0	1374600	1143800	2199600	1761800
sp|Q99J99|THTM_MOUSE 3-mercaptopyruvate sulfurtransferase OS=Mus musculus OX=10090 GN=Mpst PE=1 SV=4	2609100	2815500	1960300	2084800	2721700	3178800	2781000	3215700	842370	5673100	4693800	5106300	4597200	0	4042900	3627600
sp|Q99JB2|STML2_MOUSE Stomatin-like protein 2, mitochondrial OS=Mus musculus OX=10090 GN=Stoml2 PE=1 SV=1	2060700	1826400	1429500	1291500	1343200	1280600	0	0	3388200	2877200	3383300	3556500	3598900	2921200	2111100	1940200
sp|Q99K67|AASS_MOUSE Alpha-aminoadipic semialdehyde synthase, mitochondrial OS=Mus musculus OX=10090 GN=Aass PE=1 SV=1	3080900	2627100	2269200	2032700	2104200	1999400	0	2343400	0	0	0	0	1793200	0	2243300	1891400
sp|Q99L04|DHRS1_MOUSE Dehydrogenase/reductase SDR family member 1 OS=Mus musculus OX=10090 GN=Dhrs1 PE=1 SV=1	2454700	2533900	2643400	2386400	2604200	2029900	2057400	2845400	0	1474600	1649200	1689900	1443700	1599600	1848600	1348300
sp|Q99P30-5|NUDT7_MOUSE Isoform 5 of Peroxisomal coenzyme A diphosphatase NUDT7 OS=Mus musculus OX=10090 GN=Nudt7;sp|Q99P30-3|NUDT7_MOUSE Isoform 3 of Peroxisomal coenzyme A diphosphatase NUDT7 OS=Mus musculus OX=10090 GN=Nudt7;sp|Q99P30|NUDT7_MOUSE Peroxi	4148000	3687700	3468300	3461300	3589100	3388300	0	3965100	4152500	4915700	3850800	3675800	4519900	4257700	3711200	3797600
sp|Q9CQ62|DECR_MOUSE 2,4-dienoyl-CoA reductase, mitochondrial OS=Mus musculus OX=10090 GN=Decr1 PE=1 SV=1	3789800	2884100	4105300	3691900	3445000	3272400	1742900	2662300	0	1761100	0	0	1424800	0	2897200	2580400
sp|Q9CQ69|QCR8_MOUSE Cytochrome b-c1 complex subunit 8 OS=Mus musculus OX=10090 GN=Uqcrq PE=1 SV=3	3532700	2868100	0	0	3250400	2260700	4160800	4289400	3874100	4308100	0	2895800	4142900	3725800	5298300	5524200
sp|Q9CQC7|NDUB4_MOUSE NADH dehydrogenase [ubiquinone] 1 beta subcomplex subunit 4 OS=Mus musculus OX=10090 GN=Ndufb4 PE=1 SV=3	2714700	2280300	2706500	2639900	2759800	3313400	0	0	0	0	2820200	0	2233000	0	2004800	0
sp|Q9CQC9|SAR1B_MOUSE GTP-binding protein SAR1b OS=Mus musculus OX=10090 GN=Sar1b PE=1 SV=1;sp|P36536|SAR1A_MOUSE GTP-binding protein SAR1a OS=Mus musculus OX=10090 GN=Sar1a PE=1 SV=1	4769900	4918500	4544000	4194700	4361300	4516800	3943800	0	3345300	4016000	3430500	4019300	4155200	4725000	4379400	3977200
sp|Q9CXW4|RL11_MOUSE 60S ribosomal protein L11 OS=Mus musculus OX=10090 GN=Rpl11 PE=1 SV=4	6672000	6100200	5657300	5984600	5992800	5930300	6468200	9412000	8860700	8733600	7369900	9029400	9885600	10266000	7097600	7409900
sp|Q9D0E1-2|HNRPM_MOUSE Isoform 2 of Heterogeneous nuclear ribonucleoprotein M OS=Mus musculus OX=10090 GN=Hnrnpm;sp|Q9D0E1|HNRPM_MOUSE Heterogeneous nuclear ribonucleoprotein M OS=Mus musculus OX=10090 GN=Hnrnpm PE=1 SV=3	1041900	1407100	0	1398300	0	0	0	0	0	2026200	1622000	1514200	1673200	1403700	1777500	2075100
sp|Q9D0F3|LMAN1_MOUSE Protein ERGIC-53 OS=Mus musculus OX=10090 GN=Lman1 PE=1 SV=1	0	0	1009000	0	0	0	0	0	0	1212000	0	0	0	0	2198100	0
sp|Q9D1A2|CNDP2_MOUSE Cytosolic non-specific dipeptidase OS=Mus musculus OX=10090 GN=Cndp2 PE=1 SV=1	1429100	1461900	1610400	1534400	1126500	1152700	0	1066500	0	0	0	0	1101500	0	996830	0
sp|Q9D1R9|RL34_MOUSE 60S ribosomal protein L34 OS=Mus musculus OX=10090 GN=Rpl34 PE=1 SV=2	7291500	4388700	5728000	5057300	6716100	7186400	0	12055000	9193500	10935000	9399000	5688800	11521000	9119700	9037200	8763700
sp|Q9D6Y7-3|MSRA_MOUSE Isoform 3 of Mitochondrial peptide methionine sulfoxide reductase OS=Mus musculus OX=10090 GN=Msra;sp|Q9D6Y7-2|MSRA_MOUSE Isoform 2 of Mitochondrial peptide methionine sulfoxide reductase OS=Mus musculus OX=10090 GN=Msra;sp|Q9D6Y7|MS	3537300	3604600	3236600	3096700	3258300	2605800	0	0	3185300	3440500	3159700	3313300	3016600	2978300	2226900	2168500
sp|Q9DBA8|HUTI_MOUSE Probable imidazolonepropionase OS=Mus musculus OX=10090 GN=Amdhd1 PE=1 SV=1	2616200	2456200	2801700	2409700	2046700	2234500	0	0	0	0	0	0	2087100	0	1818400	1768900
sp|Q9DCG6|PBLD1_MOUSE Phenazine biosynthesis-like domain-containing protein 1 OS=Mus musculus OX=10090 GN=Pbld1 PE=1 SV=2	15186000	14280000	13724000	13543000	11894000	12035000	13262000	13956000	12520000	12289000	9418500	9943100	12712000	12108000	11818000	12618000
sp|Q9QXF8|GNMT_MOUSE Glycine N-methyltransferase OS=Mus musculus OX=10090 GN=Gnmt PE=1 SV=3	15682000	15186000	15569000	14295000	12755000	13547000	10968000	11201000	8783000	10033000	7250300	6181900	8352000	8915000	12368000	13245000
sp|Q9Z2U0|PSA7_MOUSE Proteasome subunit alpha type-7 OS=Mus musculus OX=10090 GN=Psma7 PE=1 SV=1	3865600	3760200	4514900	3677000	3575500	3519500	4147800	4437600	4922100	4718000	3579900	5442300	5302100	5521100	3048200	3526600
sp|Q9Z2Z6|MCAT_MOUSE Mitochondrial carnitine/acylcarnitine carrier protein OS=Mus musculus OX=10090 GN=Slc25a20 PE=1 SV=1	1855000	2071300	2029800	0	2132000	1702400	1541100	1745100	0	1333900	0	1319200	1375900	1593000	1735100	1748800
sp|E9Q557|DESP_MOUSE Desmoplakin OS=Mus musculus OX=10090 GN=Dsp PE=1 SV=1	0	0	0	0	0	0	0	0	1974900	1807200	1505200	2025500	985280	0	0	0
sp|O08795|GLU2B_MOUSE Glucosidase 2 subunit beta OS=Mus musculus OX=10090 GN=Prkcsh PE=1 SV=1;sp|O08795-2|GLU2B_MOUSE Isoform 2 of Glucosidase 2 subunit beta OS=Mus musculus OX=10090 GN=Prkcsh	2151500	2257700	1914600	1931800	1912800	2010700	0	2072600	1921000	2369400	1876600	2176800	2640200	2383900	1949800	2039000
sp|O88587-2|COMT_MOUSE Isoform Soluble of Catechol O-methyltransferase OS=Mus musculus OX=10090 GN=Comt;sp|O88587|COMT_MOUSE Catechol O-methyltransferase OS=Mus musculus OX=10090 GN=Comt PE=1 SV=2	3313600	3308700	3650300	3849800	2862600	2327400	2826400	2871400	0	1604100	0	0	2349600	0	3488100	0
sp|O88696|CLPP_MOUSE ATP-dependent Clp protease proteolytic subunit, mitochondrial OS=Mus musculus OX=10090 GN=Clpp PE=1 SV=1	1342500	1647300	0	1865000	0	1387600	1795300	3116100	2840600	3177300	2667500	3010900	3188800	2393600	2551800	2817000
sp|P02088|HBB1_MOUSE Hemoglobin subunit beta-1 OS=Mus musculus OX=10090 GN=Hbb-b1 PE=1 SV=2	41619000	40143000	33955000	29074000	45882000	41345000	38920000	27414000	12109000	10083000	17418000	19734000	9857200	13368000	14674000	13630000
sp|P04117|FABP4_MOUSE Fatty acid-binding protein, adipocyte OS=Mus musculus OX=10090 GN=Fabp4 PE=1 SV=3	0	0	1245700	971620	0	1354600	0	0	0	0	0	0	1412800	0	981590	0
sp|P05064|ALDOA_MOUSE Fructose-bisphosphate aldolase A OS=Mus musculus OX=10090 GN=Aldoa PE=1 SV=2	0	0	1121000	1340900	0	0	0	0	0	1620700	0	1395200	0	0	0	0
sp|P68373|TBA1C_MOUSE Tubulin alpha-1C chain OS=Mus musculus OX=10090 GN=Tuba1c PE=1 SV=1;sp|P68369|TBA1A_MOUSE Tubulin alpha-1A chain OS=Mus musculus OX=10090 GN=Tuba1a PE=1 SV=1;sp|P05213|TBA1B_MOUSE Tubulin alpha-1B chain OS=Mus musculus OX=10090 GN=Tub	9459500	8447300	9121600	10841000	8310300	11929000	1442600	4265300	4055300	4182700	2638700	2726100	4545200	4152300	6177500	5898700
sp|P06728|APOA4_MOUSE Apolipoprotein A-IV OS=Mus musculus OX=10090 GN=Apoa4 PE=1 SV=3	1506200	0	1296500	1404700	1499500	1580800	0	0	0	0	0	0	0	0	0	0
sp|P07309|TTHY_MOUSE Transthyretin OS=Mus musculus OX=10090 GN=Ttr PE=1 SV=1	4764000	3545000	4349900	4348300	0	4468300	0	0	2902500	0	2111400	0	2684800	0	1711100	0
sp|P09671|SODM_MOUSE Superoxide dismutase [Mn], mitochondrial OS=Mus musculus OX=10090 GN=Sod2 PE=1 SV=3	3210200	2978200	2690400	2890400	0	3377300	0	0	4125600	4253000	3589900	0	4598700	0	3538000	3417300
sp|P12787|COX5A_MOUSE Cytochrome c oxidase subunit 5A, mitochondrial OS=Mus musculus OX=10090 GN=Cox5a PE=1 SV=2	7209300	7274200	6886500	6165100	5540400	5681200	9181400	3602800	7847900	9652200	7593700	8111400	9186300	7628600	8820300	8068200
sp|P13745|GSTA1_MOUSE Glutathione S-transferase A1 OS=Mus musculus OX=10090 GN=Gsta1 PE=1 SV=2;sp|P10648|GSTA2_MOUSE Glutathione S-transferase A2 OS=Mus musculus OX=10090 GN=Gsta2 PE=1 SV=3	5589000	6052200	5060800	5126200	4598300	4804300	6211200	6245200	2801200	0	0	0	2658200	0	2059800	2610500
sp|P14115|RL27A_MOUSE 60S ribosomal protein L27a OS=Mus musculus OX=10090 GN=Rpl27a PE=1 SV=5	8390100	7478900	7257500	6905100	6378100	6718700	7169100	8654800	6768100	8475200	5640300	7439600	7574600	6714500	6589500	6103800
sp|P16381|DDX3L_MOUSE Putative ATP-dependent RNA helicase Pl10 OS=Mus musculus OX=10090 GN=D1Pas1 PE=1 SV=1;sp|Q62167|DDX3X_MOUSE ATP-dependent RNA helicase DDX3X OS=Mus musculus OX=10090 GN=Ddx3x PE=1 SV=3	787500	908400	970560	999310	0	779440	0	0	0	0	0	0	0	0	851890	934690
sp|P19253|RL13A_MOUSE 60S ribosomal protein L13a OS=Mus musculus OX=10090 GN=Rpl13a PE=1 SV=4	6712800	5702700	5624100	5064700	4980100	4303500	5811900	0	7144300	11535000	0	5557300	10058000	5223500	5982900	7315400
sp|P21619|LMNB2_MOUSE Lamin-B2 OS=Mus musculus OX=10090 GN=Lmnb2 PE=1 SV=2	1489700	1490100	1038900	1009600	0	995790	0	0	2543400	2851800	2402600	2863100	2255000	2219400	1566300	1302000
sp|P23953|EST1C_MOUSE Carboxylesterase 1C OS=Mus musculus OX=10090 GN=Ces1c PE=1 SV=4	881570	1183800	1070400	934510	1219500	1600100	0	0	0	2299400	390550	1635800	2159600	0	1051500	1251900
sp|P34927|ASGR1_MOUSE Asialoglycoprotein receptor 1 OS=Mus musculus OX=10090 GN=Asgr1 PE=1 SV=4	1697000	1195400	960770	1130000	1897600	1937000	0	0	2067900	2031800	0	1576100	2011800	2219900	2321100	2339500
sp|P35293|RAB18_MOUSE Ras-related protein Rab-18 OS=Mus musculus OX=10090 GN=Rab18 PE=1 SV=2	1622300	1330800	1387300	0	0	1261800	0	1421800	1032100	1058200	0	1303100	1453600	0	1249900	1350600
sp|P38060|HMGCL_MOUSE Hydroxymethylglutaryl-CoA lyase, mitochondrial OS=Mus musculus OX=10090 GN=Hmgcl PE=1 SV=2	1678500	1912600	1928900	2276900	1818600	0	1909800	1960100	0	1883800	0	0	0	0	1308300	0
sp|P40630-2|TFAM_MOUSE Isoform Nuclear of Transcription factor A, mitochondrial OS=Mus musculus OX=10090 GN=Tfam;sp|P40630|TFAM_MOUSE Transcription factor A, mitochondrial OS=Mus musculus OX=10090 GN=Tfam PE=1 SV=2	1657200	1591900	1543000	1443100	0	0	0	1835600	2604500	2305300	2129800	2836700	2675600	2318000	1802000	1832500
sp|P42669|PURA_MOUSE Transcriptional activator protein Pur-alpha OS=Mus musculus OX=10090 GN=Pura PE=1 SV=1	1394700	1402100	1525000	1334600	0	1586300	0	0	0	1243100	0	0	1317200	0	1280400	0
sp|P46656|ADX_MOUSE Adrenodoxin, mitochondrial OS=Mus musculus OX=10090 GN=Fdx1 PE=1 SV=1	5044700	5205000	4190100	4288200	0	0	0	0	7524300	8560200	7167700	0	6871600	6304200	5913300	5297000
sp|P46978|STT3A_MOUSE Dolichyl-diphosphooligosaccharide--protein glycosyltransferase subunit STT3A OS=Mus musculus OX=10090 GN=Stt3a PE=1 SV=1	1475200	1548500	1478900	1481900	1566800	1741300	0	0	0	2019200	0	0	1805900	1711400	1731500	0
sp|P47754|CAZA2_MOUSE F-actin-capping protein subunit alpha-2 OS=Mus musculus OX=10090 GN=Capza2 PE=1 SV=3	1737000	1693600	1832700	1825300	1528100	1568300	0	0	0	0	0	0	1472400	0	1638000	1537200
sp|P48758|CBR1_MOUSE Carbonyl reductase [NADPH] 1 OS=Mus musculus OX=10090 GN=Cbr1 PE=1 SV=3	1634900	1470800	1686300	1506400	0	0	0	0	0	0	0	1097800	0	0	1715800	1464700
sp|P49312|ROA1_MOUSE Heterogeneous nuclear ribonucleoprotein A1 OS=Mus musculus OX=10090 GN=Hnrnpa1 PE=1 SV=2;sp|P49312-2|ROA1_MOUSE Isoform Short of Heterogeneous nuclear ribonucleoprotein A1 OS=Mus musculus OX=10090 GN=Hnrnpa1	0	1562200	1264800	0	0	0	1920500	1930200	2118700	1995200	1491800	1831000	2126400	1710000	0	0
sp|P50171|DHB8_MOUSE Estradiol 17-beta-dehydrogenase 8 OS=Mus musculus OX=10090 GN=Hsd17b8 PE=1 SV=2;sp|P50171-2|DHB8_MOUSE Isoform Long of Estradiol 17-beta-dehydrogenase 8 OS=Mus musculus OX=10090 GN=Hsd17b8	1215700	1563200	1332300	1239800	1204900	0	0	0	0	0	0	880040	0	0	1189300	0
sp|P50285|FMO1_MOUSE Dimethylaniline monooxygenase [N-oxide-forming] 1 OS=Mus musculus OX=10090 GN=Fmo1 PE=1 SV=1	0	1768000	1814000	1662900	1634600	1550600	0	0	0	1590100	0	0	0	0	1472100	1396500
sp|P51150|RAB7A_MOUSE Ras-related protein Rab-7a OS=Mus musculus OX=10090 GN=Rab7a PE=1 SV=2	2146400	1845100	2387500	1947400	2199500	2126900	0	0	1793400	0	1469100	1139700	1660500	0	2057500	1656700
sp|P51410|RL9_MOUSE 60S ribosomal protein L9 OS=Mus musculus OX=10090 GN=Rpl9 PE=2 SV=2	5264000	5189700	3878100	4689500	4397100	4800300	5713300	7027500	5197500	5783100	4675700	6017600	5165700	3267600	3973500	4202700
sp|P60843|IF4A1_MOUSE Eukaryotic initiation factor 4A-I OS=Mus musculus OX=10090 GN=Eif4a1 PE=1 SV=1	5904400	5967300	5536700	6267500	6817800	6717400	5737400	7859500	7499700	8473100	6592500	6219300	8355600	6909900	7040200	6945700
sp|P60867|RS20_MOUSE 40S ribosomal protein S20 OS=Mus musculus OX=10090 GN=Rps20 PE=1 SV=1	10602000	6787800	7758100	8840100	8276400	9425300	0	2956400	14730000	12641000	12406000	12477000	13024000	11592000	11107000	8675000
sp|P84078|ARF1_MOUSE ADP-ribosylation factor 1 OS=Mus musculus OX=10090 GN=Arf1 PE=1 SV=2;sp|P61205|ARF3_MOUSE ADP-ribosylation factor 3 OS=Mus musculus OX=10090 GN=Arf3 PE=2 SV=2	4845600	2426700	4600800	3957700	3491500	4081700	0	2004200	5405500	4147600	0	2924600	5496900	4460600	4541700	3237300
sp|P61358|RL27_MOUSE 60S ribosomal protein L27 OS=Mus musculus OX=10090 GN=Rpl27 PE=1 SV=2	11974000	11659000	8814900	8496000	9892300	8619500	12135000	16223000	12651000	13179000	12340000	3039500	8496000	0	10708000	5754400
sp|P61458|PHS_MOUSE Pterin-4-alpha-carbinolamine dehydratase OS=Mus musculus OX=10090 GN=Pcbd1 PE=1 SV=2	23678000	18352000	17091000	15832000	15607000	16871000	19684000	21325000	12239000	11867000	10764000	8736700	13512000	18610000	22134000	16638000
sp|P62827|RAN_MOUSE GTP-binding nuclear protein Ran OS=Mus musculus OX=10090 GN=Ran PE=1 SV=3	3600000	3181100	2845000	2711500	3067900	3092100	3954900	4016200	3861600	4696700	3682600	3555100	4326000	2737000	3220200	3461400
sp|P62852|RS25_MOUSE 40S ribosomal protein S25 OS=Mus musculus OX=10090 GN=Rps25 PE=1 SV=1	13550000	14532000	11152000	10910000	11929000	12781000	15273000	17914000	14512000	16293000	15198000	14549000	16781000	14762000	14595000	14513000
sp|P62858|RS28_MOUSE 40S ribosomal protein S28 OS=Mus musculus OX=10090 GN=Rps28 PE=1 SV=1	0	2467700	0	2333100	2525700	1965600	0	0	3954900	4530300	7775900	7054000	7633900	9337600	7337000	5706600
sp|P62869|ELOB_MOUSE Elongin-B OS=Mus musculus OX=10090 GN=Elob PE=1 SV=1	1800400	2394900	1518100	1391400	2147500	1606700	3125900	3281600	2677000	3167500	3156400	3057900	2166100	0	1525500	1522300
sp|P62911|RL32_MOUSE 60S ribosomal protein L32 OS=Mus musculus OX=10090 GN=Rpl32 PE=1 SV=2	7616400	7125200	6389600	6400600	6540200	7049500	0	0	7257800	8423400	7653500	10106000	8142400	6578500	7656900	7126400
sp|P67984|RL22_MOUSE 60S ribosomal protein L22 OS=Mus musculus OX=10090 GN=Rpl22 PE=1 SV=2	8294600	8700300	7469600	7250600	7864400	7367500	0	9589500	7103200	8230600	0	5792600	6316700	6544400	7288800	6973800
sp|P68368|TBA4A_MOUSE Tubulin alpha-4A chain OS=Mus musculus OX=10090 GN=Tuba4a PE=1 SV=1	2011900	2694000	3938000	3314300	1858300	1694100	0	0	0	0	0	812820	0	0	2801400	2078000
sp|P70296|PEBP1_MOUSE Phosphatidylethanolamine-binding protein 1 OS=Mus musculus OX=10090 GN=Pebp1 PE=1 SV=3	9055400	7705300	6465200	5985100	6314200	6813200	6890500	7421700	0	7245800	0	6607300	4650100	4467500	4532800	4620000
sp|P97328|KHK_MOUSE Ketohexokinase OS=Mus musculus OX=10090 GN=Khk PE=1 SV=1	3712800	3644300	4687300	4530600	3389200	3501600	0	946890	0	888360	0	1179600	2600400	2870000	1277200	1964200
sp|P97371|PSME1_MOUSE Proteasome activator complex subunit 1 OS=Mus musculus OX=10090 GN=Psme1 PE=1 SV=2	0	0	0	0	0	0	0	0	0	1565500	0	1707200	1737900	0	1227000	0
sp|P97450|ATP5J_MOUSE ATP synthase-coupling factor 6, mitochondrial OS=Mus musculus OX=10090 GN=Atp5pf PE=1 SV=1	5415700	3957100	4825500	2929300	2919400	0	0	0	5101400	6909500	5062000	0	8569800	7225400	4457500	4166000
sp|P97461|RS5_MOUSE 40S ribosomal protein S5 OS=Mus musculus OX=10090 GN=Rps5 PE=1 SV=3	2224500	2300400	1791300	2023600	1973600	1974000	0	0	1852700	0	1704500	0	1906200	0	2398300	2129600
sp|Q01768|NDKB_MOUSE Nucleoside diphosphate kinase B OS=Mus musculus OX=10090 GN=Nme2 PE=1 SV=1	11551000	10992000	10629000	11585000	9613700	10013000	13747000	13401000	12880000	16410000	14611000	17687000	13494000	13559000	11485000	10960000
sp|Q06185|ATP5I_MOUSE ATP synthase subunit e, mitochondrial OS=Mus musculus OX=10090 GN=Atp5me PE=1 SV=2	13222000	6082400	7000800	12341000	0	11267000	16507000	6615900	10720000	12183000	17409000	10514000	19414000	7998100	6524600	14068000
sp|Q4LDG0|S27A5_MOUSE Bile acyl-CoA synthetase OS=Mus musculus OX=10090 GN=Slc27a5 PE=1 SV=2	1919600	1964700	0	2035000	1543500	1587100	0	0	0	886850	0	0	0	0	0	0
sp|Q5SWU9|ACACA_MOUSE Acetyl-CoA carboxylase 1 OS=Mus musculus OX=10090 GN=Acaca PE=1 SV=1;sp|Q5SWU9-2|ACACA_MOUSE Isoform 2 of Acetyl-CoA carboxylase 1 OS=Mus musculus OX=10090 GN=Acaca	877890	1031000	1343600	1343400	973300	930710	0	0	0	0	0	0	473830	0	0	872000
sp|Q60692|PSB6_MOUSE Proteasome subunit beta type-6 OS=Mus musculus OX=10090 GN=Psmb6 PE=1 SV=3	5886900	0	4091400	4149600	4628200	4443600	6793100	7635400	5688900	7255300	6239900	5884600	5551100	5640600	4365900	3909000
sp|Q61792|LASP1_MOUSE LIM and SH3 domain protein 1 OS=Mus musculus OX=10090 GN=Lasp1 PE=1 SV=1	0	1123800	838980	995210	0	886790	0	0	0	0	0	1018100	953070	716310	0	1142300
sp|Q62186|SSRD_MOUSE Translocon-associated protein subunit delta OS=Mus musculus OX=10090 GN=Ssr4 PE=1 SV=1	2096800	1896500	3038800	1227400	3186800	2704700	0	0	1956800	2810200	0	4053000	2061100	2376700	2766200	2702200
sp|Q62446|FKBP3_MOUSE Peptidyl-prolyl cis-trans isomerase FKBP3 OS=Mus musculus OX=10090 GN=Fkbp3 PE=1 SV=2	1181100	1182200	1241800	1293900	1141100	1085800	0	1135800	0	1068400	0	1000200	1243500	0	1240000	1209600
sp|Q63880-2|EST3A_MOUSE Isoform 2 of Carboxylesterase 3A OS=Mus musculus OX=10090 GN=Ces3a;sp|Q63880|EST3A_MOUSE Carboxylesterase 3A OS=Mus musculus OX=10090 GN=Ces3a PE=1 SV=2	13536000	24939000	15856000	17006000	13209000	14234000	10518000	17243000	12419000	14947000	11189000	10696000	14590000	14275000	22614000	18642000
sp|Q63886|UD11_MOUSE UDP-glucuronosyltransferase 1-1 OS=Mus musculus OX=10090 GN=Ugt1a1 PE=1 SV=2	9867700	9482600	9385500	10242000	7713900	8078600	0	4044300	2642400	3213100	2538600	0	4985900	4311500	10787000	9865300
sp|Q6ZWV3|RL10_MOUSE 60S ribosomal protein L10 OS=Mus musculus OX=10090 GN=Rpl10 PE=1 SV=3;sp|P86048|RL10L_MOUSE 60S ribosomal protein L10-like OS=Mus musculus OX=10090 GN=Rpl10l PE=2 SV=1	1143200	1138700	1195900	1006500	1026900	1137500	0	0	0	1376500	895890	1060300	1706700	1705000	2582200	2670700
sp|Q71RI9-2|KAT3_MOUSE Isoform 2 of Kynurenine--oxoglutarate transaminase 3 OS=Mus musculus OX=10090 GN=Kyat3;sp|Q71RI9|KAT3_MOUSE Kynurenine--oxoglutarate transaminase 3 OS=Mus musculus OX=10090 GN=Kyat3 PE=1 SV=1	897950	1098300	1155700	1360700	1075000	0	0	0	649460	693580	0	568700	0	0	1388800	893100
sp|Q7TMK9-2|HNRPQ_MOUSE Isoform 2 of Heterogeneous nuclear ribonucleoprotein Q OS=Mus musculus OX=10090 GN=Syncrip;sp|Q7TMK9|HNRPQ_MOUSE Heterogeneous nuclear ribonucleoprotein Q OS=Mus musculus OX=10090 GN=Syncrip PE=1 SV=2	885920	984780	991390	0	1124800	1275700	0	938830	1188100	1413900	1205100	1719100	1510100	1135100	759750	961810
sp|Q7TNG8|LDHD_MOUSE Probable D-lactate dehydrogenase, mitochondrial OS=Mus musculus OX=10090 GN=Ldhd PE=1 SV=1	1988800	1853900	2489300	2269500	1828800	0	0	0	1888900	1949200	0	0	1908100	0	2352400	2116900
sp|Q8BG05-2|ROA3_MOUSE Isoform 2 of Heterogeneous nuclear ribonucleoprotein A3 OS=Mus musculus OX=10090 GN=Hnrnpa3;sp|Q8BG05|ROA3_MOUSE Heterogeneous nuclear ribonucleoprotein A3 OS=Mus musculus OX=10090 GN=Hnrnpa3 PE=1 SV=1	2974900	0	2740500	1419900	2096900	0	0	0	0	0	0	3392300	2284200	0	1625900	1272300
sp|Q8BJ64|CHDH_MOUSE Choline dehydrogenase, mitochondrial OS=Mus musculus OX=10090 GN=Chdh PE=1 SV=1	2064300	2081500	2319800	2176600	1923600	1964100	0	0	0	996390	0	0	1361200	0	1459800	1372500
sp|Q8BP67|RL24_MOUSE 60S ribosomal protein L24 OS=Mus musculus OX=10090 GN=Rpl24 PE=1 SV=2	5197100	5157400	4973900	4799100	3850400	4082600	4479800	5921600	4366700	5596800	3242600	3787100	3307400	3588300	6624600	6998700
sp|Q8BWP5|TTPA_MOUSE Alpha-tocopherol transfer protein OS=Mus musculus OX=10090 GN=Ttpa PE=1 SV=1	1380000	1256200	1656900	1820400	1723000	1775400	0	0	0	0	0	0	943980	0	951670	833250
sp|Q8C165|P20D1_MOUSE N-fatty-acyl-amino acid synthase/hydrolase PM20D1 OS=Mus musculus OX=10090 GN=Pm20d1 PE=1 SV=1	1701000	1704800	1688500	1643200	1639500	1723600	0	0	0	0	0	0	1420200	0	0	1546700
sp|Q8CGK3|LONM_MOUSE Lon protease homolog, mitochondrial OS=Mus musculus OX=10090 GN=Lonp1 PE=1 SV=2	0	496510	570710	0	0	533450	0	0	0	0	0	0	0	0	0	0
sp|Q8CIE6|COPA_MOUSE Coatomer subunit alpha OS=Mus musculus OX=10090 GN=Copa PE=1 SV=2	0	0	1558200	948290	0	948080	0	0	0	486110	0	0	0	0	451430	0
sp|Q8K010|OPLA_MOUSE 5-oxoprolinase OS=Mus musculus OX=10090 GN=Oplah PE=1 SV=1	1496100	1340500	748150	1543800	1285400	1433000	0	0	0	780430	0	0	0	0	816850	0
sp|Q8QZR3|EST2A_MOUSE Pyrethroid hydrolase Ces2a OS=Mus musculus OX=10090 GN=Ces2a PE=1 SV=1;sp|Q8QZR3-2|EST2A_MOUSE Isoform 2 of Pyrethroid hydrolase Ces2a OS=Mus musculus OX=10090 GN=Ces2a	6859200	6624100	6338300	6985000	5419600	5789500	0	3920800	2591100	2118600	3428300	1128800	4441200	0	4816300	4952400
sp|Q8VC28|AK1CD_MOUSE Aldo-keto reductase family 1 member C13 OS=Mus musculus OX=10090 GN=Akr1c13 PE=1 SV=2	2304200	1823300	2205500	2122300	1704200	2257900	0	1403400	0	701330	0	0	1324800	0	1966500	0
sp|Q8VCC2|EST1_MOUSE Liver carboxylesterase 1 OS=Mus musculus OX=10090 GN=Ces1 PE=1 SV=1	3048500	3031500	2939400	2839600	2868900	3135600	0	0	0	904820	0	0	965040	0	0	0
sp|Q8VCR2-2|DHB13_MOUSE Isoform 2 of 17-beta-hydroxysteroid dehydrogenase 13 OS=Mus musculus OX=10090 GN=Hsd17b13;sp|Q8VCR2|DHB13_MOUSE 17-beta-hydroxysteroid dehydrogenase 13 OS=Mus musculus OX=10090 GN=Hsd17b13 PE=1 SV=2	4034700	3693300	3533800	3954100	1119400	3772700	2923700	3483800	2597400	2727200	2387000	0	2956000	0	2828200	2999000
sp|Q8VCX1|AK1D1_MOUSE 3-oxo-5-beta-steroid 4-dehydrogenase OS=Mus musculus OX=10090 GN=Akr1d1 PE=1 SV=1	7520100	7371900	6297800	6499400	6154200	6099400	6406800	7097900	0	0	4822100	4541800	0	0	0	4961400
sp|Q8VEK0|CC50A_MOUSE Cell cycle control protein 50A OS=Mus musculus OX=10090 GN=Tmem30a PE=1 SV=1	915960	902080	751920	761800	933350	830030	0	0	1052800	0	711390	0	764500	0	0	786300
sp|Q8VEM8|MPCP_MOUSE Phosphate carrier protein, mitochondrial OS=Mus musculus OX=10090 GN=Slc25a3 PE=1 SV=1	3493400	3628300	3810900	3607000	2735500	3166300	0	0	2379400	0	2375900	1710200	2376400	0	4975000	4756300
sp|Q8VIJ6|SFPQ_MOUSE Splicing factor, proline- and glutamine-rich OS=Mus musculus OX=10090 GN=Sfpq PE=1 SV=1	1809600	1675600	1303300	1330800	1688200	1602600	2185300	2389400	1996200	2401400	1955900	2226500	2509300	1911800	1490100	1476500
sp|Q91V41|RAB14_MOUSE Ras-related protein Rab-14 OS=Mus musculus OX=10090 GN=Rab14 PE=1 SV=3	2749500	2706100	1640300	1385500	2488400	2508700	0	0	4253600	4912200	3308600	4606200	4820200	4356400	2951200	3237700
sp|Q91VS7|MGST1_MOUSE Microsomal glutathione S-transferase 1 OS=Mus musculus OX=10090 GN=Mgst1 PE=1 SV=3	9882100	9672900	10419000	9679000	5867500	5833000	15007000	6292500	46226000	18451000	38895000	42042000	39368000	36811000	12936000	23415000
sp|Q91WN4-2|KMO_MOUSE Isoform 2 of Kynurenine 3-monooxygenase OS=Mus musculus OX=10090 GN=Kmo;sp|Q91WN4|KMO_MOUSE Kynurenine 3-monooxygenase OS=Mus musculus OX=10090 GN=Kmo PE=1 SV=1	2918900	2828200	3122700	3178200	2624900	2431200	0	0	2462600	2206900	0	1667300	3029800	2951800	3104900	3155000
sp|Q91XQ0|DYH8_MOUSE Dynein heavy chain 8, axonemal OS=Mus musculus OX=10090 GN=Dnah8 PE=1 SV=2;sp|Q91XQ0-2|DYH8_MOUSE Isoform 2 of Dynein heavy chain 8, axonemal OS=Mus musculus OX=10090 GN=Dnah8	0	0	0	0	0	0	0	0	0	0	0	0	0	0	180690	0
sp|Q91YT0|NDUV1_MOUSE NADH dehydrogenase [ubiquinone] flavoprotein 1, mitochondrial OS=Mus musculus OX=10090 GN=Ndufv1 PE=1 SV=1	0	814440	839400	835580	1049600	0	0	0	0	0	0	0	0	0	1397600	1016200
sp|Q91Z53|GRHPR_MOUSE Glyoxylate reductase/hydroxypyruvate reductase OS=Mus musculus OX=10090 GN=Grhpr PE=1 SV=1	4292000	4457300	4642600	4737100	3500300	3124300	3598500	0	0	2590800	0	2190500	2670000	0	4140800	3673100
sp|Q922E4|PCY2_MOUSE Ethanolamine-phosphate cytidylyltransferase OS=Mus musculus OX=10090 GN=Pcyt2 PE=1 SV=1	1366000	1651100	1187000	1381400	1290500	1437500	0	0	0	1842700	0	1772200	1964300	0	1199900	0
sp|Q99L13|3HIDH_MOUSE 3-hydroxyisobutyrate dehydrogenase, mitochondrial OS=Mus musculus OX=10090 GN=Hibadh PE=1 SV=1	2491800	2516700	2628700	2581300	2484400	2371100	2042900	2186400	1864800	2146600	1461800	1574700	1808400	0	1395200	1530300
sp|Q99MZ7|PECR_MOUSE Peroxisomal trans-2-enoyl-CoA reductase OS=Mus musculus OX=10090 GN=Pecr PE=1 SV=1	4250500	4187800	4493900	4313700	4234600	4053400	3552300	3720400	3611300	3952300	2828300	2579200	3623700	3563000	4097400	4254800
sp|Q99PT1|GDIR1_MOUSE Rho GDP-dissociation inhibitor 1 OS=Mus musculus OX=10090 GN=Arhgdia PE=1 SV=3	2493000	2450500	3207200	3058400	2851500	3231800	0	0	0	1911300	2233600	0	4770400	5158100	2643800	2969900
sp|Q9CPR4|RL17_MOUSE 60S ribosomal protein L17 OS=Mus musculus OX=10090 GN=Rpl17 PE=1 SV=3	2594700	0	0	3127600	3836900	3948100	3075600	0	4367500	0	3814900	0	0	0	3858800	2389400
sp|Q9CQA3|SDHB_MOUSE Succinate dehydrogenase [ubiquinone] iron-sulfur subunit, mitochondrial OS=Mus musculus OX=10090 GN=Sdhb PE=1 SV=1	3574100	3131800	3482700	3501500	2517500	0	1943100	0	0	1953200	0	0	2105800	0	2695500	2459100
sp|Q9CR68|UCRI_MOUSE Cytochrome b-c1 complex subunit Rieske, mitochondrial OS=Mus musculus OX=10090 GN=Uqcrfs1 PE=1 SV=1	4867000	4522500	4408800	4579000	4981700	4890400	4876800	5563400	3720900	4188800	4340300	3726300	4218700	5825500	4163600	4459700
sp|Q9CRB9|MIC19_MOUSE MICOS complex subunit Mic19 OS=Mus musculus OX=10090 GN=Chchd3 PE=1 SV=1	3703700	3451800	3350700	3229000	3218700	2961600	4035400	5122900	6835200	8196900	6333900	6851000	6211200	5158800	3919800	3247100
sp|Q9CWS0|DDAH1_MOUSE N(G),N(G)-dimethylarginine dimethylaminohydrolase 1 OS=Mus musculus OX=10090 GN=Ddah1 PE=1 SV=3	3177400	3979400	3037400	3605700	3840700	3738100	2697700	3773000	0	0	0	0	0	0	0	0
sp|Q9CXN7|PBLD2_MOUSE Phenazine biosynthesis-like domain-containing protein 2 OS=Mus musculus OX=10090 GN=Pbld2 PE=1 SV=1	3174200	2144100	2420800	2218000	1924200	1716100	0	0	0	0	0	0	1998800	1272800	1870700	1973000
sp|Q9CXZ1|NDUS4_MOUSE NADH dehydrogenase [ubiquinone] iron-sulfur protein 4, mitochondrial OS=Mus musculus OX=10090 GN=Ndufs4 PE=1 SV=3	2854300	2487100	2756000	1841400	2499800	1340800	2415900	2339100	4362500	4789300	2950300	4153500	3208900	3322700	2283800	1752100
sp|Q9CYW4|HDHD3_MOUSE Haloacid dehalogenase-like hydrolase domain-containing protein 3 OS=Mus musculus OX=10090 GN=Hdhd3 PE=1 SV=1	0	0	0	0	741290	0	0	0	0	1080700	0	1077300	1383100	0	0	0
sp|Q9CZS1|AL1B1_MOUSE Aldehyde dehydrogenase X, mitochondrial OS=Mus musculus OX=10090 GN=Aldh1b1 PE=1 SV=1	1690500	1917700	2350100	2110000	2343500	2524800	0	0	2215600	2275300	1914800	2078100	2755600	2312800	2782000	2089700
sp|Q9D051|ODPB_MOUSE Pyruvate dehydrogenase E1 component subunit beta, mitochondrial OS=Mus musculus OX=10090 GN=Pdhb PE=1 SV=1	1563800	1744300	1769600	1852900	1129500	1197700	0	1289800	1702100	0	827300	0	1435800	0	1531700	1395600
sp|Q9D0R2|SYTC_MOUSE Threonine--tRNA ligase, cytoplasmic OS=Mus musculus OX=10090 GN=Tars PE=1 SV=2	1387000	1371900	1777000	1537500	1542500	1485000	0	0	0	0	0	0	0	0	0	0
sp|Q9D6M3|GHC1_MOUSE Mitochondrial glutamate carrier 1 OS=Mus musculus OX=10090 GN=Slc25a22 PE=1 SV=1;sp|Q9DB41-2|GHC2_MOUSE Isoform 2 of Mitochondrial glutamate carrier 2 OS=Mus musculus OX=10090 GN=Slc25a18;sp|Q9DB41|GHC2_MOUSE Mitochondrial glutamate ca	1347000	1495800	1261700	1280400	1367600	1315000	0	0	0	1344700	1254600	0	734270	0	1345200	1546700
sp|Q9D6Y9|GLGB_MOUSE 1,4-alpha-glucan-branching enzyme OS=Mus musculus OX=10090 GN=Gbe1 PE=1 SV=1	3912000	3923400	4643100	4521800	3570400	3111800	3394300	3761800	0	1751700	0	1338200	0	1621500	1609500	1542900
sp|Q9D826|SOX_MOUSE Peroxisomal sarcosine oxidase OS=Mus musculus OX=10090 GN=Pipox PE=1 SV=1	1835400	1544100	1906200	1782500	1617800	0	0	0	0	0	0	0	1159900	0	0	1206100
sp|Q9DCD0|6PGD_MOUSE 6-phosphogluconate dehydrogenase, decarboxylating OS=Mus musculus OX=10090 GN=Pgd PE=1 SV=3	1494700	1699300	2003400	1891000	1476300	1760100	0	0	0	0	0	0	1325400	0	1176000	888960
sp|Q9DCM2|GSTK1_MOUSE Glutathione S-transferase kappa 1 OS=Mus musculus OX=10090 GN=Gstk1 PE=1 SV=3	3012600	3059400	2660200	3382200	2869800	2877800	0	2934400	6499600	3391800	4316300	5809000	4309000	0	4466000	3357600
sp|Q9DCT2|NDUS3_MOUSE NADH dehydrogenase [ubiquinone] iron-sulfur protein 3, mitochondrial OS=Mus musculus OX=10090 GN=Ndufs3 PE=1 SV=2	3762800	3613100	4792800	4488500	3525500	3763900	2941100	2587600	2554600	3009100	2428800	2708200	3101400	2579000	3565200	2983700
sp|Q9DCU9|HOGA1_MOUSE 4-hydroxy-2-oxoglutarate aldolase, mitochondrial OS=Mus musculus OX=10090 GN=Hoga1 PE=1 SV=1	3780900	4137600	3832500	3556800	4319500	4802300	4629900	4536100	2929100	5686900	2524200	0	3135200	2950500	2539800	2924100
sp|Q9EQU5|SET_MOUSE Protein SET OS=Mus musculus OX=10090 GN=Set PE=1 SV=1;sp|Q9EQU5-2|SET_MOUSE Isoform 2 of Protein SET OS=Mus musculus OX=10090 GN=Set	1448000	1347100	1508900	1479900	1490200	0	0	0	0	0	0	0	0	0	1782400	0
sp|Q9ERS2|NDUAD_MOUSE NADH dehydrogenase [ubiquinone] 1 alpha subcomplex subunit 13 OS=Mus musculus OX=10090 GN=Ndufa13 PE=1 SV=3	3220800	4210300	3711700	3944700	3235200	3160200	0	0	0	8888300	9086700	9547500	10185000	10657000	7368400	10917000
sp|Q9JMD3|STA10_MOUSE START domain-containing protein 10 OS=Mus musculus OX=10090 GN=Stard10 PE=1 SV=1	5179200	5220100	6053200	5410500	4678000	3960200	5288900	5252700	0	3563900	1131900	3385600	0	0	5588700	4650200
sp|Q9QXT0|CNPY2_MOUSE Protein canopy homolog 2 OS=Mus musculus OX=10090 GN=Cnpy2 PE=1 SV=1	818430	753940	800630	847020	0	569780	0	0	0	0	0	0	466080	0	555990	525100
sp|Q9QYG0-2|NDRG2_MOUSE Isoform 2 of Protein NDRG2 OS=Mus musculus OX=10090 GN=Ndrg2;sp|Q9QYG0|NDRG2_MOUSE Protein NDRG2 OS=Mus musculus OX=10090 GN=Ndrg2 PE=1 SV=1	3321600	3344900	3313300	3035900	2621100	2744400	0	1873400	1883800	1537000	0	1407200	1492200	1628800	2606800	2848900
sp|Q9QZ85|IIGP1_MOUSE Interferon-inducible GTPase 1 OS=Mus musculus OX=10090 GN=Iigp1 PE=1 SV=2	1076200	893130	969870	911590	0	0	0	0	0	753650	0	0	813130	0	975400	892480
sp|Q9R0P3|ESTD_MOUSE S-formylglutathione hydrolase OS=Mus musculus OX=10090 GN=Esd PE=1 SV=1	5655100	5879200	6037200	5640200	4619900	4371900	0	2898200	2102200	0	0	941360	2377800	1745900	3667300	2712200
sp|Q9R112|SQOR_MOUSE Sulfide:quinone oxidoreductase, mitochondrial OS=Mus musculus OX=10090 GN=Sqor PE=1 SV=3	796360	952770	1037000	916630	0	812050	0	0	0	985500	0	1377300	0	0	1485900	1333500
sp|Q9R1P4|PSA1_MOUSE Proteasome subunit alpha type-1 OS=Mus musculus OX=10090 GN=Psma1 PE=1 SV=1	2798600	2642100	2581800	2122500	2397000	2510900	0	0	0	3374300	0	2865800	3491300	0	2807300	3740500
sp|Q9WV68|DECR2_MOUSE Peroxisomal 2,4-dienoyl-CoA reductase OS=Mus musculus OX=10090 GN=Decr2 PE=1 SV=1	1343700	1424300	1886000	1899200	1577200	1821300	926670	1179600	0	641190	0	0	0	0	1251500	0
sp|Q9WVM8|AADAT_MOUSE Kynurenine/alpha-aminoadipate aminotransferase, mitochondrial OS=Mus musculus OX=10090 GN=Aadat PE=1 SV=1	0	0	0	1383200	1408600	1388500	1900300	0	0	3024200	1811000	2908600	0	2027400	4261400	3427500
sp|Q9Z2U1|PSA5_MOUSE Proteasome subunit alpha type-5 OS=Mus musculus OX=10090 GN=Psma5 PE=1 SV=1	3075100	3233500	3018400	2856600	3237700	3436000	3677400	4397200	4145000	4632300	3853800	3524700	4316900	0	3373000	3101000
sp|P62962|PROF1_MOUSE Profilin-1 OS=Mus musculus OX=10090 GN=Pfn1 PE=1 SV=2;	4413700	4160100	4606100	4546700	3962200	4063500	0	2878400	2770300	2620800	2403200	2476500	3532900	0	3830700	3605900
sp|A3KMP2|TTC38_MOUSE Tetratricopeptide repeat protein 38 OS=Mus musculus OX=10090 GN=Ttc38 PE=1 SV=2;sp|A3KMP2-2|TTC38_MOUSE Isoform 2 of Tetratricopeptide repeat protein 38 OS=Mus musculus OX=10090 GN=Ttc38	1326300	0	0	1086200	0	0	0	0	0	0	0	0	0	0	0	0
sp|E9PVX6-2|KI67_MOUSE Isoform 2 of Proliferation marker protein Ki-67 OS=Mus musculus OX=10090 GN=Mki67;sp|E9PVX6|KI67_MOUSE Proliferation marker protein Ki-67 OS=Mus musculus OX=10090 GN=Mki67 PE=1 SV=1	0	0	0	0	0	0	0	0	0	0	0	101170	0	0	0	0
sp|O08547|SC22B_MOUSE Vesicle-trafficking protein SEC22b OS=Mus musculus OX=10090 GN=Sec22b PE=1 SV=3	0	1723500	0	0	0	1641700	0	0	1311100	0	0	2475700	0	0	0	1611900
sp|O08573-3|LEG9_MOUSE Isoform 3 of Galectin-9 OS=Mus musculus OX=10090 GN=Lgals9;sp|O08573-2|LEG9_MOUSE Isoform 2 of Galectin-9 OS=Mus musculus OX=10090 GN=Lgals9;sp|O08573|LEG9_MOUSE Galectin-9 OS=Mus musculus OX=10090 GN=Lgals9 PE=1 SV=1	3006400	2780600	3081300	2604000	2628500	2156800	2735600	2954800	3391400	3870600	2510400	2914400	2664100	2213700	2718300	2448100
sp|O09061|PSB1_MOUSE Proteasome subunit beta type-1 OS=Mus musculus OX=10090 GN=Psmb1 PE=1 SV=1	1856900	2127500	2018600	1871300	1556700	2014800	0	0	0	2287400	2175200	2135800	2045700	0	1583300	1458900
sp|O09172|GSH0_MOUSE Glutamate--cysteine ligase regulatory subunit OS=Mus musculus OX=10090 GN=Gclm PE=1 SV=1	0	3693000	0	0	0	0	0	0	0	0	0	0	0	0	0	0
sp|O35381|AN32A_MOUSE Acidic leucine-rich nuclear phosphoprotein 32 family member A OS=Mus musculus OX=10090 GN=Anp32a PE=1 SV=1;sp|Q64G17|AN32C_MOUSE Putative acidic leucine-rich nuclear phosphoprotein 32 family member C OS=Mus musculus OX=10090 GN=Anp32c	1647600	1699300	1703100	1511600	1575300	1619500	0	0	1901700	1758700	1596700	1840300	1838300	2116900	1784500	1851800
sp|O35423-2|SPYA_MOUSE Isoform Peroxisomal of Serine--pyruvate aminotransferase, mitochondrial OS=Mus musculus OX=10090 GN=Agxt;sp|O35423|SPYA_MOUSE Serine--pyruvate aminotransferase, mitochondrial OS=Mus musculus OX=10090 GN=Agxt PE=1 SV=3	1688300	1397000	1589200	1482200	0	1445100	0	0	0	0	671830	0	0	0	1702900	1466900
sp|O35459|ECH1_MOUSE Delta(3,5)-Delta(2,4)-dienoyl-CoA isomerase, mitochondrial OS=Mus musculus OX=10090 GN=Ech1 PE=1 SV=1	0	0	0	0	0	0	0	0	0	0	0	0	0	0	1039400	0
sp|O35660|GSTM6_MOUSE Glutathione S-transferase Mu 6 OS=Mus musculus OX=10090 GN=Gstm6 PE=1 SV=4	976140	0	690490	525560	0	0	0	0	0	0	0	0	0	0	483480	0
sp|O55023|IMPA1_MOUSE Inositol monophosphatase 1 OS=Mus musculus OX=10090 GN=Impa1 PE=1 SV=1	0	430090	0	0	0	0	0	0	0	0	0	0	0	0	0	0
sp|O55125|NIPS1_MOUSE Protein NipSnap homolog 1 OS=Mus musculus OX=10090 GN=Nipsnap1 PE=1 SV=1	6538200	0	4577000	0	5391400	5613800	7535700	6968100	5967500	6578600	5166700	5908700	6723400	6111200	5783700	5728200
sp|O55135|IF6_MOUSE Eukaryotic translation initiation factor 6 OS=Mus musculus OX=10090 GN=Eif6 PE=1 SV=2	817270	1034600	832050	835790	0	790030	0	0	0	931540	0	963900	913450	0	804750	814050
sp|O70251|EF1B_MOUSE Elongation factor 1-beta OS=Mus musculus OX=10090 GN=Eef1b PE=1 SV=5	741570	0	0	0	0	935730	0	0	0	0	0	0	0	0	0	0
sp|O70435|PSA3_MOUSE Proteasome subunit alpha type-3 OS=Mus musculus OX=10090 GN=Psma3 PE=1 SV=3	2351300	2252400	1711600	1791900	1974600	1831900	1588800	2154200	0	2355500	0	0	0	0	1617100	1696400
sp|O70492|SNX3_MOUSE Sorting nexin-3 OS=Mus musculus OX=10090 GN=Snx3 PE=1 SV=3	791200	788040	766870	0	0	869700	0	0	0	0	0	1080900	960160	0	817830	0
sp|P00375|DYR_MOUSE Dihydrofolate reductase OS=Mus musculus OX=10090 GN=Dhfr PE=1 SV=3	2423500	2350400	2459000	2268700	2586700	2785400	0	0	3182100	3029100	2090000	0	2468500	2723300	2040400	1870500
sp|P00405|COX2_MOUSE Cytochrome c oxidase subunit 2 OS=Mus musculus OX=10090 GN=Mtco2 PE=1 SV=1	19305000	18794000	13428000	10962000	9072700	9899800	0	0	0	7599000	9610700	0	13190000	0	19061000	0
sp|P06745|G6PI_MOUSE Glucose-6-phosphate isomerase OS=Mus musculus OX=10090 GN=Gpi PE=1 SV=4	2015200	2096900	2006400	2167300	2247700	2203300	2664100	2661500	2061100	2481700	2204100	2577000	0	0	1481900	0
sp|P09528|FRIH_MOUSE Ferritin heavy chain OS=Mus musculus OX=10090 GN=Fth1 PE=1 SV=2	0	0	0	0	0	0	0	0	3329400	3520500	0	3459000	3425600	3688900	0	0
sp|P10605|CATB_MOUSE Cathepsin B OS=Mus musculus OX=10090 GN=Ctsb PE=1 SV=2	0	0	0	0	0	0	0	0	1097200	0	0	0	0	0	0	0
sp|P11983-2|TCPA_MOUSE Isoform 2 of T-complex protein 1 subunit alpha OS=Mus musculus OX=10090 GN=Tcp1;sp|P11983|TCPA_MOUSE T-complex protein 1 subunit alpha OS=Mus musculus OX=10090 GN=Tcp1 PE=1 SV=3	0	996240	1006900	1081800	0	925790	0	0	0	791780	0	776930	901070	0	757510	0
sp|P15532|NDKA_MOUSE Nucleoside diphosphate kinase A OS=Mus musculus OX=10090 GN=Nme1 PE=1 SV=1	0	970590	2071400	1903100	2344200	2149200	2426800	2716300	1818300	2444000	3125200	2274000	1995800	0	1847600	1433500
sp|P18242|CATD_MOUSE Cathepsin D OS=Mus musculus OX=10090 GN=Ctsd PE=1 SV=1	0	0	1257000	0	0	0	0	0	0	0	0	0	0	0	0	0
sp|P18572-2|BASI_MOUSE Isoform 2 of Basigin OS=Mus musculus OX=10090 GN=Bsg;sp|P18572|BASI_MOUSE Basigin OS=Mus musculus OX=10090 GN=Bsg PE=1 SV=2	1698500	1414500	1818600	1826100	1465600	1773400	0	993710	0	0	0	0	0	0	1098600	0
sp|P19536|COX5B_MOUSE Cytochrome c oxidase subunit 5B, mitochondrial OS=Mus musculus OX=10090 GN=Cox5b PE=1 SV=1	2122200	1971000	1795300	1960500	2256900	1612200	3295900	3067300	3319300	3458100	3229300	3711900	3744600	4086900	2989700	3121100
sp|P21614|VTDB_MOUSE Vitamin D-binding protein OS=Mus musculus OX=10090 GN=Gc PE=1 SV=2	868530	782340	1463900	1241700	0	0	0	0	0	0	0	0	0	0	0	0
sp|P26039|TLN1_MOUSE Talin-1 OS=Mus musculus OX=10090 GN=Tln1 PE=1 SV=2	411080	404250	378190	0	0	0	0	0	0	0	0	0	0	0	0	0
sp|P26150|3BHS3_MOUSE 3 beta-hydroxysteroid dehydrogenase/Delta 5-->4-isomerase type 3 OS=Mus musculus OX=10090 GN=Hsd3b3 PE=1 SV=3;sp|O35469|3BHS6_MOUSE 3 beta-hydroxysteroid dehydrogenase/Delta 5-->4-isomerase type 6 OS=Mus musculus OX=10090 GN=Hsd3b6 PE	1479600	1256500	2056700	1916000	1158500	1527400	0	0	0	0	0	416020	0	0	0	781280
sp|P31786|ACBP_MOUSE Acyl-CoA-binding protein OS=Mus musculus OX=10090 GN=Dbi PE=1 SV=2	10025000	4860500	9789400	7404600	11074000	7487400	0	0	0	0	0	5641100	4733100	0	7207100	6465300
sp|P35279|RAB6A_MOUSE Ras-related protein Rab-6A OS=Mus musculus OX=10090 GN=Rab6a PE=1 SV=4;sp|P35279-2|RAB6A_MOUSE Isoform 2 of Ras-related protein Rab-6A OS=Mus musculus OX=10090 GN=Rab6a	3235900	2661000	2293500	2115900	2215400	2226100	0	4102700	3675000	4089800	3729400	4046700	3697100	4270500	2768100	2666900
sp|P40124|CAP1_MOUSE Adenylyl cyclase-associated protein 1 OS=Mus musculus OX=10090 GN=Cap1 PE=1 SV=4	616030	519980	727810	606000	0	0	0	0	0	0	0	546080	567310	0	0	0
sp|P43274|H14_MOUSE Histone H1.4 OS=Mus musculus OX=10090 GN=Hist1h1e PE=1 SV=2	32575000	31678000	21906000	27908000	32333000	32135000	54543000	26952000	35732000	42464000	36775000	36930000	38996000	34940000	23628000	24907000
sp|P46471|PRS7_MOUSE 26S proteasome regulatory subunit 7 OS=Mus musculus OX=10090 GN=Psmc2 PE=1 SV=5	0	0	0	0	0	0	0	0	1266600	0	0	0	0	0	0	0
sp|P49025-3|CTRO_MOUSE Isoform 3 of Citron Rho-interacting kinase OS=Mus musculus OX=10090 GN=Cit;sp|P49025-4|CTRO_MOUSE Isoform 4 of Citron Rho-interacting kinase OS=Mus musculus OX=10090 GN=Cit;sp|P49025|CTRO_MOUSE Citron Rho-interacting kinase OS=Mus mu	0	0	0	0	0	0	0	0	0	0	1041800	0	0	0	0	0
sp|P50172|DHI1_MOUSE Corticosteroid 11-beta-dehydrogenase isozyme 1 OS=Mus musculus OX=10090 GN=Hsd11b1 PE=1 SV=3	0	1904900	2089900	1765700	2112000	2295800	0	0	0	804010	0	0	1139200	0	810650	1081400
sp|P51855|GSHB_MOUSE Glutathione synthetase OS=Mus musculus OX=10090 GN=Gss PE=1 SV=1	0	0	31979000	34047000	36292000	31436000	0	0	0	49900000	0	0	48349000	0	36217000	42276000
sp|P51859|HDGF_MOUSE Hepatoma-derived growth factor OS=Mus musculus OX=10090 GN=Hdgf PE=1 SV=2	1166900	0	1145700	1106800	0	0	0	0	0	0	982400	0	930830	0	749360	0
sp|P52430|PON1_MOUSE Serum paraoxonase/arylesterase 1 OS=Mus musculus OX=10090 GN=Pon1 PE=1 SV=2	3209700	3327400	5118800	3856400	2581800	4156500	0	2843600	3768400	4467300	3109200	3122600	3034000	3903800	3584600	3855000
sp|P53026|RL10A_MOUSE 60S ribosomal protein L10a OS=Mus musculus OX=10090 GN=Rpl10a PE=1 SV=3	10955000	10608000	9219400	8307700	8906400	8995700	10536000	11416000	10308000	11090000	9164400	8923500	11879000	11282000	10292000	9344700
sp|P53994|RAB2A_MOUSE Ras-related protein Rab-2A OS=Mus musculus OX=10090 GN=Rab2a PE=1 SV=1;sp|P59279|RAB2B_MOUSE Ras-related protein Rab-2B OS=Mus musculus OX=10090 GN=Rab2b PE=1 SV=1	2183100	2011000	1877700	1883500	1705400	1875100	0	0	0	0	0	0	2082500	0	1724500	1594300
sp|P54728|RD23B_MOUSE UV excision repair protein RAD23 homolog B OS=Mus musculus OX=10090 GN=Rad23b PE=1 SV=2	1893800	0	0	0	1752400	1418600	0	0	2561800	2884300	2599100	0	3188100	0	0	0
sp|P56391|CX6B1_MOUSE Cytochrome c oxidase subunit 6B1 OS=Mus musculus OX=10090 GN=Cox6b1 PE=1 SV=2	2611200	0	3504100	3019100	3015900	0	0	0	0	0	0	0	0	0	0	0
sp|P59999|ARPC4_MOUSE Actin-related protein 2/3 complex subunit 4 OS=Mus musculus OX=10090 GN=Arpc4 PE=1 SV=3	2258100	2297300	2518100	2354100	2443900	2385000	0	2584500	2664900	2238100	0	2556100	3110100	2932900	2490500	2320800
sp|P61027|RAB10_MOUSE Ras-related protein Rab-10 OS=Mus musculus OX=10090 GN=Rab10 PE=1 SV=1	0	0	1486000	1610300	0	1176900	0	1276500	0	3037000	668230	2075700	2712200	2553100	1716800	0
sp|P61922-2|GABT_MOUSE Isoform 2 of 4-aminobutyrate aminotransferase, mitochondrial OS=Mus musculus OX=10090 GN=Abat;sp|P61922|GABT_MOUSE 4-aminobutyrate aminotransferase, mitochondrial OS=Mus musculus OX=10090 GN=Abat PE=1 SV=1	1517700	1602700	1801300	1709400	1245700	1453400	0	1200500	0	0	0	610450	0	0	0	1405400
sp|P62075|TIM13_MOUSE Mitochondrial import inner membrane translocase subunit Tim13 OS=Mus musculus OX=10090 GN=Timm13 PE=1 SV=1	1009900	960930	886220	848860	0	0	0	0	671090	717800	0	0	790130	0	1531700	1406600
sp|P62317|SMD2_MOUSE Small nuclear ribonucleoprotein Sm D2 OS=Mus musculus OX=10090 GN=Snrpd2 PE=1 SV=1	0	0	0	0	0	0	0	0	0	1797800	0	1544500	0	1346200	1338100	0
sp|P62897|CYC_MOUSE Cytochrome c, somatic OS=Mus musculus OX=10090 GN=Cycs PE=1 SV=2	3259400	2635000	2638400	3133400	2400500	2606400	1343800	1315500	3861000	4464900	2839800	3403000	3873000	2989800	2972500	2546600
sp|P63242|IF5A1_MOUSE Eukaryotic translation initiation factor 5A-1 OS=Mus musculus OX=10090 GN=Eif5a PE=1 SV=2;sp|Q8BGY2|IF5A2_MOUSE Eukaryotic translation initiation factor 5A-2 OS=Mus musculus OX=10090 GN=Eif5a2 PE=1 SV=3	1247000	1916600	952550	1087100	0	1708700	0	0	0	1543200	902670	1926300	1617100	0	1375000	1303000
sp|P63276|RS17_MOUSE 40S ribosomal protein S17 OS=Mus musculus OX=10090 GN=Rps17 PE=1 SV=2	2471100	2917200	2798600	3065800	3483600	3743200	3213600	3180400	3851600	3577400	0	4161700	4082000	3590500	2914900	2581000
sp|P63323|RS12_MOUSE 40S ribosomal protein S12 OS=Mus musculus OX=10090 GN=Rps12 PE=1 SV=2	2083100	2628100	2503600	2537100	2084800	2421400	0	2401300	0	2261900	0	2287300	2162200	0	2642500	0
sp|P63325|RS10_MOUSE 40S ribosomal protein S10 OS=Mus musculus OX=10090 GN=Rps10 PE=1 SV=1	3800000	3549100	3740600	3505300	3856500	3670600	3483800	3481200	3016900	3407200	0	2768500	3147100	2883800	3378200	3415900
sp|P68372|TBB4B_MOUSE Tubulin beta-4B chain OS=Mus musculus OX=10090 GN=Tubb4b PE=1 SV=1	5659500	4774000	6159400	6832600	4814200	4942200	0	5791300	4359800	4517600	3750900	4319900	4762400	3404900	7960100	6470500
sp|P70372|ELAV1_MOUSE ELAV-like protein 1 OS=Mus musculus OX=10090 GN=Elavl1 PE=1 SV=2	1060900	930480	1042700	1029700	0	0	0	0	0	0	0	0	0	0	786400	0
sp|Q60817|NACA_MOUSE Nascent polypeptide-associated complex subunit alpha OS=Mus musculus OX=10090 GN=Naca PE=1 SV=1;sp|P70670|NACAM_MOUSE Nascent polypeptide-associated complex subunit alpha, muscle-specific form OS=Mus musculus OX=10090 GN=Naca PE=1 SV=2	5753800	5371700	5027900	4727400	4452200	3999500	6050600	6231200	0	7274600	4472800	9078700	8422000	0	1670400	5054000
sp|P80316|TCPE_MOUSE T-complex protein 1 subunit epsilon OS=Mus musculus OX=10090 GN=Cct5 PE=1 SV=1	1065900	1118300	1330200	1248000	1300500	1279000	0	0	0	0	1298800	1201000	1427800	0	1390100	1170700
sp|P97364|SPS2_MOUSE Selenide, water dikinase 2 OS=Mus musculus OX=10090 GN=Sephs2 PE=1 SV=3	2020700	1839800	1774200	1665600	0	0	1966600	2070800	2340900	2136500	1826600	2057100	2137400	0	1747700	1698000
sp|P97372|PSME2_MOUSE Proteasome activator complex subunit 2 OS=Mus musculus OX=10090 GN=Psme2 PE=1 SV=4	0	0	0	798360	0	862050	0	0	0	0	0	0	0	0	0	0
sp|P97494|GSH1_MOUSE Glutamate--cysteine ligase catalytic subunit OS=Mus musculus OX=10090 GN=Gclc PE=1 SV=4	0	905060	1039100	962260	1014900	871720	0	0	0	0	0	0	0	0	0	0
sp|P97823-2|LYPA1_MOUSE Isoform 2 of Acyl-protein thioesterase 1 OS=Mus musculus OX=10090 GN=Lypla1;sp|P97823|LYPA1_MOUSE Acyl-protein thioesterase 1 OS=Mus musculus OX=10090 GN=Lypla1 PE=1 SV=1	1774600	1835000	1718300	1712300	0	0	0	0	0	0	0	0	0	0	1788200	0
sp|P99028|QCR6_MOUSE Cytochrome b-c1 complex subunit 6, mitochondrial OS=Mus musculus OX=10090 GN=Uqcrh PE=1 SV=2	953650	0	1089900	989870	0	0	0	0	0	0	0	0	1128900	1212000	1804800	0
sp|Q00519|XDH_MOUSE Xanthine dehydrogenase/oxidase OS=Mus musculus OX=10090 GN=Xdh PE=1 SV=5	446950	456180	524810	489840	0	0	0	0	0	0	0	0	0	0	394780	0
sp|Q00896|A1AT3_MOUSE Alpha-1-antitrypsin 1-3 OS=Mus musculus OX=10090 GN=Serpina1c PE=1 SV=2	7918500	7483600	10368000	9200500	7472000	8816200	0	5153700	0	4928000	3353400	3299500	3490900	4145300	5337000	4978400
sp|Q07076|ANXA7_MOUSE Annexin A7 OS=Mus musculus OX=10090 GN=Anxa7 PE=1 SV=2	1187600	1214800	1259300	1237200	0	1200800	0	0	0	0	0	0	0	0	980910	993050
sp|Q283N4|URAD_MOUSE 2-oxo-4-hydroxy-4-carboxy-5-ureidoimidazoline decarboxylase OS=Mus musculus OX=10090 GN=Urad PE=1 SV=1	0	0	0	0	0	0	0	0	0	0	0	1280000	0	0	0	0
sp|Q3THE2|ML12B_MOUSE Myosin regulatory light chain 12B OS=Mus musculus OX=10090 GN=Myl12b PE=1 SV=2	1575500	1834100	1386800	1586900	1592700	1530100	1738200	1786000	1625900	1475100	0	1734200	1667100	0	1793100	1347100
sp|Q3UHX2|HAP28_MOUSE 28 kDa heat- and acid-stable phosphoprotein OS=Mus musculus OX=10090 GN=Pdap1 PE=1 SV=1	637720	580410	541830	537220	0	0	0	0	0	0	0	0	0	0	0	0
sp|Q5YD48|A1CF_MOUSE APOBEC1 complementation factor OS=Mus musculus OX=10090 GN=A1cf PE=1 SV=2;sp|Q5YD48-2|A1CF_MOUSE Isoform 2 of APOBEC1 complementation factor OS=Mus musculus OX=10090 GN=A1cf;sp|Q5YD48-3|A1CF_MOUSE Isoform 3 of APOBEC1 complementation f	0	0	0	683610	0	0	0	0	0	0	0	0	0	0	0	0
sp|Q60605-2|MYL6_MOUSE Isoform Smooth muscle of Myosin light polypeptide 6 OS=Mus musculus OX=10090 GN=Myl6;sp|Q60605|MYL6_MOUSE Myosin light polypeptide 6 OS=Mus musculus OX=10090 GN=Myl6 PE=1 SV=3	1645400	1576100	1599600	1471800	0	1804300	0	1028400	0	1484500	0	0	1883100	0	1608000	0
sp|Q60668-4|HNRPD_MOUSE Isoform 4 of Heterogeneous nuclear ribonucleoprotein D0 OS=Mus musculus OX=10090 GN=Hnrnpd;sp|Q60668-3|HNRPD_MOUSE Isoform 3 of Heterogeneous nuclear ribonucleoprotein D0 OS=Mus musculus OX=10090 GN=Hnrnpd;sp|Q60668-2|HNRPD_MOUSE Is	1398800	1351600	1156300	0	974330	966570	0	0	1673400	2024300	1622300	0	1699900	1747400	1344400	1303900
sp|Q60865|CAPR1_MOUSE Caprin-1 OS=Mus musculus OX=10090 GN=Caprin1 PE=1 SV=2	0	1344300	1223400	1238700	1285200	0	0	0	1395800	0	0	0	1663100	1151200	1121900	1057700
sp|Q60931|VDAC3_MOUSE Voltage-dependent anion-selective channel protein 3 OS=Mus musculus OX=10090 GN=Vdac3 PE=1 SV=1	0	414340	231580	0	0	0	0	0	0	0	0	0	0	0	0	0
sp|Q60991|CP7B1_MOUSE 25-hydroxycholesterol 7-alpha-hydroxylase OS=Mus musculus OX=10090 GN=Cyp7b1 PE=1 SV=2	415320	0	404700	0	521450	534540	0	0	0	811690	0	809780	1891800	0	2058600	1610100
sp|Q61207|SAP_MOUSE Prosaposin OS=Mus musculus OX=10090 GN=Psap PE=1 SV=2	2896600	2769800	1892200	0	1985600	1943300	2851000	3010900	2476500	2761600	2029000	2566400	2200300	0	1923800	1901700
sp|Q61656|DDX5_MOUSE Probable ATP-dependent RNA helicase DDX5 OS=Mus musculus OX=10090 GN=Ddx5 PE=1 SV=2	1518200	1299100	1325700	1262800	1543900	1313200	0	0	1315800	1149200	0	0	1390700	0	1464000	1501100
sp|Q61937|NPM_MOUSE Nucleophosmin OS=Mus musculus OX=10090 GN=Npm1 PE=1 SV=1	3170300	2878300	2759100	2317000	2851600	2622900	3375800	1467300	3777400	4583900	3021300	3018900	3671000	0	3279200	2716400
sp|Q64176|EST1E_MOUSE Carboxylesterase 1E OS=Mus musculus OX=10090 GN=Ces1e PE=1 SV=1	1525400	0	1819300	1774000	1509100	1501800	1929300	1946000	1360400	0	0	0	0	0	0	0
sp|Q64464|CP3AD_MOUSE Cytochrome P450 3A13 OS=Mus musculus OX=10090 GN=Cyp3a13 PE=1 SV=1	717800	0	847050	714540	0	964990	0	0	0	0	0	0	0	0	0	0
sp|Q64471|GSTT1_MOUSE Glutathione S-transferase theta-1 OS=Mus musculus OX=10090 GN=Gstt1 PE=1 SV=4	0	2717700	2758800	2700300	2905900	0	0	0	0	0	0	0	0	0	2459000	2455700
sp|Q8CGP1|H2B1K_MOUSE Histone H2B type 1-K OS=Mus musculus OX=10090 GN=Hist1h2bk PE=1 SV=3;sp|Q6ZWY9|H2B1C_MOUSE Histone H2B type 1-C/E/G OS=Mus musculus OX=10090 GN=Hist1h2bc PE=1 SV=3;sp|Q64525|H2B2B_MOUSE Histone H2B type 2-B OS=Mus musculus OX=10090 GN	29615000	28685000	19096000	18554000	30864000	28349000	24126000	24287000	23210000	25051000	40929000	20600000	31378000	30008000	33803000	33478000
sp|Q64516-1|GLPK_MOUSE Isoform 1 of Glycerol kinase OS=Mus musculus OX=10090 GN=Gk;sp|Q64516-2|GLPK_MOUSE Isoform 2 of Glycerol kinase OS=Mus musculus OX=10090 GN=Gk;sp|Q64516|GLPK_MOUSE Glycerol kinase OS=Mus musculus OX=10090 GN=Gk PE=1 SV=2	574770	537580	0	621910	0	519670	0	0	0	0	0	0	0	0	0	0
sp|Q6ZWV7|RL35_MOUSE 60S ribosomal protein L35 OS=Mus musculus OX=10090 GN=Rpl35 PE=1 SV=1	8326400	3466200	6842900	6511800	7541200	7862900	16235000	16674000	6279500	7540700	6503100	6650500	8537600	6181200	5554500	5989100
sp|Q6ZWY3|RS27L_MOUSE 40S ribosomal protein S27-like OS=Mus musculus OX=10090 GN=Rps27l PE=1 SV=3;sp|Q6ZWU9|RS27_MOUSE 40S ribosomal protein S27 OS=Mus musculus OX=10090 GN=Rps27 PE=1 SV=3	6872100	7147700	6853200	6347100	5138700	0	0	0	0	7480500	6162000	0	8347900	5870000	9172100	9479300
sp|Q7TMF3|NDUAC_MOUSE NADH dehydrogenase [ubiquinone] 1 alpha subcomplex subunit 12 OS=Mus musculus OX=10090 GN=Ndufa12 PE=1 SV=2	1520600	1741200	1829500	1810900	1728900	1801800	0	0	0	1866500	1687400	0	0	1642600	1267400	0
sp|Q80TF6|STAR9_MOUSE StAR-related lipid transfer protein 9 OS=Mus musculus OX=10090 GN=Stard9 PE=1 SV=2	0	0	0	0	0	0	0	0	0	0	0	2933100	0	0	0	0
sp|Q80W93|HYDIN_MOUSE Hydrocephalus-inducing protein OS=Mus musculus OX=10090 GN=Hydin PE=1 SV=2	0	0	0	1090400	0	961860	0	0	0	4151000	0	2219000	0	2056800	0	0
sp|Q80WW9|DDRGK_MOUSE DDRGK domain-containing protein 1 OS=Mus musculus OX=10090 GN=Ddrgk1 PE=1 SV=2	753860	765670	716920	844860	885080	825020	0	0	0	3118200	2600800	2065600	1627900	2228000	1009800	1545200
sp|Q80XL6|ACD11_MOUSE Acyl-CoA dehydrogenase family member 11 OS=Mus musculus OX=10090 GN=Acad11 PE=1 SV=2	1571800	1294600	1327500	1293600	1198900	1190500	0	0	0	0	0	0	733270	0	0	960520
sp|Q80ZS3|RT26_MOUSE 28S ribosomal protein S26, mitochondrial OS=Mus musculus OX=10090 GN=Mrps26 PE=1 SV=1	0	0	0	0	0	0	0	0	0	0	0	3114600	0	0	0	0
sp|Q8BGA8|ACSM5_MOUSE Acyl-coenzyme A synthetase ACSM5, mitochondrial OS=Mus musculus OX=10090 GN=Acsm5 PE=1 SV=1	1353500	1450400	1414600	1363900	0	0	0	0	1687200	1880600	1669000	0	1614200	1825200	1371800	1468000
sp|Q8BMF4|ODP2_MOUSE Dihydrolipoyllysine-residue acetyltransferase component of pyruvate dehydrogenase complex, mitochondrial OS=Mus musculus OX=10090 GN=Dlat PE=1 SV=2	616420	701380	905400	891040	0	841620	0	0	0	0	0	0	0	0	0	0
sp|Q8BW75|AOFB_MOUSE Amine oxidase [flavin-containing] B OS=Mus musculus OX=10090 GN=Maob PE=1 SV=4	1397200	1469300	0	1441200	1355100	0	0	0	0	0	0	0	0	0	1279800	1239800
sp|Q8BWQ1|UD2A3_MOUSE UDP-glucuronosyltransferase 2A3 OS=Mus musculus OX=10090 GN=Ugt2a3 PE=1 SV=1	2438100	0	2532000	2502900	2198300	2138000	1955300	1660100	0	0	0	0	0	0	2153700	2069300
sp|Q8C7E7|STBD1_MOUSE Starch-binding domain-containing protein 1 OS=Mus musculus OX=10090 GN=Stbd1 PE=1 SV=1	0	0	915070	1244000	0	1207500	0	1424900	0	1718000	0	0	1095300	0	0	0
sp|Q8CAY6|THIC_MOUSE Acetyl-CoA acetyltransferase, cytosolic OS=Mus musculus OX=10090 GN=Acat2 PE=1 SV=2	4379400	0	3076200	3997400	4558000	3662800	0	0	0	2031000	0	2338700	2001700	0	2259200	0
sp|Q8CFX1|G6PE_MOUSE GDH/6PGL endoplasmic bifunctional protein OS=Mus musculus OX=10090 GN=H6pd PE=1 SV=2	0	0	1099900	1159400	1019300	1156200	0	0	0	0	0	0	0	0	0	0
sp|Q8CHR6|DPYD_MOUSE Dihydropyrimidine dehydrogenase [NADP(+)] OS=Mus musculus OX=10090 GN=Dpyd PE=1 SV=1	573700	586240	817990	777370	0	544510	0	0	0	0	0	0	0	0	0	526070
sp|Q8K1Z0|COQ9_MOUSE Ubiquinone biosynthesis protein COQ9, mitochondrial OS=Mus musculus OX=10090 GN=Coq9 PE=1 SV=1	629710	1726200	0	0	1724400	1877800	0	0	4128700	5279700	0	4560100	0	4016200	2485200	2494100
sp|Q8R1G2|CMBL_MOUSE Carboxymethylenebutenolidase homolog OS=Mus musculus OX=10090 GN=Cmbl PE=1 SV=1	0	6263900	0	0	0	0	0	0	5229200	0	5566500	5610100	0	5515300	4849900	4890000
sp|Q8R1I1|QCR9_MOUSE Cytochrome b-c1 complex subunit 9 OS=Mus musculus OX=10090 GN=Uqcr10 PE=1 SV=1	3046700	4153200	2193200	2846100	6259200	6578500	2923100	3040400	2588500	2419400	0	2918300	2875400	0	2997700	2700800
sp|Q8VCB3|GYS2_MOUSE Glycogen [starch] synthase, liver OS=Mus musculus OX=10090 GN=Gys2 PE=1 SV=2	785080	0	972740	985770	0	0	0	0	0	0	0	0	0	0	553740	0
sp|Q8VDG5-2|PPCS_MOUSE Isoform 2 of Phosphopantothenate--cysteine ligase OS=Mus musculus OX=10090 GN=Ppcs;sp|Q8VDG5|PPCS_MOUSE Phosphopantothenate--cysteine ligase OS=Mus musculus OX=10090 GN=Ppcs PE=1 SV=1	1781400	1457400	1269000	1274900	1257000	1461400	0	1796300	2191400	1623300	1688300	2112100	2133200	2412600	672060	1056000
sp|Q91VT4|CBR4_MOUSE Carbonyl reductase family member 4 OS=Mus musculus OX=10090 GN=Cbr4 PE=1 SV=2	862040	941450	664780	717580	0	1003000	0	0	0	712210	0	859630	674590	0	1032500	1135500
sp|Q91W90|TXND5_MOUSE Thioredoxin domain-containing protein 5 OS=Mus musculus OX=10090 GN=Txndc5 PE=1 SV=2	577240	534640	617520	916670	333970	0	0	0	0	0	0	0	447980	0	0	0
sp|Q91WS4|BHMT2_MOUSE S-methylmethionine--homocysteine S-methyltransferase BHMT2 OS=Mus musculus OX=10090 GN=Bhmt2 PE=1 SV=2	0	0	0	0	0	0	0	0	1597600	1535500	1285100	1437700	1502900	0	2509900	0
sp|Q91WT9-2|CBS_MOUSE Isoform 2 of Cystathionine beta-synthase OS=Mus musculus OX=10090 GN=Cbs;sp|Q91WT9|CBS_MOUSE Cystathionine beta-synthase OS=Mus musculus OX=10090 GN=Cbs PE=1 SV=3	1908700	1966200	2212000	2121000	1776900	1747300	0	0	0	0	0	0	0	0	1733000	0
sp|Q91X44|GCKR_MOUSE Glucokinase regulatory protein OS=Mus musculus OX=10090 GN=Gckr PE=1 SV=3	1249900	1151400	1217600	912880	1288300	962830	0	0	0	0	0	0	0	0	0	0
sp|Q91X77-2|CY250_MOUSE Isoform 2 of Cytochrome P450 2C50 OS=Mus musculus OX=10090 GN=Cyp2c50;sp|Q91X77|CY250_MOUSE Cytochrome P450 2C50 OS=Mus musculus OX=10090 GN=Cyp2c50 PE=1 SV=2	2771100	2765500	3279500	3360500	3653100	3710500	0	0	0	0	0	0	0	0	1589200	2389000
sp|Q91XE8|TM205_MOUSE Transmembrane protein 205 OS=Mus musculus OX=10090 GN=Tmem205 PE=1 SV=1	0	0	0	0	0	0	0	0	2516700	0	2255600	0	2911600	0	3058000	0
sp|Q922Q8|LRC59_MOUSE Leucine-rich repeat-containing protein 59 OS=Mus musculus OX=10090 GN=Lrrc59 PE=1 SV=1	1670000	1515600	1573100	1569400	1417200	1647500	1295300	0	1267800	1450900	1183000	0	775640	0	1593500	1208700
sp|Q924Y0|BODG_MOUSE Gamma-butyrobetaine dioxygenase OS=Mus musculus OX=10090 GN=Bbox1 PE=1 SV=1	1691000	2154700	1766900	1847100	1656100	1612400	1813700	2074900	0	0	0	2056300	1813300	0	1404300	0
sp|Q99KB8-2|GLO2_MOUSE Isoform 2 of Hydroxyacylglutathione hydrolase, mitochondrial OS=Mus musculus OX=10090 GN=Hagh;sp|Q99KB8|GLO2_MOUSE Hydroxyacylglutathione hydrolase, mitochondrial OS=Mus musculus OX=10090 GN=Hagh PE=1 SV=2	825530	0	845220	1061800	905910	703970	0	0	0	0	1097000	1349500	2016600	0	0	1423300
sp|Q99KK2|NEUA_MOUSE N-acylneuraminate cytidylyltransferase OS=Mus musculus OX=10090 GN=Cmas PE=1 SV=2	1262400	1283100	1071400	994690	1118000	1173600	0	1311100	0	1563300	1066300	0	1274000	0	0	0
sp|Q99KR3|LACB2_MOUSE Endoribonuclease LACTB2 OS=Mus musculus OX=10090 GN=Lactb2 PE=1 SV=1	1383900	1310700	1423700	1304700	1408200	1349700	0	0	0	0	0	0	0	0	0	0
sp|Q99L47|F10A1_MOUSE Hsc70-interacting protein OS=Mus musculus OX=10090 GN=St13 PE=1 SV=1	960310	923140	920670	0	896610	855400	0	0	0	997630	0	0	1103300	0	0	0
sp|Q99MY8|ASH1L_MOUSE Histone-lysine N-methyltransferase ASH1L OS=Mus musculus OX=10090 GN=Ash1l PE=1 SV=3	0	0	23367000	0	0	0	0	0	0	0	0	0	0	0	0	0
sp|Q9CPQ1|COX6C_MOUSE Cytochrome c oxidase subunit 6C OS=Mus musculus OX=10090 GN=Cox6c PE=1 SV=3	10328000	9309300	7287800	7437600	8831500	8287200	17782000	18038000	0	22386000	19467000	21643000	21139000	0	11800000	10212000
sp|Q9CQ92|FIS1_MOUSE Mitochondrial fission 1 protein OS=Mus musculus OX=10090 GN=Fis1 PE=1 SV=1	720310	757710	547490	546470	0	595830	0	0	1199200	1555200	1122800	1394300	1266200	936240	871430	781450
sp|Q9CQE8|RTRAF_MOUSE RNA transcription, translation and transport factor protein OS=Mus musculus OX=10090 GN=RTRAF PE=1 SV=1	0	0	0	0	0	0	0	0	0	0	0	0	0	0	531640	0
sp|Q9CQH3|NDUB5_MOUSE NADH dehydrogenase [ubiquinone] 1 beta subcomplex subunit 5, mitochondrial OS=Mus musculus OX=10090 GN=Ndufb5 PE=1 SV=1	1362600	1092000	1556800	1581500	1531700	1362200	0	0	2354700	2703000	2282900	2371600	2362900	0	1355500	1518400
sp|Q9CQQ7|AT5F1_MOUSE ATP synthase F(0) complex subunit B1, mitochondrial OS=Mus musculus OX=10090 GN=Atp5pb PE=1 SV=1	0	0	0	0	0	0	0	0	3009300	6209800	0	6100800	6713300	6383900	5195500	0
sp|Q9CQS8|SC61B_MOUSE Protein transport protein Sec61 subunit beta OS=Mus musculus OX=10090 GN=Sec61b PE=1 SV=3	5222100	5776100	5255300	4238200	4900800	5046000	5533200	9131900	9129400	10613000	9002000	9483700	10020000	8371500	6714600	6291700
sp|Q9CR57|RL14_MOUSE 60S ribosomal protein L14 OS=Mus musculus OX=10090 GN=Rpl14 PE=1 SV=3	4297200	4611300	4659200	4002100	4302300	4023200	3121000	4423600	5610200	4633300	4320900	3156500	3746300	0	5654700	5086700
sp|Q9CRB3|HIUH_MOUSE 5-hydroxyisourate hydrolase OS=Mus musculus OX=10090 GN=Urah PE=1 SV=1	7297800	7220600	4723200	3451900	4926700	3588900	0	8003700	3644600	5686500	0	9308200	4873200	4828500	5585500	4917400
sp|Q9CW42|MARC1_MOUSE Mitochondrial amidoxime-reducing component 1 OS=Mus musculus OX=10090 GN=Marc1 PE=1 SV=2	0	1497900	1351900	1407500	0	0	0	0	0	0	993450	0	0	0	1053000	0
sp|Q9CXF0|KYNU_MOUSE Kynureninase OS=Mus musculus OX=10090 GN=Kynu PE=1 SV=3	1463500	1530700	1520500	1460900	917680	1411100	0	0	1299600	1493500	1155300	1386100	1498200	1262300	0	0
sp|Q9CXI5|MANF_MOUSE Mesencephalic astrocyte-derived neurotrophic factor OS=Mus musculus OX=10090 GN=Manf PE=1 SV=1	1146300	961520	1238800	1227100	1147800	1244000	0	0	0	944310	0	0	0	0	901210	861880
sp|Q9CY50|SSRA_MOUSE Translocon-associated protein subunit alpha OS=Mus musculus OX=10090 GN=Ssr1 PE=1 SV=1	4297000	4467600	3120100	3814800	3728100	3261600	3259200	5849900	4625000	4263200	4986400	5042300	5330600	0	5966100	4884300
sp|Q9CY58-3|PAIRB_MOUSE Isoform 3 of Plasminogen activator inhibitor 1 RNA-binding protein OS=Mus musculus OX=10090 GN=Serbp1;sp|Q9CY58-2|PAIRB_MOUSE Isoform 2 of Plasminogen activator inhibitor 1 RNA-binding protein OS=Mus musculus OX=10090 GN=Serbp1;sp|Q	1254100	1319200	1582300	1527100	1627900	1695400	0	0	833250	1533400	0	0	1923500	0	1751500	0
sp|Q9CZY3|UB2V1_MOUSE Ubiquitin-conjugating enzyme E2 variant 1 OS=Mus musculus OX=10090 GN=Ube2v1 PE=1 SV=1;sp|Q9D2M8-2|UB2V2_MOUSE Isoform 2 of Ubiquitin-conjugating enzyme E2 variant 2 OS=Mus musculus OX=10090 GN=Ube2v2;sp|Q9CZY3-2|UB2V1_MOUSE Isoform 2	1833700	1933600	1422300	0	1638200	1696400	0	2635600	0	0	1429300	0	0	0	0	0
sp|Q9D0J8|PTMS_MOUSE Parathymosin OS=Mus musculus OX=10090 GN=Ptms PE=1 SV=3	2665300	2606600	1208400	1288000	0	1491200	0	0	0	2669000	5496000	5667400	2983800	0	2340500	0
sp|Q9D1L0|CHCH2_MOUSE Coiled-coil-helix-coiled-coil-helix domain-containing protein 2 OS=Mus musculus OX=10090 GN=Chchd2 PE=2 SV=1	1584100	0	0	0	1131400	0	0	0	0	0	0	0	0	0	0	0
sp|Q9D6J6|NDUV2_MOUSE NADH dehydrogenase [ubiquinone] flavoprotein 2, mitochondrial OS=Mus musculus OX=10090 GN=Ndufv2 PE=1 SV=2;sp|Q9D6J6-2|NDUV2_MOUSE Isoform 2 of NADH dehydrogenase [ubiquinone] flavoprotein 2, mitochondrial OS=Mus musculus OX=10090 GN=	1594000	1469000	1697600	1704900	1467100	0	0	0	0	1925000	1399000	1920600	0	1902900	1546700	1405700
sp|Q9D8X2|CC124_MOUSE Coiled-coil domain-containing protein 124 OS=Mus musculus OX=10090 GN=Ccdc124 PE=1 SV=1	0	0	0	0	0	0	0	0	0	0	876660	0	0	0	0	0
sp|Q9D8Y1|T126A_MOUSE Transmembrane protein 126A OS=Mus musculus OX=10090 GN=Tmem126a PE=1 SV=1	400270	449020	424020	429530	0	0	0	0	0	0	0	0	458400	0	409170	0
sp|Q9DB15|RM12_MOUSE 39S ribosomal protein L12, mitochondrial OS=Mus musculus OX=10090 GN=Mrpl12 PE=1 SV=2	901140	0	0	0	0	0	0	0	0	0	0	0	0	0	0	0
sp|Q9DBH5|LMAN2_MOUSE Vesicular integral-membrane protein VIP36 OS=Mus musculus OX=10090 GN=Lman2 PE=1 SV=2	1150700	0	1245300	0	0	0	0	0	0	1405600	0	0	0	1159300	0	1296800
sp|Q9DC70|NDUS7_MOUSE NADH dehydrogenase [ubiquinone] iron-sulfur protein 7, mitochondrial OS=Mus musculus OX=10090 GN=Ndufs7 PE=1 SV=1	0	0	0	0	845080	0	0	0	900020	1217700	746320	828690	1190100	970050	0	0
sp|Q9DCS2|MTL26_MOUSE Methyltransferase-like 26 OS=Mus musculus OX=10090 GN=Mettl26 PE=1 SV=1	517600	610530	740930	881480	0	0	0	0	0	0	0	0	0	0	0	485550
sp|Q9DCS9|NDUBA_MOUSE NADH dehydrogenase [ubiquinone] 1 beta subcomplex subunit 10 OS=Mus musculus OX=10090 GN=Ndufb10 PE=1 SV=3	1018700	0	751940	1114400	0	784320	0	0	0	478430	264770	0	0	0	644000	780570
sp|Q9EQJ9|MAGI3_MOUSE Membrane-associated guanylate kinase, WW and PDZ domain-containing protein 3 OS=Mus musculus OX=10090 GN=Magi3 PE=1 SV=2;sp|Q9EQJ9-2|MAGI3_MOUSE Isoform 2 of Membrane-associated guanylate kinase, WW and PDZ domain-containing protein 3	0	0	0	0	0	0	0	0	0	0	0	2386400	0	0	0	0
sp|Q9JM62|REEP6_MOUSE Receptor expression-enhancing protein 6 OS=Mus musculus OX=10090 GN=Reep6 PE=1 SV=1;sp|Q9JM62-2|REEP6_MOUSE Isoform 2 of Receptor expression-enhancing protein 6 OS=Mus musculus OX=10090 GN=Reep6	5141500	4782900	4953700	4722200	1440300	1456200	2319300	2650100	0	2633400	0	2416100	2692200	0	3479300	3778000
sp|Q9QY30|ABCBB_MOUSE Bile salt export pump OS=Mus musculus OX=10090 GN=Abcb11 PE=1 SV=2	0	0	516360	433570	406530	0	0	0	0	0	0	0	0	0	336620	0
sp|Q9QYB1|CLIC4_MOUSE Chloride intracellular channel protein 4 OS=Mus musculus OX=10090 GN=Clic4 PE=1 SV=3	818860	764880	666060	892870	937890	0	0	0	971030	961910	882480	0	954220	0	980340	983910
sp|Q9QZD8|DIC_MOUSE Mitochondrial dicarboxylate carrier OS=Mus musculus OX=10090 GN=Slc25a10 PE=1 SV=2	773530	0	0	654050	0	0	0	0	0	0	0	0	0	0	0	0
sp|Q9QZE5|COPG1_MOUSE Coatomer subunit gamma-1 OS=Mus musculus OX=10090 GN=Copg1 PE=1 SV=1	0	0	0	0	0	0	0	0	0	0	0	0	0	0	646950	0
sp|Q9R0Q7|TEBP_MOUSE Prostaglandin E synthase 3 OS=Mus musculus OX=10090 GN=Ptges3 PE=1 SV=1	1503300	1118300	1288800	1211800	1209700	0	0	0	1022800	0	887510	0	1025200	0	1112000	1173700
sp|Q9R1P0|PSA4_MOUSE Proteasome subunit alpha type-4 OS=Mus musculus OX=10090 GN=Psma4 PE=1 SV=1	1824900	2024500	2090100	2117400	2103900	2129600	0	2472900	2054300	2293200	2102300	2243900	2493900	0	2186800	2109000
sp|Q9R1P1|PSB3_MOUSE Proteasome subunit beta type-3 OS=Mus musculus OX=10090 GN=Psmb3 PE=1 SV=1	1881100	1826800	1580000	1847700	1726800	1616400	0	0	0	992260	1027000	1170400	1150700	0	1354200	1397700
sp|Q9R257|HEBP1_MOUSE Heme-binding protein 1 OS=Mus musculus OX=10090 GN=Hebp1 PE=1 SV=2	1656600	2407700	2370600	1941700	1429400	1448900	0	1571300	0	1468100	824120	989810	1062800	1692500	1478900	1334100
sp|Q9WTX5|SKP1_MOUSE S-phase kinase-associated protein 1 OS=Mus musculus OX=10090 GN=Skp1 PE=1 SV=3	752180	710030	869540	1075900	842630	840240	0	0	0	909480	711150	749650	0	0	0	0
sp|Q9WU79|PROD_MOUSE Proline dehydrogenase 1, mitochondrial OS=Mus musculus OX=10090 GN=Prodh PE=1 SV=2	0	589800	708790	0	0	0	0	0	0	0	0	0	0	0	604300	0
sp|Q9WUM5|SUCA_MOUSE Succinate--CoA ligase [ADP/GDP-forming] subunit alpha, mitochondrial OS=Mus musculus OX=10090 GN=Suclg1 PE=1 SV=4	1982300	1723400	1977900	1737700	1357600	1266500	0	0	815010	1340400	0	0	830430	0	2608200	1815600
sp|Q9WUU7|CATZ_MOUSE Cathepsin Z OS=Mus musculus OX=10090 GN=Ctsz PE=1 SV=1	0	0	1819400	0	0	1928600	0	0	0	2512300	0	2382100	2672400	0	2788100	2135500
sp|Q9WUZ9|ENTP5_MOUSE Ectonucleoside triphosphate diphosphohydrolase 5 OS=Mus musculus OX=10090 GN=Entpd5 PE=1 SV=1	523860	594970	501730	541480	0	0	0	0	0	0	0	0	0	0	0	0
sp|Q9WVD5|ORNT1_MOUSE Mitochondrial ornithine transporter 1 OS=Mus musculus OX=10090 GN=Slc25a15 PE=1 SV=1	0	0	0	0	0	0	0	0	0	0	0	0	0	0	2402100	0
sp|Q9Z1P6|NDUA7_MOUSE NADH dehydrogenase [ubiquinone] 1 alpha subcomplex subunit 7 OS=Mus musculus OX=10090 GN=Ndufa7 PE=1 SV=3	887990	0	692400	1612600	1442900	1495800	0	0	3139700	2833500	2668300	3578800	3530500	0	1892800	2251900
sp|A2A884|ZEP3_MOUSE Transcription factor HIVEP3 OS=Mus musculus OX=10090 GN=Hivep3 PE=1 SV=1	0	0	0	0	0	0	0	0	0	0	1401900	0	0	0	0	0
sp|A2ADY9|DDI2_MOUSE Protein DDI1 homolog 2 OS=Mus musculus OX=10090 GN=Ddi2 PE=1 SV=1	488810	732080	499020	577740	751740	0	0	0	0	0	0	0	0	0	836320	861540
sp|A2AJK6-3|CHD7_MOUSE Isoform 3 of Chromodomain-helicase-DNA-binding protein 7 OS=Mus musculus OX=10090 GN=Chd7;sp|A2AJK6|CHD7_MOUSE Chromodomain-helicase-DNA-binding protein 7 OS=Mus musculus OX=10090 GN=Chd7 PE=1 SV=1	0	0	0	0	0	0	0	0	0	0	0	0	0	0	736570	0
sp|A2AS89|SPEB_MOUSE Agmatinase, mitochondrial OS=Mus musculus OX=10090 GN=Agmat PE=1 SV=1	0	0	0	0	0	0	0	0	0	0	0	0	0	0	0	779890
sp|A6BLY7|K1C28_MOUSE Keratin, type I cytoskeletal 28 OS=Mus musculus OX=10090 GN=Krt28 PE=1 SV=1	0	3750700	0	0	0	0	0	0	0	0	0	0	0	0	0	0
sp|C8YR32|LOXH1_MOUSE Lipoxygenase homology domain-containing protein 1 OS=Mus musculus OX=10090 GN=Loxhd1 PE=2 SV=1	0	0	0	0	0	0	0	0	0	0	0	1428700	0	0	0	0
sp|O08807|PRDX4_MOUSE Peroxiredoxin-4 OS=Mus musculus OX=10090 GN=Prdx4 PE=1 SV=1	8671100	8991300	6758000	6267400	6213500	6350200	0	0	0	3836400	0	0	2679900	0	0	0
sp|O09158|CP3AP_MOUSE Cytochrome P450 3A25 OS=Mus musculus OX=10090 GN=Cyp3a25 PE=1 SV=1	0	0	0	0	0	0	0	0	0	0	0	0	180020000	0	0	0
sp|O35295|PURB_MOUSE Transcriptional activator protein Pur-beta OS=Mus musculus OX=10090 GN=Purb PE=1 SV=3	0	0	0	0	0	0	0	0	0	0	0	0	0	0	0	672310
sp|O35386|PAHX_MOUSE Phytanoyl-CoA dioxygenase, peroxisomal OS=Mus musculus OX=10090 GN=Phyh PE=1 SV=1	473890	0	0	0	0	0	0	0	0	0	0	0	0	0	1609400	1561300
sp|O35737|HNRH1_MOUSE Heterogeneous nuclear ribonucleoprotein H OS=Mus musculus OX=10090 GN=Hnrnph1 PE=1 SV=3	0	0	0	0	0	0	0	0	0	0	0	0	1129600	0	0	0
sp|O35945|AL1A7_MOUSE Aldehyde dehydrogenase, cytosolic 1 OS=Mus musculus OX=10090 GN=Aldh1a7 PE=1 SV=1	762320	0	933750	903350	0	759240	0	0	0	0	0	0	0	0	448750	0
sp|O55060|TPMT_MOUSE Thiopurine S-methyltransferase OS=Mus musculus OX=10090 GN=Tpmt PE=1 SV=1	852920	822760	931780	983000	911780	0	0	0	0	910840	0	917130	0	0	0	1084600
sp|O55137|ACOT1_MOUSE Acyl-coenzyme A thioesterase 1 OS=Mus musculus OX=10090 GN=Acot1 PE=1 SV=1;sp|Q9QYR7-2|ACOT3_MOUSE Isoform 2 of Acyl-coenzyme A thioesterase 3 OS=Mus musculus OX=10090 GN=Acot3;sp|Q9QYR7|ACOT3_MOUSE Acyl-coenzyme A thioesterase 3 OS=M	1320600	1459200	1487300	1468500	0	1237500	0	0	0	0	0	0	0	0	0	0
sp|O55143-2|AT2A2_MOUSE Isoform 2 of Sarcoplasmic/endoplasmic reticulum calcium ATPase 2 OS=Mus musculus OX=10090 GN=Atp2a2;sp|O55143|AT2A2_MOUSE Sarcoplasmic/endoplasmic reticulum calcium ATPase 2 OS=Mus musculus OX=10090 GN=Atp2a2 PE=1 SV=2;sp|Q8R429|AT2	1154700	1084100	1145800	1191300	0	0	0	0	0	0	0	0	0	0	0	0
sp|O70152|DPM1_MOUSE Dolichol-phosphate mannosyltransferase subunit 1 OS=Mus musculus OX=10090 GN=Dpm1 PE=1 SV=1	634330	0	0	0	0	0	0	0	0	0	0	0	0	0	0	0
sp|O70404|VAMP8_MOUSE Vesicle-associated membrane protein 8 OS=Mus musculus OX=10090 GN=Vamp8 PE=1 SV=1	0	0	0	0	0	0	0	0	2898700	3262000	2618100	3460500	3138500	3182000	2269100	1970300
sp|O70503|DHB12_MOUSE Very-long-chain 3-oxoacyl-CoA reductase OS=Mus musculus OX=10090 GN=Hsd17b12 PE=1 SV=1	1475600	1195200	1165200	1086300	1440100	1409500	0	0	0	0	0	822600	1000700	0	0	0
sp|O88428|PAPS2_MOUSE Bifunctional 3-phosphoadenosine 5-phosphosulfate synthase 2 OS=Mus musculus OX=10090 GN=Papss2 PE=1 SV=2	1486500	1328000	1330300	1166500	1049400	1119800	0	0	0	836830	0	0	0	0	1048600	0
sp|O88456|CPNS1_MOUSE Calpain small subunit 1 OS=Mus musculus OX=10090 GN=Capns1 PE=1 SV=1;sp|Q9D7J7|CPNS2_MOUSE Calpain small subunit 2 OS=Mus musculus OX=10090 GN=Capns2 PE=2 SV=1	0	0	0	1101400	1150700	1125700	0	0	1379600	0	0	0	2131800	0	0	0
sp|O89017|LGMN_MOUSE Legumain OS=Mus musculus OX=10090 GN=Lgmn PE=1 SV=1	557320	555990	790230	743500	0	0	0	0	0	396510	0	0	0	0	0	0
sp|P00493|HPRT_MOUSE Hypoxanthine-guanine phosphoribosyltransferase OS=Mus musculus OX=10090 GN=Hprt1 PE=1 SV=3	376410	408910	369540	466850	0	0	0	0	0	0	0	0	251350	0	0	0
sp|P00920|CAH2_MOUSE Carbonic anhydrase 2 OS=Mus musculus OX=10090 GN=Ca2 PE=1 SV=4	0	0	1083100	0	0	0	0	0	0	0	0	0	0	0	0	0
sp|P01868|IGHG1_MOUSE Ig gamma-1 chain C region secreted form OS=Mus musculus OX=10090 GN=Ighg1 PE=1 SV=1	0	0	0	0	0	0	0	0	0	0	0	0	0	0	0	62828
sp|P01898|HA10_MOUSE H-2 class I histocompatibility antigen, Q10 alpha chain OS=Mus musculus OX=10090 GN=H2-Q10 PE=1 SV=3	907570	1110400	1068200	1041100	1115900	1127000	0	0	0	0	0	0	0	0	795160	0
sp|P02089|HBB2_MOUSE Hemoglobin subunit beta-2 OS=Mus musculus OX=10090 GN=Hbb-b2 PE=1 SV=2	0	0	0	0	0	0	0	0	0	0	0	0	0	0	6676800	6782400
sp|P10639|THIO_MOUSE Thioredoxin OS=Mus musculus OX=10090 GN=Txn PE=1 SV=3	10641000	7077300	0	0	0	0	11774000	11789000	11187000	8634000	0	0	1395300	0	0	5588000
sp|P11087-2|CO1A1_MOUSE Isoform 2 of Collagen alpha-1(I) chain OS=Mus musculus OX=10090 GN=Col1a1;sp|P11087|CO1A1_MOUSE Collagen alpha-1(I) chain OS=Mus musculus OX=10090 GN=Col1a1 PE=1 SV=4	0	0	0	0	0	687180	0	0	0	0	0	0	0	0	0	0
sp|P11589|MUP2_MOUSE Major urinary protein 2 OS=Mus musculus OX=10090 GN=Mup2 PE=1 SV=1	31029000	33347000	33840000	37475000	44131000	39564000	38922000	49076000	124290000	72992000	88183000	79430000	85855000	71468000	51462000	60367000
sp|P13542|MYH8_MOUSE Myosin-8 OS=Mus musculus OX=10090 GN=Myh8 PE=2 SV=2	0	0	0	0	0	0	0	0	0	0	0	0	591960	0	0	0
sp|P14685|PSMD3_MOUSE 26S proteasome non-ATPase regulatory subunit 3 OS=Mus musculus OX=10090 GN=Psmd3 PE=1 SV=3	0	0	0	0	0	0	0	0	0	0	0	0	0	0	0	356850
sp|P15626|GSTM2_MOUSE Glutathione S-transferase Mu 2 OS=Mus musculus OX=10090 GN=Gstm2 PE=1 SV=2	638740	1044700	0	1358500	0	1219000	0	0	0	0	0	0	0	2859000	1374500	0
sp|P17047-3|LAMP2_MOUSE Isoform LAMP-2C of Lysosome-associated membrane glycoprotein 2 OS=Mus musculus OX=10090 GN=Lamp2;sp|P17047|LAMP2_MOUSE Lysosome-associated membrane glycoprotein 2 OS=Mus musculus OX=10090 GN=Lamp2 PE=1 SV=2;sp|P17047-2|LAMP2_MOUSE I	1066500	1006600	0	985520	897120	1059400	0	0	0	703480	0	0	0	0	0	0
sp|P18760|COF1_MOUSE Cofilin-1 OS=Mus musculus OX=10090 GN=Cfl1 PE=1 SV=3;sp|P45591|COF2_MOUSE Cofilin-2 OS=Mus musculus OX=10090 GN=Cfl2 PE=1 SV=1	2467400	2469800	2641200	2515700	2283400	2533600	0	0	0	2460700	0	0	0	0	0	0
sp|P23589|CAH5A_MOUSE Carbonic anhydrase 5A, mitochondrial OS=Mus musculus OX=10090 GN=Ca5a PE=1 SV=2	0	0	0	0	0	0	0	0	0	0	0	0	1152200	0	0	0
sp|P24527|LKHA4_MOUSE Leukotriene A-4 hydrolase OS=Mus musculus OX=10090 GN=Lta4h PE=1 SV=4	366410	0	486700	415060	0	0	0	0	0	0	0	0	0	0	300120	0
sp|P26883|FKB1A_MOUSE Peptidyl-prolyl cis-trans isomerase FKBP1A OS=Mus musculus OX=10090 GN=Fkbp1a PE=1 SV=2	965020	892740	0	0	0	0	0	0	0	0	0	0	0	0	823870	0
sp|P28063|PSB8_MOUSE Proteasome subunit beta type-8 OS=Mus musculus OX=10090 GN=Psmb8 PE=1 SV=2	1390900	1406300	0	1061500	1162600	0	0	0	0	0	0	0	0	0	1504500	1455700
sp|P28843|DPP4_MOUSE Dipeptidyl peptidase 4 OS=Mus musculus OX=10090 GN=Dpp4 PE=1 SV=3	1444800	1473900	1600100	1505100	1496100	0	0	0	0	1682300	0	0	0	1698700	1747200	1726200
sp|P29595|NEDD8_MOUSE NEDD8 OS=Mus musculus OX=10090 GN=Nedd8 PE=1 SV=2	0	0	1126000	0	1127900	0	0	0	0	1819800	0	0	1808100	2013300	0	1570400
sp|P32067|LA_MOUSE Lupus La protein homolog OS=Mus musculus OX=10090 GN=Ssb PE=1 SV=1	0	0	0	0	0	0	0	0	0	0	0	0	0	0	0	842720
sp|P33175|KIF5A_MOUSE Kinesin heavy chain isoform 5A OS=Mus musculus OX=10090 GN=Kif5a PE=1 SV=3	0	0	0	0	0	0	0	0	0	0	0	0	0	1419600	0	0
sp|P33622|APOC3_MOUSE Apolipoprotein C-III OS=Mus musculus OX=10090 GN=Apoc3 PE=1 SV=2	1248100	1214900	1574600	1622700	1327000	1109400	0	0	0	0	0	0	0	0	0	530640
sp|P34884|MIF_MOUSE Macrophage migration inhibitory factor OS=Mus musculus OX=10090 GN=Mif PE=1 SV=2	0	0	0	0	0	0	0	0	0	0	0	0	0	0	0	2372900
sp|P34928|APOC1_MOUSE Apolipoprotein C-I OS=Mus musculus OX=10090 GN=Apoc1 PE=1 SV=1	2300500	2248700	0	0	0	0	0	0	0	0	0	0	0	0	0	0
sp|P36552|HEM6_MOUSE Oxygen-dependent coproporphyrinogen-III oxidase, mitochondrial OS=Mus musculus OX=10090 GN=Cpox PE=1 SV=2	833980	0	1004500	993890	0	943970	0	0	0	928850	0	0	1075800	0	1385300	1198100
sp|P41317|MBL2_MOUSE Mannose-binding protein C OS=Mus musculus OX=10090 GN=Mbl2 PE=1 SV=2	0	0	0	0	0	0	0	0	0	0	0	0	655070	0	0	0
sp|P42932|TCPQ_MOUSE T-complex protein 1 subunit theta OS=Mus musculus OX=10090 GN=Cct8 PE=1 SV=3	996010	0	1055100	1250800	0	0	0	0	0	0	0	0	0	0	841010	0
sp|P43276|H15_MOUSE Histone H1.5 OS=Mus musculus OX=10090 GN=Hist1h1b PE=1 SV=2	0	0	0	0	2801300	0	0	4981800	0	3377000	3538600	3442800	3368500	3352100	0	0
sp|P47758|SRPRB_MOUSE Signal recognition particle receptor subunit beta OS=Mus musculus OX=10090 GN=Srprb PE=1 SV=1	0	0	448170	0	0	0	0	0	0	0	0	0	0	0	0	0
sp|P47802|MTX1_MOUSE Metaxin-1 OS=Mus musculus OX=10090 GN=Mtx1 PE=1 SV=1	0	0	0	0	0	0	0	0	0	0	0	0	0	0	0	185550
sp|P47964|RL36_MOUSE 60S ribosomal protein L36 OS=Mus musculus OX=10090 GN=Rpl36 PE=1 SV=2	0	0	0	0	0	0	0	0	0	0	0	0	0	4196000	0	0
sp|P48771|CX7A2_MOUSE Cytochrome c oxidase subunit 7A2, mitochondrial OS=Mus musculus OX=10090 GN=Cox7a2 PE=1 SV=2	8329500	8215600	7765600	7478800	5967200	0	0	0	0	8725500	10001000	8165800	10444000	0	15202000	12942000
sp|P48776|T23O_MOUSE Tryptophan 2,3-dioxygenase OS=Mus musculus OX=10090 GN=Tdo2 PE=1 SV=2	0	0	774710	803120	671610	0	0	0	0	0	0	1005700	1118100	0	744920	796640
sp|P52792-2|HXK4_MOUSE Isoform 2 of Glucokinase OS=Mus musculus OX=10090 GN=Gck;sp|P52792|HXK4_MOUSE Glucokinase OS=Mus musculus OX=10090 GN=Gck PE=1 SV=1	896820	777080	873670	0	0	760750	0	0	0	0	0	0	0	0	0	0
sp|P53395|ODB2_MOUSE Lipoamide acyltransferase component of branched-chain alpha-keto acid dehydrogenase complex, mitochondrial OS=Mus musculus OX=10090 GN=Dbt PE=1 SV=2	0	0	0	0	0	0	0	0	0	0	0	0	0	0	2183700	0
sp|P55050|FABPI_MOUSE Fatty acid-binding protein, intestinal OS=Mus musculus OX=10090 GN=Fabp2 PE=1 SV=2	2511300	3332800	2983400	3491900	3316300	3635100	2701100	2712800	1636500	1661400	0	1612300	1743500	0	1075600	1090000
sp|P56382|ATP5E_MOUSE ATP synthase subunit epsilon, mitochondrial OS=Mus musculus OX=10090 GN=Atp5f1e PE=1 SV=2	0	3731300	0	0	3596700	3230200	1168500	0	7868400	8937300	0	8430400	9131300	6942900	8131800	7246500
sp|P56399|UBP5_MOUSE Ubiquitin carboxyl-terminal hydrolase 5 OS=Mus musculus OX=10090 GN=Usp5 PE=1 SV=1	610580	615730	0	695280	0	0	0	0	0	0	0	0	0	0	565520	0
sp|P56657|CP240_MOUSE Cytochrome P450 2C40 OS=Mus musculus OX=10090 GN=Cyp2c40 PE=1 SV=2	0	0	0	0	975640	0	0	0	0	0	0	0	1360200	0	1745200	1704600
sp|P56959|FUS_MOUSE RNA-binding protein FUS OS=Mus musculus OX=10090 GN=Fus PE=1 SV=1	950630	781160	715370	739510	0	0	0	0	0	0	0	0	809640	0	661830	0
sp|P60335|PCBP1_MOUSE Poly(rC)-binding protein 1 OS=Mus musculus OX=10090 GN=Pcbp1 PE=1 SV=1	1324200	1360200	1629300	1537700	1292000	1272200	0	0	0	0	0	0	745410	0	1277500	1269700
sp|P60766|CDC42_MOUSE Cell division control protein 42 homolog OS=Mus musculus OX=10090 GN=Cdc42 PE=1 SV=2;sp|P60766-1|CDC42_MOUSE Isoform 1 of Cell division control protein 42 homolog OS=Mus musculus OX=10090 GN=Cdc42	0	0	0	0	0	0	0	0	0	0	0	0	0	0	655340	0
sp|P61514|RL37A_MOUSE 60S ribosomal protein L37a OS=Mus musculus OX=10090 GN=Rpl37a PE=1 SV=2	3944100	0	0	2734100	2845700	0	0	0	0	0	0	0	0	0	0	1706900
sp|P61750|ARF4_MOUSE ADP-ribosylation factor 4 OS=Mus musculus OX=10090 GN=Arf4 PE=1 SV=2	2020600	2082700	1612000	1786500	1970800	1939200	2706900	2751600	0	0	0	0	1743300	0	1955200	2048100
sp|P61804|DAD1_MOUSE Dolichyl-diphosphooligosaccharide--protein glycosyltransferase subunit DAD1 OS=Mus musculus OX=10090 GN=Dad1 PE=1 SV=3	0	0	0	0	0	0	0	0	0	1894200	0	0	0	0	0	1519600
sp|P61924|COPZ1_MOUSE Coatomer subunit zeta-1 OS=Mus musculus OX=10090 GN=Copz1 PE=1 SV=1	875570	738540	741030	0	739500	760580	0	0	0	0	644970	0	702770	0	607200	0
sp|P61961|UFM1_MOUSE Ubiquitin-fold modifier 1 OS=Mus musculus OX=10090 GN=Ufm1 PE=1 SV=1	0	0	0	0	0	0	0	0	0	1361900	0	0	0	0	0	948790
sp|P61982|1433G_MOUSE 14-3-3 protein gamma OS=Mus musculus OX=10090 GN=Ywhag PE=1 SV=2	3676000	4393100	3270900	3560400	4661000	4532300	4582200	5296800	5086800	8528600	6839000	7135900	8430700	7264300	6024200	5883800
sp|P62077|TIM8B_MOUSE Mitochondrial import inner membrane translocase subunit Tim8 B OS=Mus musculus OX=10090 GN=Timm8b PE=1 SV=1	1100000	1118100	865610	0	0	740350	0	0	1727700	1793500	1726500	0	1827900	0	0	999340
sp|P62267|RS23_MOUSE 40S ribosomal protein S23 OS=Mus musculus OX=10090 GN=Rps23 PE=1 SV=3	3818800	4561900	0	0	0	0	0	0	0	0	603800	0	2308300	0	0	2253000
sp|P62315|SMD1_MOUSE Small nuclear ribonucleoprotein Sm D1 OS=Mus musculus OX=10090 GN=Snrpd1 PE=1 SV=1	1262900	1183100	1103500	1135500	1027000	1070500	0	0	837630	0	764480	0	1028900	0	1102500	0
sp|P62717|RL18A_MOUSE 60S ribosomal protein L18a OS=Mus musculus OX=10090 GN=Rpl18a PE=1 SV=1	0	0	1887100	1793500	1141900	1432400	0	0	1158700	1712600	0	0	0	1125400	0	1517700
sp|P63268|ACTH_MOUSE Actin, gamma-enteric smooth muscle OS=Mus musculus OX=10090 GN=Actg2 PE=1 SV=1;sp|P68033|ACTC_MOUSE Actin, alpha cardiac muscle 1 OS=Mus musculus OX=10090 GN=Actc1 PE=1 SV=1;sp|P62737|ACTA_MOUSE Actin, aortic smooth muscle OS=Mus muscu	0	0	2780300	2700200	3969600	0	0	0	0	0	0	0	0	0	2512100	0
sp|P62855|RS26_MOUSE 40S ribosomal protein S26 OS=Mus musculus OX=10090 GN=Rps26 PE=1 SV=3	9177800	4548200	5143300	8393000	11482000	4219200	12282000	13749000	12464000	5444300	16549000	5527800	20817000	0	5939800	13108000
sp|P62862|RS30_MOUSE 40S ribosomal protein S30 OS=Mus musculus OX=10090 GN=Fau PE=1 SV=1	0	0	0	0	0	0	0	0	0	0	0	0	0	0	0	1779900
sp|P63028|TCTP_MOUSE Translationally-controlled tumor protein OS=Mus musculus OX=10090 GN=Tpt1 PE=1 SV=1	0	0	0	0	0	0	0	0	0	0	0	0	0	0	0	1111100
sp|P68254-2|1433T_MOUSE Isoform 2 of 14-3-3 protein theta OS=Mus musculus OX=10090 GN=Ywhaq;sp|P68254|1433T_MOUSE 14-3-3 protein theta OS=Mus musculus OX=10090 GN=Ywhaq PE=1 SV=1	0	1090900	0	1036500	1003500	992500	0	0	0	0	0	0	1051900	0	0	915330
sp|P68510|1433F_MOUSE 14-3-3 protein eta OS=Mus musculus OX=10090 GN=Ywhah PE=1 SV=2	916760	379370	907610	0	0	871380	0	0	0	824210	714340	0	787750	0	523460	0
sp|P70349|HINT1_MOUSE Histidine triad nucleotide-binding protein 1 OS=Mus musculus OX=10090 GN=Hint1 PE=1 SV=3	0	5552100	4761700	4025300	4739200	3914700	0	5301000	4235800	5825400	1748900	4307700	3908900	3801800	3207900	3359600
sp|P70699|LYAG_MOUSE Lysosomal alpha-glucosidase OS=Mus musculus OX=10090 GN=Gaa PE=1 SV=2	0	827920	0	0	0	0	0	0	0	986070	0	0	0	0	0	0
sp|P80314|TCPB_MOUSE T-complex protein 1 subunit beta OS=Mus musculus OX=10090 GN=Cct2 PE=1 SV=4	0	0	0	0	0	0	0	0	0	0	0	0	1451400	0	0	0
sp|P83510-2|TNIK_MOUSE Isoform 2 of Traf2 and NCK-interacting protein kinase OS=Mus musculus OX=10090 GN=Tnik;sp|P83510|TNIK_MOUSE Traf2 and NCK-interacting protein kinase OS=Mus musculus OX=10090 GN=Tnik PE=1 SV=2	0	0	0	0	0	0	0	0	0	0	0	1032800	0	0	0	0
sp|P83882|RL36A_MOUSE 60S ribosomal protein L36a OS=Mus musculus OX=10090 GN=Rpl36a PE=3 SV=2	0	0	0	0	0	0	0	0	0	0	0	0	0	7717700	0	0
sp|P97449|AMPN_MOUSE Aminopeptidase N OS=Mus musculus OX=10090 GN=Anpep PE=1 SV=4	0	0	0	0	0	0	0	1065400	0	0	0	1272500	0	981940	0	859570
sp|P99024|TBB5_MOUSE Tubulin beta-5 chain OS=Mus musculus OX=10090 GN=Tubb5 PE=1 SV=1	1528100	1210000	1677200	1930700	1161200	1312000	0	0	0	1104100	0	597330	1145900	0	1646000	1470500
sp|Q01149|CO1A2_MOUSE Collagen alpha-2(I) chain OS=Mus musculus OX=10090 GN=Col1a2 PE=1 SV=2	0	962150	839310	902540	2003900	0	3032600	3212400	0	0	0	0	0	0	0	0
sp|Q01279|EGFR_MOUSE Epidermal growth factor receptor OS=Mus musculus OX=10090 GN=Egfr PE=1 SV=1	0	0	0	0	0	0	0	0	1159500	0	1118400	1131200	1260200	1144400	0	982910
sp|Q01405|SC23A_MOUSE Protein transport protein Sec23A OS=Mus musculus OX=10090 GN=Sec23a PE=1 SV=2	1263500	1013700	0	0	752720	0	0	0	0	0	0	0	0	0	971660	0
sp|Q01730|RSU1_MOUSE Ras suppressor protein 1 OS=Mus musculus OX=10090 GN=Rsu1 PE=1 SV=3	0	0	0	0	0	0	0	0	1241200	0	0	0	0	0	0	0
sp|Q02013|AQP1_MOUSE Aquaporin-1 OS=Mus musculus OX=10090 GN=Aqp1 PE=1 SV=3	1138700	1264200	1441100	1432700	1249200	1265300	0	1173100	0	952480	889400	980200	991120	0	0	0
sp|Q02257|PLAK_MOUSE Junction plakoglobin OS=Mus musculus OX=10090 GN=Jup PE=1 SV=3	0	0	0	0	0	0	289700	0	1890800	2051800	1012600	1688700	585170	0	0	442430
sp|Q06890|CLUS_MOUSE Clusterin OS=Mus musculus OX=10090 GN=Clu PE=1 SV=1	753110	0	0	0	701800	744310	0	0	0	0	0	546770	0	0	0	541660
sp|Q3UEG6|AGT2_MOUSE Alanine--glyoxylate aminotransferase 2, mitochondrial OS=Mus musculus OX=10090 GN=Agxt2 PE=1 SV=1	1476300	1411600	1522300	1529100	1032000	1338100	0	0	0	0	0	0	0	0	1160900	0
sp|Q3UJU9|RMD3_MOUSE Regulator of microtubule dynamics protein 3 OS=Mus musculus OX=10090 GN=Rmdn3 PE=1 SV=2	0	0	0	439040	0	0	0	0	0	0	0	0	0	0	0	0
sp|Q3UPL0-2|SC31A_MOUSE Isoform 2 of Protein transport protein Sec31A OS=Mus musculus OX=10090 GN=Sec31a;sp|Q3UPL0|SC31A_MOUSE Protein transport protein Sec31A OS=Mus musculus OX=10090 GN=Sec31a PE=1 SV=2	0	0	400360	570540	0	0	0	0	0	0	0	0	250110	0	344970	0
sp|Q3UZZ6|ST1D1_MOUSE Sulfotransferase 1 family member D1 OS=Mus musculus OX=10090 GN=Sult1d1 PE=1 SV=1	0	0	0	0	0	0	0	1861400	0	0	0	0	0	0	0	0
sp|Q4U4S6-2|XIRP2_MOUSE Isoform 2 of Xin actin-binding repeat-containing protein 2 OS=Mus musculus OX=10090 GN=Xirp2;sp|Q4U4S6|XIRP2_MOUSE Xin actin-binding repeat-containing protein 2 OS=Mus musculus OX=10090 GN=Xirp2 PE=1 SV=1	0	0	0	0	0	0	0	0	0	0	0	0	0	0	903470	0
sp|Q571F8|GLSL_MOUSE Glutaminase liver isoform, mitochondrial OS=Mus musculus OX=10090 GN=Gls2 PE=1 SV=2	0	0	0	0	0	0	0	0	0	0	0	0	0	0	0	551490
sp|Q5DTZ0|NYNRI_MOUSE Protein NYNRIN OS=Mus musculus OX=10090 GN=Nynrin PE=2 SV=2	0	0	0	3543600	0	0	0	0	0	0	0	0	0	0	0	0
sp|Q5DU05-2|CE164_MOUSE Isoform 2 of Centrosomal protein of 164 kDa OS=Mus musculus OX=10090 GN=Cep164;sp|Q5DU05-3|CE164_MOUSE Isoform 3 of Centrosomal protein of 164 kDa OS=Mus musculus OX=10090 GN=Cep164;sp|Q5DU05|CE164_MOUSE Centrosomal protein of 164 k	0	0	0	0	0	0	0	0	0	0	0	0	0	0	6864400	0
sp|Q5FW60|MUP20_MOUSE Major urinary protein 20 OS=Mus musculus OX=10090 GN=Mup20 PE=1 SV=1	4474000	4501800	4537500	0	4339300	0	0	5917600	0	0	0	0	0	0	1115200	0
sp|Q5H8C4-2|VP13A_MOUSE Isoform 2 of Vacuolar protein sorting-associated protein 13A OS=Mus musculus OX=10090 GN=Vps13a;sp|Q5H8C4|VP13A_MOUSE Vacuolar protein sorting-associated protein 13A OS=Mus musculus OX=10090 GN=Vps13a PE=1 SV=1	0	0	0	0	0	0	0	0	0	0	0	0	0	0	0	3056800
sp|Q60936-2|COQ8A_MOUSE Isoform 2 of Atypical kinase COQ8A, mitochondrial OS=Mus musculus OX=10090 GN=Coq8a;sp|Q60936|COQ8A_MOUSE Atypical kinase COQ8A, mitochondrial OS=Mus musculus OX=10090 GN=Coq8a PE=1 SV=2	493180	475760	0	584270	0	0	0	0	0	0	0	0	0	0	0	424130
sp|Q61133|GSTT2_MOUSE Glutathione S-transferase theta-2 OS=Mus musculus OX=10090 GN=Gstt2 PE=1 SV=4	983630	849820	903790	937580	1216600	800840	0	0	0	501480	0	546910	629650	0	1144000	956040
sp|Q61233|PLSL_MOUSE Plastin-2 OS=Mus musculus OX=10090 GN=Lcp1 PE=1 SV=4;sp|Q99K51|PLST_MOUSE Plastin-3 OS=Mus musculus OX=10090 GN=Pls3 PE=1 SV=3;sp|Q3V0K9|PLSI_MOUSE Plastin-1 OS=Mus musculus OX=10090 GN=Pls1 PE=1 SV=1	829330	855090	846730	858430	1052600	889780	0	0	0	552220	0	558220	0	0	0	0
sp|Q61387|COX7R_MOUSE Cytochrome c oxidase subunit 7A-related protein, mitochondrial OS=Mus musculus OX=10090 GN=Cox7a2l PE=1 SV=1	0	0	0	0	0	0	0	0	1150600	1742600	1491700	770630	1319100	0	492920	0
sp|Q61694|3BHS5_MOUSE NADPH-dependent 3-keto-steroid reductase Hsd3b5 OS=Mus musculus OX=10090 GN=Hsd3b5 PE=1 SV=4	1911500	1710900	2148700	2013000	1704800	2020800	0	0	1750500	2186100	1404400	2092900	2441600	2335300	3304300	3138100
sp|Q62087|PON3_MOUSE Serum paraoxonase/lactonase 3 OS=Mus musculus OX=10090 GN=Pon3 PE=1 SV=2	1108400	1124300	1238600	1182900	1104900	1146500	0	0	0	0	0	0	0	0	1131500	0
sp|Q62093|SRSF2_MOUSE Serine/arginine-rich splicing factor 2 OS=Mus musculus OX=10090 GN=Srsf2 PE=1 SV=4	1968300	2140000	1676400	1639400	1891000	0	0	0	3202900	3538900	3163500	3505200	2789300	2877600	1939600	1829000
sp|Q63836|SBP2_MOUSE Selenium-binding protein 2 OS=Mus musculus OX=10090 GN=Selenbp2 PE=1 SV=2	28382000	27735000	30096000	34976000	29293000	29291000	22471000	23680000	42437000	45680000	34596000	42993000	53059000	40861000	70014000	60490000
sp|Q6P3A8-2|ODBB_MOUSE Isoform 2 of 2-oxoisovalerate dehydrogenase subunit beta, mitochondrial OS=Mus musculus OX=10090 GN=Bckdhb;sp|Q6P3A8|ODBB_MOUSE 2-oxoisovalerate dehydrogenase subunit beta, mitochondrial OS=Mus musculus OX=10090 GN=Bckdhb PE=1 SV=2	668120	708540	776760	0	0	0	0	0	0	0	0	0	0	0	0	1068600
sp|Q6P9P0|SLF2_MOUSE SMC5-SMC6 complex localization factor protein 2 OS=Mus musculus OX=10090 GN=Slf2 PE=2 SV=2	0	0	0	0	0	0	0	0	0	0	0	0	0	0	0	564640
sp|Q6PDM2|SRSF1_MOUSE Serine/arginine-rich splicing factor 1 OS=Mus musculus OX=10090 GN=Srsf1 PE=1 SV=3;sp|Q6PDM2-3|SRSF1_MOUSE Isoform 3 of Serine/arginine-rich splicing factor 1 OS=Mus musculus OX=10090 GN=Srsf1;sp|Q6PDM2-2|SRSF1_MOUSE Isoform 2 of Seri	0	0	0	0	0	0	0	0	0	0	0	0	0	0	0	382280
sp|Q6XVG2|CP254_MOUSE Cytochrome P450 2C54 OS=Mus musculus OX=10090 GN=Cyp2c54 PE=1 SV=1	605790	601990	0	0	549410	0	0	0	0	0	0	0	0	0	0	0
sp|Q6ZQ06|CE162_MOUSE Centrosomal protein of 162 kDa OS=Mus musculus OX=10090 GN=Cep162 PE=1 SV=2	0	0	0	0	0	0	0	0	0	0	0	0	0	0	0	903280
sp|Q6ZQI3|MLEC_MOUSE Malectin OS=Mus musculus OX=10090 GN=Mlec PE=1 SV=2	1208200	0	0	0	0	0	0	0	0	0	2421300	2831200	2742700	0	0	1283800
sp|Q78IK2|ATPMD_MOUSE ATP synthase membrane subunit DAPIT, mitochondrial OS=Mus musculus OX=10090 GN=Atp5md PE=1 SV=1	0	0	0	0	0	0	0	0	0	0	0	0	0	0	0	1531600
sp|Q791V5|MTCH2_MOUSE Mitochondrial carrier homolog 2 OS=Mus musculus OX=10090 GN=Mtch2 PE=1 SV=1	819470	0	0	0	784810	0	0	0	0	0	0	0	0	0	1151700	0
sp|Q8BFT2|HAUS4_MOUSE HAUS augmin-like complex subunit 4 OS=Mus musculus OX=10090 GN=Haus4 PE=1 SV=1	0	0	0	0	0	0	0	0	0	0	0	73850000	0	0	0	0
sp|Q8BGD9|IF4B_MOUSE Eukaryotic translation initiation factor 4B OS=Mus musculus OX=10090 GN=Eif4b PE=1 SV=1	0	0	0	0	0	0	0	0	0	0	0	0	0	0	302600	0
sp|Q8BGQ7|SYAC_MOUSE Alanine--tRNA ligase, cytoplasmic OS=Mus musculus OX=10090 GN=Aars PE=1 SV=1	0	0	0	0	0	0	0	0	0	0	0	0	0	0	0	486520
sp|Q8BGT5|ALAT2_MOUSE Alanine aminotransferase 2 OS=Mus musculus OX=10090 GN=Gpt2 PE=1 SV=1	777600	863210	654740	0	0	0	0	0	0	0	0	0	713970	0	0	0
sp|Q8BK48|EST2E_MOUSE Pyrethroid hydrolase Ces2e OS=Mus musculus OX=10090 GN=Ces2e PE=1 SV=1	3816300	1583000	6019400	3434000	5501000	3135800	0	0	680450	0	0	0	0	0	979590	0
sp|Q8BQ33|TICRR_MOUSE Treslin OS=Mus musculus OX=10090 GN=Ticrr PE=1 SV=2	0	0	0	0	0	0	0	0	0	2920600	0	0	0	0	0	0
sp|Q8BWF0|SSDH_MOUSE Succinate-semialdehyde dehydrogenase, mitochondrial OS=Mus musculus OX=10090 GN=Aldh5a1 PE=1 SV=1	0	694240	0	0	0	0	0	0	0	0	0	0	0	0	0	0
sp|Q8BX10-2|PGAM5_MOUSE Isoform 2 of Serine/threonine-protein phosphatase PGAM5, mitochondrial OS=Mus musculus OX=10090 GN=Pgam5;sp|Q8BX10|PGAM5_MOUSE Serine/threonine-protein phosphatase PGAM5, mitochondrial OS=Mus musculus OX=10090 GN=Pgam5 PE=1 SV=1	0	0	0	0	0	0	0	0	0	0	0	1749600	0	1470800	0	0
sp|Q8CAQ8-3|MIC60_MOUSE Isoform 3 of MICOS complex subunit Mic60 OS=Mus musculus OX=10090 GN=Immt;sp|Q8CAQ8-2|MIC60_MOUSE Isoform 2 of MICOS complex subunit Mic60 OS=Mus musculus OX=10090 GN=Immt;sp|Q8CAQ8|MIC60_MOUSE MICOS complex subunit Mic60 OS=Mus mus	0	0	0	0	0	262430	0	0	0	0	0	0	0	0	0	0
sp|Q8CHQ9|NT8F2_MOUSE N-acetyltransferase family 8 member 2 OS=Mus musculus OX=10090 GN=Nat8f2 PE=1 SV=1	3184000	3440300	3360900	3279600	2936600	3069900	3175500	3384700	3260300	3608100	2696500	3037500	4220700	4122200	4121800	4485100
sp|Q8CJ27|ASPM_MOUSE Abnormal spindle-like microcephaly-associated protein homolog OS=Mus musculus OX=10090 GN=Aspm PE=1 SV=2;sp|Q8CJ27-2|ASPM_MOUSE Isoform 2 of Abnormal spindle-like microcephaly-associated protein homolog OS=Mus musculus OX=10090 GN=Aspm	0	0	0	0	0	0	0	0	0	0	0	0	0	0	64777	0
sp|Q8JZK9|HMCS1_MOUSE Hydroxymethylglutaryl-CoA synthase, cytoplasmic OS=Mus musculus OX=10090 GN=Hmgcs1 PE=1 SV=1	437820	393560	0	0	0	0	0	0	0	0	0	0	0	0	0	0
sp|Q8JZU2|TXTP_MOUSE Tricarboxylate transport protein, mitochondrial OS=Mus musculus OX=10090 GN=Slc25a1 PE=1 SV=1	1624900	2575400	0	0	2847000	1640600	0	0	3453400	3964700	0	3113500	3632000	3130500	2910000	3439900
sp|Q8K157|GALM_MOUSE Aldose 1-epimerase OS=Mus musculus OX=10090 GN=Galm PE=1 SV=1	3469500	3474500	3435700	2505300	2664300	2921700	4021000	4420100	4009900	4850200	3894900	4159700	4247000	3922800	2776700	2746000
sp|Q8K2I2|CCHCR_MOUSE Coiled-coil alpha-helical rod protein 1 OS=Mus musculus OX=10090 GN=Cchcr1 PE=2 SV=3	0	0	0	817230	0	0	0	0	0	0	0	0	0	0	0	0
sp|Q8K310|MATR3_MOUSE Matrin-3 OS=Mus musculus OX=10090 GN=Matr3 PE=1 SV=1	0	0	0	0	0	0	0	0	0	0	0	0	0	0	199310	0
sp|Q8K370|ACD10_MOUSE Acyl-CoA dehydrogenase family member 10 OS=Mus musculus OX=10090 GN=Acad10 PE=1 SV=1	2997200	0	0	2756500	0	2956000	0	0	0	0	0	0	0	0	0	0
sp|Q8K3J1|NDUS8_MOUSE NADH dehydrogenase [ubiquinone] iron-sulfur protein 8, mitochondrial OS=Mus musculus OX=10090 GN=Ndufs8 PE=1 SV=1	0	0	0	0	0	0	0	0	0	0	0	0	0	0	964960	0
sp|Q8K4H1|KFA_MOUSE Kynurenine formamidase OS=Mus musculus OX=10090 GN=Afmid PE=1 SV=1;sp|Q8K4H1-2|KFA_MOUSE Isoform 2 of Kynurenine formamidase OS=Mus musculus OX=10090 GN=Afmid	0	0	810720	0	0	0	0	0	0	0	0	0	1033800	0	0	0
sp|Q8QZY1|EIF3L_MOUSE Eukaryotic translation initiation factor 3 subunit L OS=Mus musculus OX=10090 GN=Eif3l PE=1 SV=1	0	0	0	0	0	0	0	0	0	0	0	0	933340	0	0	0
sp|Q8R081|HNRPL_MOUSE Heterogeneous nuclear ribonucleoprotein L OS=Mus musculus OX=10090 GN=Hnrnpl PE=1 SV=2	0	0	0	0	0	0	0	0	0	0	0	0	207140	0	0	0
sp|Q8R1B4|EIF3C_MOUSE Eukaryotic translation initiation factor 3 subunit C OS=Mus musculus OX=10090 GN=Eif3c PE=1 SV=1	792160	721890	0	0	0	0	0	0	0	0	0	0	0	0	889980	0
sp|Q8R1F5|HYI_MOUSE Putative hydroxypyruvate isomerase OS=Mus musculus OX=10090 GN=Hyi PE=1 SV=2	0	0	0	0	0	0	0	0	0	939560	0	0	947380	0	0	643370
sp|Q8R1X6-2|SPART_MOUSE Isoform 2 of Spartin OS=Mus musculus OX=10090 GN=Spart;sp|Q8R1X6|SPART_MOUSE Spartin OS=Mus musculus OX=10090 GN=Spart PE=1 SV=1	0	0	0	0	0	0	0	0	0	0	0	0	0	0	0	4205000
sp|Q8R4N0|CLYBL_MOUSE Citramalyl-CoA lyase, mitochondrial OS=Mus musculus OX=10090 GN=Clybl PE=1 SV=2	0	0	0	0	0	0	0	0	0	0	1153900	0	0	0	0	1030900
sp|Q8VBT2|SDHL_MOUSE L-serine dehydratase/L-threonine deaminase OS=Mus musculus OX=10090 GN=Sds PE=1 SV=3	1375500	1624900	1186600	1317300	1096000	1053900	0	0	1208600	1458300	0	0	1387300	0	1945600	1915400
sp|Q8VCH0|THIKB_MOUSE 3-ketoacyl-CoA thiolase B, peroxisomal OS=Mus musculus OX=10090 GN=Acaa1b PE=1 SV=1	12729000	13105000	20171000	17487000	11603000	8880800	0	2239000	0	818310	0	0	681720	0	1643300	1240900
sp|Q8VCU1-2|EST3B_MOUSE Isoform 2 of Carboxylesterase 3B OS=Mus musculus OX=10090 GN=Ces3b;sp|Q8VCU1|EST3B_MOUSE Carboxylesterase 3B OS=Mus musculus OX=10090 GN=Ces3b PE=1 SV=2	1881700	1954100	1721400	1703000	0	0	0	0	3541000	3854000	0	3838000	4032600	3822800	4495900	0
sp|Q8VD75|HIP1_MOUSE Huntingtin-interacting protein 1 OS=Mus musculus OX=10090 GN=Hip1 PE=1 SV=2	0	2315700	0	0	2206100	0	0	0	0	0	0	3682900	2435800	0	0	0
sp|Q8VDM4|PSMD2_MOUSE 26S proteasome non-ATPase regulatory subunit 2 OS=Mus musculus OX=10090 GN=Psmd2 PE=1 SV=1	0	728150	649480	729310	0	643670	0	0	0	0	0	0	0	0	715060	585550
sp|Q8VE09|TT39C_MOUSE Tetratricopeptide repeat protein 39C OS=Mus musculus OX=10090 GN=Ttc39c PE=1 SV=2	0	0	0	0	0	0	0	0	0	0	0	0	0	0	0	645340
sp|Q8VE22|RT23_MOUSE 28S ribosomal protein S23, mitochondrial OS=Mus musculus OX=10090 GN=Mrps23 PE=1 SV=1	683150	638360	515110	480130	518960	0	0	0	0	585900	0	543890	631000	0	0	0
sp|Q8VE97|SRSF4_MOUSE Serine/arginine-rich splicing factor 4 OS=Mus musculus OX=10090 GN=Srsf4 PE=2 SV=1;sp|O35326|SRSF5_MOUSE Serine/arginine-rich splicing factor 5 OS=Mus musculus OX=10090 GN=Srsf5 PE=1 SV=2	683290	0	666160	0	0	0	0	0	0	0	0	0	0	0	733100	0
sp|Q91V64|ISOC1_MOUSE Isochorismatase domain-containing protein 1 OS=Mus musculus OX=10090 GN=Isoc1 PE=1 SV=1	1057400	931050	0	0	0	0	0	0	0	0	0	0	0	0	820550	0
sp|Q91VI7|RINI_MOUSE Ribonuclease inhibitor OS=Mus musculus OX=10090 GN=Rnh1 PE=1 SV=1	0	0	1345100	1198500	0	994150	0	0	0	0	0	0	0	0	0	0
sp|Q91W64|CP270_MOUSE Cytochrome P450 2C70 OS=Mus musculus OX=10090 GN=Cyp2c70 PE=1 SV=2	0	0	0	0	0	0	0	0	0	0	0	0	0	0	0	973780
sp|Q91WG0|EST2C_MOUSE Acylcarnitine hydrolase OS=Mus musculus OX=10090 GN=Ces2c PE=1 SV=1	1401600	1234800	1694400	1765600	0	1950100	0	0	0	0	0	934530	0	0	0	810080
sp|Q91WK2|EIF3H_MOUSE Eukaryotic translation initiation factor 3 subunit H OS=Mus musculus OX=10090 GN=Eif3h PE=1 SV=1	0	0	0	0	757470	700750	0	0	0	1662100	0	0	967640	1026900	869390	0
sp|Q91WS0|CISD1_MOUSE CDGSH iron-sulfur domain-containing protein 1 OS=Mus musculus OX=10090 GN=Cisd1 PE=1 SV=1	2133400	2348400	1640400	1685800	1494100	1672200	0	0	0	2413400	0	0	4941900	0	2687600	0
sp|Q91X34|BAAT_MOUSE Bile acid-CoA:amino acid N-acyltransferase OS=Mus musculus OX=10090 GN=Baat PE=1 SV=1	0	0	0	0	0	0	0	0	0	0	0	0	0	0	305610	0
sp|Q91X72|HEMO_MOUSE Hemopexin OS=Mus musculus OX=10090 GN=Hpx PE=1 SV=2	0	0	1535200	0	0	0	0	0	0	565130	0	0	0	0	683550	0
sp|Q91XE4|ACY3_MOUSE N-acyl-aromatic-L-amino acid amidohydrolase (carboxylate-forming) OS=Mus musculus OX=10090 GN=Acy3 PE=1 SV=1	1026600	932230	0	853080	846110	868240	0	0	0	0	0	0	0	0	0	0
sp|Q921C5-2|BICD2_MOUSE Isoform 2 of Protein bicaudal D homolog 2 OS=Mus musculus OX=10090 GN=Bicd2;sp|Q921C5|BICD2_MOUSE Protein bicaudal D homolog 2 OS=Mus musculus OX=10090 GN=Bicd2 PE=1 SV=1;sp|Q921C5-3|BICD2_MOUSE Isoform 3 of Protein bicaudal D homol	0	0	0	0	0	0	15677000	0	0	23075000	0	0	46036000	0	0	9526300
sp|Q921H8|THIKA_MOUSE 3-ketoacyl-CoA thiolase A, peroxisomal OS=Mus musculus OX=10090 GN=Acaa1a PE=1 SV=1	0	0	0	0	0	0	0	0	0	0	0	0	971120	0	0	0
sp|Q99020|ROAA_MOUSE Heterogeneous nuclear ribonucleoprotein A/B OS=Mus musculus OX=10090 GN=Hnrnpab PE=1 SV=1	1414400	1142100	1102200	1016700	1072000	1034900	1432200	1626700	1257200	1586500	0	1598100	1409700	0	954840	1026000
sp|Q99JI6|RAP1B_MOUSE Ras-related protein Rap-1b OS=Mus musculus OX=10090 GN=Rap1b PE=1 SV=2	1151900	1148100	1034300	1017800	1061900	1026600	0	0	0	1349200	0	1074800	1101300	0	1037400	1000800
sp|Q99JR1|SFXN1_MOUSE Sideroflexin-1 OS=Mus musculus OX=10090 GN=Sfxn1 PE=1 SV=3	877270	895220	804730	788170	0	831340	0	0	0	0	0	0	0	0	895220	986060
sp|Q99KF1|TMED9_MOUSE Transmembrane emp24 domain-containing protein 9 OS=Mus musculus OX=10090 GN=Tmed9 PE=1 SV=2	0	0	0	0	738580	672560	0	1001000	0	1656000	0	1640900	0	0	0	0
sp|Q99KV1|DJB11_MOUSE DnaJ homolog subfamily B member 11 OS=Mus musculus OX=10090 GN=Dnajb11 PE=1 SV=1	0	782770	963720	0	511650	0	0	0	575670	0	0	862830	902860	0	737890	739170
sp|Q99L20|GSTT3_MOUSE Glutathione S-transferase theta-3 OS=Mus musculus OX=10090 GN=Gstt3 PE=1 SV=1	898840	636820	0	0	0	596510	0	0	0	0	0	0	0	0	0	428860
sp|Q99L45|IF2B_MOUSE Eukaryotic translation initiation factor 2 subunit 2 OS=Mus musculus OX=10090 GN=Eif2s2 PE=1 SV=1	0	0	0	0	0	837380	0	0	0	0	0	0	0	0	0	0
sp|Q99LC3|NDUAA_MOUSE NADH dehydrogenase [ubiquinone] 1 alpha subcomplex subunit 10, mitochondrial OS=Mus musculus OX=10090 GN=Ndufa10 PE=1 SV=1	0	0	782490	0	875460	0	0	0	0	1280100	0	0	0	0	0	0
sp|Q99LP6|GRPE1_MOUSE GrpE protein homolog 1, mitochondrial OS=Mus musculus OX=10090 GN=Grpel1 PE=1 SV=1	1462700	0	761360	0	0	1218200	0	1600800	0	1896900	0	1134300	0	1847600	911900	0
sp|Q99MR8|MCCA_MOUSE Methylcrotonoyl-CoA carboxylase subunit alpha, mitochondrial OS=Mus musculus OX=10090 GN=Mccc1 PE=1 SV=2	0	0	907300	874300	866260	839600	0	697040	0	0	0	0	0	0	0	718620
sp|Q9CPP6|NDUA5_MOUSE NADH dehydrogenase [ubiquinone] 1 alpha subcomplex subunit 5 OS=Mus musculus OX=10090 GN=Ndufa5 PE=1 SV=3	1820600	0	1110700	1273200	1412300	1345900	0	0	0	2389600	0	2108200	2081100	0	0	0
sp|Q9CPQ8|ATP5L_MOUSE ATP synthase subunit g, mitochondrial OS=Mus musculus OX=10090 GN=Atp5mg PE=1 SV=1	0	5988100	0	6092300	6604000	7397600	0	0	0	0	0	7498000	0	0	7314400	0
sp|Q9CPV4-3|GLOD4_MOUSE Isoform 3 of Glyoxalase domain-containing protein 4 OS=Mus musculus OX=10090 GN=Glod4;sp|Q9CPV4-2|GLOD4_MOUSE Isoform 2 of Glyoxalase domain-containing protein 4 OS=Mus musculus OX=10090 GN=Glod4;sp|Q9CPV4|GLOD4_MOUSE Glyoxalase dom	0	1306100	0	0	1044300	1094700	0	0	0	0	0	1157500	1374600	0	1251200	1205400
sp|Q9CQ54|NDUC2_MOUSE NADH dehydrogenase [ubiquinone] 1 subunit C2 OS=Mus musculus OX=10090 GN=Ndufc2 PE=1 SV=1	906090	940920	0	0	0	1130400	0	0	0	0	0	0	0	0	1524500	0
sp|Q9CQ60|6PGL_MOUSE 6-phosphogluconolactonase OS=Mus musculus OX=10090 GN=Pgls PE=1 SV=1	1358200	1244600	1205100	1237800	910170	1047800	0	0	0	657480	0	0	0	0	837460	859920
sp|Q9CQ75|NDUA2_MOUSE NADH dehydrogenase [ubiquinone] 1 alpha subcomplex subunit 2 OS=Mus musculus OX=10090 GN=Ndufa2 PE=1 SV=3	0	0	0	0	0	0	0	0	0	0	0	0	0	0	1854700	0
sp|Q9CQE1|NPS3B_MOUSE Protein NipSnap homolog 3B OS=Mus musculus OX=10090 GN=Nipsnap3b PE=1 SV=1	0	0	0	0	0	0	0	0	0	0	0	1409000	0	0	0	0
sp|Q9CQI6|COTL1_MOUSE Coactosin-like protein OS=Mus musculus OX=10090 GN=Cotl1 PE=1 SV=3	0	954310	0	838520	974350	955230	0	0	1359800	1759000	1713000	1470100	1900400	0	989720	0
sp|Q9CQR2|RS21_MOUSE 40S ribosomal protein S21 OS=Mus musculus OX=10090 GN=Rps21 PE=1 SV=1	0	0	0	1628700	1366200	1288600	0	1840400	0	2280500	0	2216200	2409500	0	2847900	2342000
sp|Q9CQV8-2|1433B_MOUSE Isoform Short of 14-3-3 protein beta/alpha OS=Mus musculus OX=10090 GN=Ywhab;sp|Q9CQV8|1433B_MOUSE 14-3-3 protein beta/alpha OS=Mus musculus OX=10090 GN=Ywhab PE=1 SV=3	3084400	2407600	2647200	2664900	2844000	2936400	4264100	4116700	0	0	0	4661500	4699000	0	2819000	2718400
sp|Q9CQW2|ARL8B_MOUSE ADP-ribosylation factor-like protein 8B OS=Mus musculus OX=10090 GN=Arl8b PE=1 SV=1;sp|Q8VEH3|ARL8A_MOUSE ADP-ribosylation factor-like protein 8A OS=Mus musculus OX=10090 GN=Arl8a PE=1 SV=1	0	0	0	0	0	0	0	0	0	0	1384200	0	0	0	0	0
sp|Q9CQX2|CYB5B_MOUSE Cytochrome b5 type B OS=Mus musculus OX=10090 GN=Cyb5b PE=1 SV=1	0	0	3915000	3665700	0	0	0	0	0	3928300	0	0	0	0	5342600	8274700
sp|Q9CQZ5|NDUA6_MOUSE NADH dehydrogenase [ubiquinone] 1 alpha subcomplex subunit 6 OS=Mus musculus OX=10090 GN=Ndufa6 PE=1 SV=1	2222400	1950000	2001100	1818200	1388500	1469000	0	0	0	0	0	4304700	0	3609900	2963500	0
sp|Q9CQZ6|NDUB3_MOUSE NADH dehydrogenase [ubiquinone] 1 beta subcomplex subunit 3 OS=Mus musculus OX=10090 GN=Ndufb3 PE=1 SV=1	1778700	1670800	1541300	1373500	1196300	1266400	0	0	3611200	4526300	4343100	4109800	3963600	3868900	2498800	2649300
sp|Q9CR62|M2OM_MOUSE Mitochondrial 2-oxoglutarate/malate carrier protein OS=Mus musculus OX=10090 GN=Slc25a11 PE=1 SV=3	0	0	0	0	0	0	0	0	0	0	0	704620	0	0	0	0
sp|Q9CRD0|OCAD1_MOUSE OCIA domain-containing protein 1 OS=Mus musculus OX=10090 GN=Ociad1 PE=1 SV=1;sp|Q9CRD0-3|OCAD1_MOUSE Isoform 3 of OCIA domain-containing protein 1 OS=Mus musculus OX=10090 GN=Ociad1;sp|Q9CRD0-2|OCAD1_MOUSE Isoform 2 of OCIA domain-co	987500	966330	0	0	0	0	0	0	1419500	1510000	0	1221600	1528400	1117100	0	927390
sp|Q9CRD2|EMC2_MOUSE ER membrane protein complex subunit 2 OS=Mus musculus OX=10090 GN=Emc2 PE=1 SV=1	871400	811380	779450	649060	731770	766180	0	0	1020400	956320	0	0	1005700	950450	755720	694450
sp|Q9CY66-3|GAR1_MOUSE Isoform 3 of H/ACA ribonucleoprotein complex subunit 1 OS=Mus musculus OX=10090 GN=Gar1;sp|Q9CY66-2|GAR1_MOUSE Isoform 2 of H/ACA ribonucleoprotein complex subunit 1 OS=Mus musculus OX=10090 GN=Gar1;sp|Q9CY66|GAR1_MOUSE H/ACA ribonuc	750500	0	0	625130	0	0	0	0	0	0	0	0	0	0	0	0
sp|Q9CYR0|SSBP_MOUSE Single-stranded DNA-binding protein, mitochondrial OS=Mus musculus OX=10090 GN=Ssbp1 PE=1 SV=1	0	0	0	0	0	0	0	0	1133700	372440	0	1510600	1471000	0	782750	0
sp|Q9CZL5|PHS2_MOUSE Pterin-4-alpha-carbinolamine dehydratase 2 OS=Mus musculus OX=10090 GN=Pcbd2 PE=1 SV=2	1341100	0	0	0	1159600	1192900	0	0	1912000	0	0	0	2201800	0	0	0
sp|Q9D0S9|HINT2_MOUSE Histidine triad nucleotide-binding protein 2, mitochondrial OS=Mus musculus OX=10090 GN=Hint2 PE=1 SV=1	3924100	4437400	4302900	4313300	4747200	4864900	0	0	0	0	0	0	2061300	0	3946800	3813900
sp|Q9D1D4|TMEDA_MOUSE Transmembrane emp24 domain-containing protein 10 OS=Mus musculus OX=10090 GN=Tmed10 PE=1 SV=1;sp|Q9D1D4-2|TMEDA_MOUSE Isoform 2 of Transmembrane emp24 domain-containing protein 10 OS=Mus musculus OX=10090 GN=Tmed10	0	0	852950	0	0	0	0	0	0	0	0	0	1147400	0	1289700	0
sp|Q9D1J3|SARNP_MOUSE SAP domain-containing ribonucleoprotein OS=Mus musculus OX=10090 GN=Sarnp PE=1 SV=3	546080	611690	568890	0	0	0	0	0	788620	0	745720	0	0	0	606050	0
sp|Q9D1N9|RM21_MOUSE 39S ribosomal protein L21, mitochondrial OS=Mus musculus OX=10090 GN=Mrpl21 PE=1 SV=1;sp|Q9D1N9-2|RM21_MOUSE Isoform 2 of 39S ribosomal protein L21, mitochondrial OS=Mus musculus OX=10090 GN=Mrpl21	0	0	0	0	0	0	0	0	1032400	0	1120200	0	0	0	731320	0
sp|Q9D1Q6|ERP44_MOUSE Endoplasmic reticulum resident protein 44 OS=Mus musculus OX=10090 GN=Erp44 PE=1 SV=1	0	0	0	0	0	0	0	0	0	0	0	0	0	0	170610	0
sp|Q9D358-2|PPAC_MOUSE Isoform 2 of Low molecular weight phosphotyrosine protein phosphatase OS=Mus musculus OX=10090 GN=Acp1;sp|Q9D358|PPAC_MOUSE Low molecular weight phosphotyrosine protein phosphatase OS=Mus musculus OX=10090 GN=Acp1 PE=1 SV=3	3359400	0	0	0	0	0	0	0	0	0	0	0	0	0	0	0
sp|Q9D3D9|ATPD_MOUSE ATP synthase subunit delta, mitochondrial OS=Mus musculus OX=10090 GN=Atp5f1d PE=1 SV=1	24139000	25837000	16429000	24163000	24756000	15604000	2154200	0	71662000	14142000	85205000	5405000	74453000	64730000	35123000	31777000
sp|Q9D3R6|KATL2_MOUSE Katanin p60 ATPase-containing subunit A-like 2 OS=Mus musculus OX=10090 GN=Katnal2 PE=2 SV=2;sp|Q9D3R6-3|KATL2_MOUSE Isoform 3 of Katanin p60 ATPase-containing subunit A-like 2 OS=Mus musculus OX=10090 GN=Katnal2;sp|Q3UMC0|AFG2H_MOUSE	2512400	3502600	3236800	2403600	2646600	1919800	825280	0	0	0	0	0	0	0	0	0
sp|Q9D6J5|NDUB8_MOUSE NADH dehydrogenase [ubiquinone] 1 beta subcomplex subunit 8, mitochondrial OS=Mus musculus OX=10090 GN=Ndufb8 PE=1 SV=1	1826400	2041000	0	0	0	0	0	0	0	2212600	0	2114400	0	0	2147400	2273500
sp|Q9D6K5|SYJ2B_MOUSE Synaptojanin-2-binding protein OS=Mus musculus OX=10090 GN=Synj2bp PE=1 SV=1;sp|Q9D6K5-2|SYJ2B_MOUSE Isoform 2 of Synaptojanin-2-binding protein OS=Mus musculus OX=10090 GN=Synj2bp;sp|Q9D6K5-4|SYJ2B_MOUSE Isoform 4 of Synaptojanin-2-b	700710	0	0	753710	0	809140	0	0	0	0	0	0	0	0	0	0
sp|Q9D7J9|ECHD3_MOUSE Enoyl-CoA hydratase domain-containing protein 3, mitochondrial OS=Mus musculus OX=10090 GN=Echdc3 PE=1 SV=1	0	0	0	0	0	0	0	0	0	0	0	0	1402200	0	0	0
sp|Q9D898|ARP5L_MOUSE Actin-related protein 2/3 complex subunit 5-like protein OS=Mus musculus OX=10090 GN=Arpc5l PE=1 SV=1	0	0	0	0	0	0	0	0	0	0	0	0	0	0	0	341160
sp|Q9D8Y0|EFHD2_MOUSE EF-hand domain-containing protein D2 OS=Mus musculus OX=10090 GN=Efhd2 PE=1 SV=1	936730	923590	920790	880000	0	0	0	0	1458500	1578800	1357000	0	2247600	1448600	0	1058500
sp|Q9DAS9|GBG12_MOUSE Guanine nucleotide-binding protein G(I)/G(S)/G(O) subunit gamma-12 OS=Mus musculus OX=10090 GN=Gng12 PE=1 SV=3	0	1530700	0	0	0	0	0	0	2236700	3744000	2398400	0	2782600	0	0	1789800
sp|Q9DB29|IAH1_MOUSE Isoamyl acetate-hydrolyzing esterase 1 homolog OS=Mus musculus OX=10090 GN=Iah1 PE=1 SV=1	0	851440	953260	0	646370	0	0	0	0	0	0	0	0	0	0	629240
sp|Q9DBB8|DHDH_MOUSE Trans-1,2-dihydrobenzene-1,2-diol dehydrogenase OS=Mus musculus OX=10090 GN=Dhdh PE=1 SV=1	0	0	0	0	0	0	0	0	0	5874100	0	0	0	0	0	4770200
sp|Q9DBL1|ACDSB_MOUSE Short/branched chain specific acyl-CoA dehydrogenase, mitochondrial OS=Mus musculus OX=10090 GN=Acadsb PE=1 SV=1	0	0	0	0	0	0	0	0	0	590620	0	0	0	0	0	0
sp|Q9DBL7|COASY_MOUSE Bifunctional coenzyme A synthase OS=Mus musculus OX=10090 GN=Coasy PE=1 SV=2	822740	0	0	0	0	0	0	0	0	0	0	0	0	0	0	0
sp|Q9DBP5|KCY_MOUSE UMP-CMP kinase OS=Mus musculus OX=10090 GN=Cmpk1 PE=1 SV=1	2116400	1422400	2266600	0	0	0	0	0	0	0	1826200	0	2112800	0	0	0
sp|Q9DC69|NDUA9_MOUSE NADH dehydrogenase [ubiquinone] 1 alpha subcomplex subunit 9, mitochondrial OS=Mus musculus OX=10090 GN=Ndufa9 PE=1 SV=2	0	0	0	0	0	0	0	0	0	0	0	0	0	0	0	439280
sp|Q9DCH4|EIF3F_MOUSE Eukaryotic translation initiation factor 3 subunit F OS=Mus musculus OX=10090 GN=Eif3f PE=1 SV=2	0	0	0	0	0	0	0	0	0	0	0	0	0	0	576300	0
sp|Q9DCY0|KEG1_MOUSE Glycine N-acyltransferase-like protein Keg1 OS=Mus musculus OX=10090 GN=Keg1 PE=1 SV=1	1456600	1473400	1585900	1516900	1072100	1064000	0	0	0	583030	0	0	519510	0	0	1005200
sp|Q9EQH3|VPS35_MOUSE Vacuolar protein sorting-associated protein 35 OS=Mus musculus OX=10090 GN=Vps35 PE=1 SV=1	450290	0	528520	544110	0	0	0	0	0	0	630630	0	748240	0	597450	0
sp|Q9JI75|NQO2_MOUSE Ribosyldihydronicotinamide dehydrogenase [quinone] OS=Mus musculus OX=10090 GN=Nqo2 PE=1 SV=3	0	0	0	0	0	0	0	0	0	0	0	0	0	1602200	0	0
sp|Q9JIY5|HTRA2_MOUSE Serine protease HTRA2, mitochondrial OS=Mus musculus OX=10090 GN=Htra2 PE=1 SV=2	0	729890	820540	0	0	883290	0	0	0	1276100	0	1240300	1208800	0	966450	814670
sp|Q9JJL3|SO1B2_MOUSE Solute carrier organic anion transporter family member 1B2 OS=Mus musculus OX=10090 GN=Slco1b2 PE=1 SV=1;sp|Q9JJL3-2|SO1B2_MOUSE Isoform 2 of Solute carrier organic anion transporter family member 1B2 OS=Mus musculus OX=10090 GN=Slco1	0	0	0	0	0	0	0	0	0	0	0	0	0	0	0	1508500
sp|Q9JM76|ARPC3_MOUSE Actin-related protein 2/3 complex subunit 3 OS=Mus musculus OX=10090 GN=Arpc3 PE=1 SV=3	777310	0	918700	940470	835510	0	0	0	0	0	0	463660	0	0	0	0
sp|Q9JMH6-2|TRXR1_MOUSE Isoform 2 of Thioredoxin reductase 1, cytoplasmic OS=Mus musculus OX=10090 GN=Txnrd1;sp|Q9JMH6|TRXR1_MOUSE Thioredoxin reductase 1, cytoplasmic OS=Mus musculus OX=10090 GN=Txnrd1 PE=1 SV=3	639240	630530	0	991690	0	0	0	0	0	415060	0	0	442660	0	0	0
sp|Q9QUI0|RHOA_MOUSE Transforming protein RhoA OS=Mus musculus OX=10090 GN=Rhoa PE=1 SV=1	0	0	0	0	0	0	0	0	0	0	0	0	0	0	0	534090
sp|Q9QUM9|PSA6_MOUSE Proteasome subunit alpha type-6 OS=Mus musculus OX=10090 GN=Psma6 PE=1 SV=1	0	0	0	1195300	1511900	1499200	0	1439300	0	0	0	0	0	0	0	1578900
sp|Q9QXG4|ACSA_MOUSE Acetyl-coenzyme A synthetase, cytoplasmic OS=Mus musculus OX=10090 GN=Acss2 PE=1 SV=2	0	0	0	0	0	0	0	0	0	0	0	0	0	0	0	109650
sp|Q9QXY6|EHD3_MOUSE EH domain-containing protein 3 OS=Mus musculus OX=10090 GN=Ehd3 PE=1 SV=2	547300	519090	665380	691140	0	0	0	0	0	0	0	584470	0	0	0	0
sp|Q9QXZ6|SO1A1_MOUSE Solute carrier organic anion transporter family member 1A1 OS=Mus musculus OX=10090 GN=Slco1a1 PE=1 SV=1	0	590540	0	620690	0	0	0	0	0	0	0	0	0	0	1150700	793450
sp|Q9R092|H17B6_MOUSE 17-beta-hydroxysteroid dehydrogenase type 6 OS=Mus musculus OX=10090 GN=Hsd17b6 PE=1 SV=1	0	0	0	0	0	0	0	0	0	0	0	0	0	0	0	172140
sp|Q9R0N0|GALK1_MOUSE Galactokinase OS=Mus musculus OX=10090 GN=Galk1 PE=1 SV=2	992200	899460	1141900	1126700	905670	838520	0	0	0	0	0	0	0	0	0	485450
sp|Q9R0P5|DEST_MOUSE Destrin OS=Mus musculus OX=10090 GN=Dstn PE=1 SV=3	0	0	0	0	0	0	0	0	0	0	0	0	0	1189900	0	0
sp|Q9R0P6|SC11A_MOUSE Signal peptidase complex catalytic subunit SEC11A OS=Mus musculus OX=10090 GN=Sec11a PE=1 SV=1	1345000	1273900	1010800	1080500	1228100	1142600	0	0	0	0	0	0	0	0	860280	848160
sp|Q9R1P3|PSB2_MOUSE Proteasome subunit beta type-2 OS=Mus musculus OX=10090 GN=Psmb2 PE=1 SV=1	0	0	0	1223400	1160300	0	0	0	0	0	0	0	0	0	0	0
sp|Q9WU19|HAOX1_MOUSE Hydroxyacid oxidase 1 OS=Mus musculus OX=10090 GN=Hao1 PE=1 SV=1	765740	0	775070	926430	0	850360	0	0	0	1388500	0	1375200	1270700	0	1190500	1399100
sp|Q9WUM3|COR1B_MOUSE Coronin-1B OS=Mus musculus OX=10090 GN=Coro1b PE=1 SV=1	0	0	0	0	0	0	0	0	0	0	0	0	0	0	0	680250
sp|Q9WVA2|TIM8A_MOUSE Mitochondrial import inner membrane translocase subunit Tim8 A OS=Mus musculus OX=10090 GN=Timm8a1 PE=1 SV=1	0	0	0	0	0	0	0	0	5640700	6210900	5443300	6160200	0	5313200	0	0
sp|Q9WVQ0|PMFBP_MOUSE Polyamine-modulated factor 1-binding protein 1 OS=Mus musculus OX=10090 GN=Pmfbp1 PE=2 SV=1	0	0	472690	0	0	0	0	0	0	0	0	0	0	0	0	0
sp|Q9Z0G9-2|CLD3_MOUSE Isoform 2 of Claudin-3 OS=Mus musculus OX=10090 GN=Cldn3;sp|Q9Z0G9|CLD3_MOUSE Claudin-3 OS=Mus musculus OX=10090 GN=Cldn3 PE=1 SV=1	368410	0	0	315540	0	0	0	0	0	0	0	0	0	0	331170	0
sp|Q9Z0N1|IF2G_MOUSE Eukaryotic translation initiation factor 2 subunit 3, X-linked OS=Mus musculus OX=10090 GN=Eif2s3x PE=1 SV=2	0	0	0	0	0	0	0	0	0	0	0	0	0	0	0	138470
sp|Q9Z1N5|DX39B_MOUSE Spliceosome RNA helicase Ddx39b OS=Mus musculus OX=10090 GN=Ddx39b PE=1 SV=1	693380	0	0	947790	0	0	0	0	1089200	1056900	1008000	1386600	0	1063000	0	0
sp|Q9Z1Q9|SYVC_MOUSE Valine--tRNA ligase OS=Mus musculus OX=10090 GN=Vars PE=1 SV=1	2720700	0	2148900	2149000	2436000	2346900	0	0	0	0	2631000	0	2157900	0	1497500	1661500
sp|Q9Z204-4|HNRPC_MOUSE Isoform 4 of Heterogeneous nuclear ribonucleoproteins C1/C2 OS=Mus musculus OX=10090 GN=Hnrnpc;sp|Q9Z204-3|HNRPC_MOUSE Isoform 3 of Heterogeneous nuclear ribonucleoproteins C1/C2 OS=Mus musculus OX=10090 GN=Hnrnpc;sp|Q9Z204-2|HNRPC_	1896500	1827500	1583500	1714800	1549900	1630200	0	2370600	3495600	0	3436800	3944800	3936500	3055800	0	0
sp|Q9Z224|MOC2A_MOUSE Molybdopterin synthase sulfur carrier subunit OS=Mus musculus OX=10090 GN=Mocs2 PE=1 SV=1	0	0	0	0	0	0	0	0	0	0	0	0	692260	0	0	0
sp|Q9Z2M7|PMM2_MOUSE Phosphomannomutase 2 OS=Mus musculus OX=10090 GN=Pmm2 PE=1 SV=1	0	0	0	0	0	0	0	0	0	0	0	0	732450	0	0	0
sp|Q9Z2Y8|PLPHP_MOUSE Pyridoxal phosphate homeostasis protein OS=Mus musculus OX=10090 GN=Plpbp PE=1 SV=1	907900	885740	1065900	1023500	0	941260	0	0	0	0	0	0	0	0	904590	941080
