# Supplementary material for: Overexpression of Human Syndecan-1 Protects against the Diethylnitrosamine-Induced Hepatocarcinogenesis in Mice
Source: Cancers (Basel). 2021 Mar 27;13(7):1548. doi: 10.3390/cancers13071548 (PMC8037268; doi:10.3390/cancers13071548)
Supplement: Supplementary file 1 [file cancers-13-01548-s001.zip › cancers-1142681-suppl-XML/Table S3.xlsx]

## Sheet: All protein groups
Supplementary Table S3 MaxQuant protein quantitation results for describing the full proteomic changes as a consequence of DEN and Syndecan-DEN treatment. Wild-type (control) and SDC transgene (SDC) samples were measured at 6 months' timepoint, DEN treated WT samples (DEN) were measured at 3, 6, and 9 months' timepoints, while DEN treated SDC transgene samples (SDC-DEN) were measured at 3, 6, 9, …
Protein codes and names	Control_VI	SDC_VI	SDC-DEN_III	SDC-DEN_VI	SDC-DEN_IX	SDC-DEN_XI	DEN_III	DEN_VI	DEN_IX
sp|Q8C196|CPSM_MOUSE Carbamoyl-phosphate synthase [ammonia], mitochondrial OS=Mus musculus OX=10090 GN=Cps1 PE=1 SV=2	2081500000	1427200000	1812200000	1705500000	2027100000	1425800000	1550700000	745460000	905430000
sp|Q5SX39|MYH4_MOUSE Myosin-4 OS=Mus musculus OX=10090 GN=Myh4 PE=2 SV=1	918770	318920	294600	0	393530000	2511100	183130000	412760	904880
sp|Q5SX40|MYH1_MOUSE Myosin-1 OS=Mus musculus OX=10090 GN=Myh1 PE=1 SV=1	0	0	0	23398000	92258000	0	64898000	0	0
sp|P19096|FAS_MOUSE Fatty acid synthase OS=Mus musculus OX=10090 GN=Fasn PE=1 SV=2	208170000	134840000	100370000	147010000	127950000	166820000	199680000	198500000	198950000
sp|P13542|MYH8_MOUSE Myosin-8 OS=Mus musculus OX=10090 GN=Myh8 PE=2 SV=2	0	0	0	0	8346800	0	12742000	0	0
sp|Q8VDD5|MYH9_MOUSE Myosin-9 OS=Mus musculus OX=10090 GN=Myh9 PE=1 SV=4	97860000	91886000	69109000	98576000	92140000	140760000	83657000	131740000	137680000
sp|P11276|FINC_MOUSE Fibronectin OS=Mus musculus OX=10090 GN=Fn1 PE=1 SV=4	42724000	35459000	27737000	43398000	38400000	107870000	51023000	77947000	112660000
sp|Q8R0Y6|AL1L1_MOUSE Cytosolic 10-formyltetrahydrofolate dehydrogenase OS=Mus musculus OX=10090 GN=Aldh1l1 PE=1 SV=1	317760000	303400000	266990000	270820000	302210000	215950000	222820000	203180000	244480000
sp|P16546|SPTN1_MOUSE Spectrin alpha chain, non-erythrocytic 1 OS=Mus musculus OX=10090 GN=Sptan1 PE=1 SV=4	60346000	53799000	50893000	59393000	61076000	58357000	50782000	88945000	64814000
sp|P07724|ALBU_MOUSE Serum albumin OS=Mus musculus OX=10090 GN=Alb PE=1 SV=3	77887000	165010000	191530000	126250000	244830000	619990000	338560000	391210000	540450000
sp|Q68FD5|CLH1_MOUSE Clathrin heavy chain 1 OS=Mus musculus OX=10090 GN=Cltc PE=1 SV=3	71951000	68803000	56490000	73343000	72921000	68936000	74639000	98678000	68984000
sp|Q05920|PYC_MOUSE Pyruvate carboxylase, mitochondrial OS=Mus musculus OX=10090 GN=Pc PE=1 SV=1	141550000	178680000	139210000	179450000	153320000	139230000	136070000	165350000	134780000
sp|P11679|K2C8_MOUSE Keratin, type II cytoskeletal 8 OS=Mus musculus OX=10090 GN=Krt8 PE=1 SV=4;	152940000	259710000	239570000	191230000	237940000	349380000	190170000	197550000	168550000
sp|P20029|BIP_MOUSE Endoplasmic reticulum chaperone BiP OS=Mus musculus OX=10090 GN=Hspa5 PE=1 SV=3	150260000	246160000	201920000	258350000	228280000	457180000	286740000	361870000	712210000
sp|Q01853|TERA_MOUSE Transitional endoplasmic reticulum ATPase OS=Mus musculus OX=10090 GN=Vcp PE=1 SV=4	124340000	74383000	83663000	102980000	82460000	72237000	86832000	106390000	94106000
sp|Q61838|PZP_MOUSE Pregnancy zone protein OS=Mus musculus OX=10090 GN=Pzp PE=1 SV=3	5990500	19641000	9816700	24511000	27456000	100390000	48505000	183910000	208460000
sp|Q9DBT9|M2GD_MOUSE Dimethylglycine dehydrogenase, mitochondrial OS=Mus musculus OX=10090 GN=Dmgdh PE=1 SV=1	199850000	144970000	110300000	193610000	145450000	117840000	101200000	99342000	78574000
sp|Q9ET01|PYGL_MOUSE Glycogen phosphorylase, liver form OS=Mus musculus OX=10090 GN=Pygl PE=1 SV=4	95379000	61031000	68217000	74521000	86633000	73161000	107340000	104750000	61468000
sp|Q9QXS1|PLEC_MOUSE Plectin OS=Mus musculus OX=10090 GN=Plec PE=1 SV=3	16213000	14688000	13376000	17008000	17260000	14909000	18192000	24176000	17536000
sp|P08113|ENPL_MOUSE Endoplasmin OS=Mus musculus OX=10090 GN=Hsp90b1 PE=1 SV=2	103050000	158370000	105850000	140000000	103690000	214580000	171990000	166460000	253410000
sp|P58252|EF2_MOUSE Elongation factor 2 OS=Mus musculus OX=10090 GN=Eef2 PE=1 SV=2	90042000	94233000	87440000	96632000	73871000	81697000	95687000	99882000	72663000
sp|Q63836|SBP2_MOUSE Selenium-binding protein 2 OS=Mus musculus OX=10090 GN=Selenbp2 PE=1 SV=2	349790000	251440000	342880000	257330000	198650000	180140000	161550000	142230000	170060000
sp|P63017|HSP7C_MOUSE Heat shock cognate 71 kDa protein OS=Mus musculus OX=10090 GN=Hspa8 PE=1 SV=1	113440000	159670000	132900000	138740000	123610000	135760000	115570000	107450000	170990000
sp|Q91Z83|MYH7_MOUSE Myosin-7 OS=Mus musculus OX=10090 GN=Myh7 PE=2 SV=1	0	0	0	0	41440000	0	62167000	0	0
sp|P26443|DHE3_MOUSE Glutamate dehydrogenase 1, mitochondrial OS=Mus musculus OX=10090 GN=Glud1 PE=1 SV=1	137090000	241910000	178830000	233960000	194030000	246110000	142100000	136900000	178330000
sp|P63038|CH60_MOUSE 60 kDa heat shock protein, mitochondrial OS=Mus musculus OX=10090 GN=Hspd1 PE=1 SV=1	213420000	133510000	184780000	206010000	167220000	118260000	162590000	169170000	122880000
sp|Q03265|ATPA_MOUSE ATP synthase subunit alpha, mitochondrial OS=Mus musculus OX=10090 GN=Atp5f1a PE=1 SV=1	327340000	244320000	267040000	342280000	337680000	275420000	293390000	164170000	187150000
sp|G3X982|AOXC_MOUSE Aldehyde oxidase 3 OS=Mus musculus OX=10090 GN=Aox3 PE=1 SV=1	73103000	55822000	62083000	81610000	47178000	16775000	42850000	46749000	24905000
sp|P16460|ASSY_MOUSE Argininosuccinate synthase OS=Mus musculus OX=10090 GN=Ass1 PE=1 SV=1	517450000	301110000	419470000	283960000	511380000	333950000	413980000	138550000	155720000
sp|P17563|SBP1_MOUSE Methanethiol oxidase OS=Mus musculus OX=10090 GN=Selenbp1 PE=1 SV=2	30756000	14784000	14109000	17953000	20476000	17630000	18132000	19509000	16660000
sp|Q02566|MYH6_MOUSE Myosin-6 OS=Mus musculus OX=10090 GN=Myh6 PE=1 SV=2	0	0	0	6347800	0	0	0	0	0
sp|Q99LB7|SARDH_MOUSE Sarcosine dehydrogenase, mitochondrial OS=Mus musculus OX=10090 GN=Sardh PE=1 SV=1	122520000	111760000	115010000	125990000	134640000	102530000	106150000	43946000	69277000
sp|P05784|K1C18_MOUSE Keratin, type I cytoskeletal 18 OS=Mus musculus OX=10090 GN=Krt18 PE=1 SV=5;	85747000	173420000	146270000	106010000	162180000	302320000	149130000	152740000	154880000
sp|P09103|PDIA1_MOUSE Protein disulfide-isomerase OS=Mus musculus OX=10090 GN=P4hb PE=1 SV=2	123000000	125250000	149540000	160660000	132230000	232500000	208480000	146230000	223930000
sp|P26039|TLN1_MOUSE Talin-1 OS=Mus musculus OX=10090 GN=Tln1 PE=1 SV=2	33935000	31667000	26049000	28676000	26947000	29487000	24198000	35725000	30039000
sp|P41216|ACSL1_MOUSE Long-chain-fatty-acid--CoA ligase 1 OS=Mus musculus OX=10090 GN=Acsl1 PE=1 SV=2	85672000	51875000	76464000	76742000	68927000	84323000	84475000	64522000	68794000
sp|Q00623|APOA1_MOUSE Apolipoprotein A-I OS=Mus musculus OX=10090 GN=Apoa1 PE=1 SV=2	7353000	20259000	10369000	13604000	191780000	347160000	310720000	520280000	491960000
sp|Q78PY7|SND1_MOUSE Staphylococcal nuclease domain-containing protein 1 OS=Mus musculus OX=10090 GN=Snd1 PE=1 SV=1	40426000	68873000	52020000	60726000	52545000	53340000	38212000	49442000	55478000
sp|Q8BWT1|THIM_MOUSE 3-ketoacyl-CoA thiolase, mitochondrial OS=Mus musculus OX=10090 GN=Acaa2 PE=1 SV=3	474720000	307770000	339180000	453980000	383960000	313750000	336360000	251640000	289100000
sp|Q99PL5|RRBP1_MOUSE Ribosome-binding protein 1 OS=Mus musculus OX=10090 GN=Rrbp1 PE=1 SV=2	43070000	67745000	56663000	67314000	46869000	55164000	42306000	67259000	56772000
sp|Q9EQ20|MMSA_MOUSE Methylmalonate-semialdehyde dehydrogenase [acylating], mitochondrial OS=Mus musculus OX=10090 GN=Aldh6a1 PE=1 SV=1	125140000	108040000	109650000	138950000	127080000	83642000	102480000	101240000	73516000
sp|P11499|HS90B_MOUSE Heat shock protein HSP 90-beta OS=Mus musculus OX=10090 GN=Hsp90ab1 PE=1 SV=3	72884000	75783000	100780000	86115000	81143000	94236000	68840000	59715000	93558000
sp|Q8VDJ3|VIGLN_MOUSE Vigilin OS=Mus musculus OX=10090 GN=Hdlbp PE=1 SV=1	57468000	59003000	46097000	65654000	44815000	50774000	44084000	70036000	50433000
sp|P38647|GRP75_MOUSE Stress-70 protein, mitochondrial OS=Mus musculus OX=10090 GN=Hspa9 PE=1 SV=3	38796000	46882000	87601000	45431000	65335000	63892000	51507000	40967000	47995000
sp|P47738|ALDH2_MOUSE Aldehyde dehydrogenase, mitochondrial OS=Mus musculus OX=10090 GN=Aldh2 PE=1 SV=1	288110000	169750000	232500000	228400000	250550000	227930000	287100000	291820000	198710000
sp|P24270|CATA_MOUSE Catalase OS=Mus musculus OX=10090 GN=Cat PE=1 SV=4	141830000	200160000	194710000	196060000	172570000	174500000	160270000	83969000	152920000
sp|P57780|ACTN4_MOUSE Alpha-actinin-4 OS=Mus musculus OX=10090 GN=Actn4 PE=1 SV=1	57830000	70681000	50481000	58298000	66650000	86779000	49491000	67808000	89077000
sp|Q9R0H0|ACOX1_MOUSE Peroxisomal acyl-coenzyme A oxidase 1 OS=Mus musculus OX=10090 GN=Acox1 PE=1 SV=5	135190000	61133000	79223000	127150000	83827000	55614000	108670000	88964000	74464000
sp|P20152|VIME_MOUSE Vimentin OS=Mus musculus OX=10090 GN=Vim PE=1 SV=3	15047000	23893000	10270000	8924300	27503000	33604000	15586000	10241000	22929000
sp|Q921I1|TRFE_MOUSE Serotransferrin OS=Mus musculus OX=10090 GN=Tf PE=1 SV=1	25023000	95378000	35446000	46893000	54889000	158520000	57948000	111400000	241030000
sp|O35490|BHMT1_MOUSE Betaine--homocysteine S-methyltransferase 1 OS=Mus musculus OX=10090 GN=Bhmt PE=1 SV=1	350240000	438790000	297500000	374270000	291930000	341130000	262460000	115820000	204580000
sp|P13541|MYH3_MOUSE Myosin-3 OS=Mus musculus OX=10090 GN=Myh3 PE=2 SV=2	0	0	0	0	1829600	0	0	0	0
sp|P34914|HYES_MOUSE Bifunctional epoxide hydrolase 2 OS=Mus musculus OX=10090 GN=Ephx2 PE=1 SV=2	150370000	74846000	105350000	143310000	108460000	72659000	122260000	102840000	82495000
sp|P54869|HMCS2_MOUSE Hydroxymethylglutaryl-CoA synthase, mitochondrial OS=Mus musculus OX=10090 GN=Hmgcs2 PE=1 SV=2	128280000	110330000	134480000	202420000	108780000	214850000	158080000	97296000	129990000
sp|Q8BMS1|ECHA_MOUSE Trifunctional enzyme subunit alpha, mitochondrial OS=Mus musculus OX=10090 GN=Hadha PE=1 SV=1	103000000	70519000	76464000	102080000	71531000	76848000	108620000	97376000	81883000
sp|Q922D8|C1TC_MOUSE C-1-tetrahydrofolate synthase, cytoplasmic OS=Mus musculus OX=10090 GN=Mthfd1 PE=1 SV=4	65022000	45253000	44000000	53760000	53139000	44694000	49107000	23474000	34697000
sp|Q99KI0|ACON_MOUSE Aconitate hydratase, mitochondrial OS=Mus musculus OX=10090 GN=Aco2 PE=1 SV=1	51080000	55906000	59218000	73762000	84974000	57979000	67178000	49148000	49135000
sp|P01027|CO3_MOUSE Complement C3 OS=Mus musculus OX=10090 GN=C3 PE=1 SV=3	25203000	30273000	19266000	40743000	23334000	41347000	29230000	40542000	52287000
sp|P27773|PDIA3_MOUSE Protein disulfide-isomerase A3 OS=Mus musculus OX=10090 GN=Pdia3 PE=1 SV=2	84768000	136000000	97968000	107250000	119710000	161280000	104610000	98828000	174520000
sp|Q8K2B3|SDHA_MOUSE Succinate dehydrogenase [ubiquinone] flavoprotein subunit, mitochondrial OS=Mus musculus OX=10090 GN=Sdha PE=1 SV=1	23717000	41613000	32086000	33526000	42554000	44917000	25939000	19583000	24100000
sp|Q8VCT4|CES1D_MOUSE Carboxylesterase 1D OS=Mus musculus OX=10090 GN=Ces1d PE=1 SV=1	87519000	55825000	60448000	73057000	68743000	55167000	83090000	58828000	71685000
sp|P16331|PH4H_MOUSE Phenylalanine-4-hydroxylase OS=Mus musculus OX=10090 GN=Pah PE=1 SV=4	54689000	67392000	67730000	38236000	64065000	50456000	50502000	52578000	41297000
sp|P24549|AL1A1_MOUSE Retinal dehydrogenase 1 OS=Mus musculus OX=10090 GN=Aldh1a1 PE=1 SV=5	163860000	187390000	159890000	216840000	124740000	166200000	144180000	142530000	137440000
sp|P28271|ACOC_MOUSE Cytoplasmic aconitate hydratase OS=Mus musculus OX=10090 GN=Aco1 PE=1 SV=3	82690000	60563000	60453000	77733000	58544000	58130000	69695000	59614000	56856000
sp|P63260|ACTG_MOUSE Actin, cytoplasmic 2 OS=Mus musculus OX=10090 GN=Actg1 PE=1 SV=1;sp|P60710|ACTB_MOUSE Actin, cytoplasmic 1 OS=Mus musculus OX=10090 GN=Actb PE=1 SV=1	159100000	212810000	166210000	140990000	252450000	342330000	209470000	108730000	340580000
sp|P05202|AATM_MOUSE Aspartate aminotransferase, mitochondrial OS=Mus musculus OX=10090 GN=Got2 PE=1 SV=1	122360000	103060000	134560000	157480000	150760000	115430000	122630000	115050000	103920000
sp|P50247|SAHH_MOUSE Adenosylhomocysteinase OS=Mus musculus OX=10090 GN=Ahcy PE=1 SV=3	133430000	120270000	143420000	146590000	135190000	125240000	119720000	88335000	73062000
sp|P68134|ACTS_MOUSE Actin, alpha skeletal muscle OS=Mus musculus OX=10090 GN=Acta1 PE=1 SV=1	0	101790000	14543000	9760700	111570000	31957000	109770000	54881000	91028000
sp|Q3UQ44|IQGA2_MOUSE Ras GTPase-activating-like protein IQGAP2 OS=Mus musculus OX=10090 GN=Iqgap2 PE=1 SV=2	25950000	23183000	21731000	28779000	18807000	18667000	21754000	35631000	16168000
sp|Q8VCW8|ACSF2_MOUSE Medium-chain acyl-CoA ligase ACSF2, mitochondrial OS=Mus musculus OX=10090 GN=Acsf2 PE=1 SV=1	77528000	42785000	41563000	62107000	42813000	28321000	70702000	67248000	42020000
sp|Q91YI0|ARLY_MOUSE Argininosuccinate lyase OS=Mus musculus OX=10090 GN=Asl PE=1 SV=1	80999000	84441000	85970000	82920000	91935000	67485000	56446000	48979000	39423000
sp|Q9D0F9|PGM1_MOUSE Phosphoglucomutase-1 OS=Mus musculus OX=10090 GN=Pgm1 PE=1 SV=4	33953000	51026000	40620000	36814000	45824000	27426000	38156000	34070000	41781000
sp|Q64458|CP2CT_MOUSE Cytochrome P450 2C29 OS=Mus musculus OX=10090 GN=Cyp2c29 PE=1 SV=2	50777000	99533000	59787000	73096000	35525000	28880000	41720000	31875000	25460000
sp|P17182|ENOA_MOUSE Alpha-enolase OS=Mus musculus OX=10090 GN=Eno1 PE=1 SV=3	225610000	131440000	150230000	190350000	156680000	147230000	163390000	119650000	126320000
sp|P32020|NLTP_MOUSE Non-specific lipid-transfer protein OS=Mus musculus OX=10090 GN=Scp2 PE=1 SV=3	109850000	79542000	108540000	128220000	97566000	58745000	124540000	123340000	82214000
sp|P50544|ACADV_MOUSE Very long-chain specific acyl-CoA dehydrogenase, mitochondrial OS=Mus musculus OX=10090 GN=Acadvl PE=1 SV=3	55465000	38847000	38027000	55169000	37970000	34011000	42583000	33984000	27960000
sp|P56480|ATPB_MOUSE ATP synthase subunit beta, mitochondrial OS=Mus musculus OX=10090 GN=Atp5f1b PE=1 SV=2	402100000	282300000	279980000	366500000	358230000	281570000	243390000	260380000	247210000
sp|Q80X90|FLNB_MOUSE Filamin-B OS=Mus musculus OX=10090 GN=Flnb PE=1 SV=3	23958000	9441800	11415000	21791000	11211000	18683000	14840000	37889000	24435000
sp|Q91V92|ACLY_MOUSE ATP-citrate synthase OS=Mus musculus OX=10090 GN=Acly PE=1 SV=1	30400000	18652000	14217000	19364000	28048000	22162000	33954000	39147000	33582000
sp|Q91XD4|FTCD_MOUSE Formimidoyltransferase-cyclodeaminase OS=Mus musculus OX=10090 GN=Ftcd PE=1 SV=1	118330000	85522000	84326000	111440000	95151000	85333000	85893000	71498000	76166000
sp|Q99K67|AASS_MOUSE Alpha-aminoadipic semialdehyde synthase, mitochondrial OS=Mus musculus OX=10090 GN=Aass PE=1 SV=1	59829000	30705000	35132000	43532000	44275000	23954000	37035000	14224000	13088000
sp|Q9CPY7|AMPL_MOUSE Cytosol aminopeptidase OS=Mus musculus OX=10090 GN=Lap3 PE=1 SV=3	74831000	58895000	55107000	66176000	67334000	49694000	52303000	49323000	53208000
sp|Q9JKR6|HYOU1_MOUSE Hypoxia up-regulated protein 1 OS=Mus musculus OX=10090 GN=Hyou1 PE=1 SV=1	36287000	46726000	42193000	60239000	30574000	48570000	48214000	57460000	87758000
sp|P09411|PGK1_MOUSE Phosphoglycerate kinase 1 OS=Mus musculus OX=10090 GN=Pgk1 PE=1 SV=4	103600000	131360000	103880000	94338000	113330000	106020000	96016000	65057000	102310000
sp|P10649|GSTM1_MOUSE Glutathione S-transferase Mu 1 OS=Mus musculus OX=10090 GN=Gstm1 PE=1 SV=2	157840000	195450000	267390000	182810000	348900000	371930000	315180000	350180000	569930000
sp|Q8VC30|TKFC_MOUSE Triokinase/FMN cyclase OS=Mus musculus OX=10090 GN=Tkfc PE=1 SV=1	78432000	54432000	53288000	71636000	48589000	96545000	95194000	76704000	95271000
sp|O88844|IDHC_MOUSE Isocitrate dehydrogenase [NADP] cytoplasmic OS=Mus musculus OX=10090 GN=Idh1 PE=1 SV=2	59726000	77150000	72089000	80646000	79435000	67042000	67519000	76792000	71160000
sp|P10126|EF1A1_MOUSE Elongation factor 1-alpha 1 OS=Mus musculus OX=10090 GN=Eef1a1 PE=1 SV=3	184770000	98521000	157970000	182100000	147050000	208030000	178850000	180570000	170300000
sp|P14211|CALR_MOUSE Calreticulin OS=Mus musculus OX=10090 GN=Calr PE=1 SV=1	13356000	31429000	31071000	27755000	28342000	53061000	42233000	38843000	38006000
sp|P14824|ANXA6_MOUSE Annexin A6 OS=Mus musculus OX=10090 GN=Anxa6 PE=1 SV=3	39432000	26150000	27055000	25632000	34559000	33905000	29891000	57509000	44999000
sp|P16858|G3P_MOUSE Glyceraldehyde-3-phosphate dehydrogenase OS=Mus musculus OX=10090 GN=Gapdh PE=1 SV=2	183470000	235880000	270990000	262510000	209060000	251470000	190670000	243770000	230910000
sp|P24456|CP2DA_MOUSE Cytochrome P450 2D10 OS=Mus musculus OX=10090 GN=Cyp2d10 PE=1 SV=2	60535000	79668000	62466000	69967000	67005000	76137000	67399000	81227000	75079000
sp|P28665|MUG1_MOUSE Murinoglobulin-1 OS=Mus musculus OX=10090 GN=Mug1 PE=1 SV=3	20468000	17193000	13721000	18877000	16718000	24524000	25068000	42188000	53854000
sp|Q61176|ARGI1_MOUSE Arginase-1 OS=Mus musculus OX=10090 GN=Arg1 PE=1 SV=1	400370000	435780000	349460000	437390000	457390000	317010000	272510000	247080000	314960000
sp|Q8BH00|AL8A1_MOUSE 2-aminomuconic semialdehyde dehydrogenase OS=Mus musculus OX=10090 GN=Aldh8a1 PE=1 SV=1	101370000	76369000	66172000	104610000	80975000	65127000	66669000	77024000	67620000
sp|Q9DBM2|ECHP_MOUSE Peroxisomal bifunctional enzyme OS=Mus musculus OX=10090 GN=Ehhadh PE=1 SV=4	54462000	25589000	36202000	34093000	47660000	35344000	48113000	54630000	51096000
sp|P68372|TBB4B_MOUSE Tubulin beta-4B chain OS=Mus musculus OX=10090 GN=Tubb4b PE=1 SV=1	142170000	105190000	90882000	133070000	100050000	118220000	120120000	140970000	152220000
sp|O08601|MTP_MOUSE Microsomal triglyceride transfer protein large subunit OS=Mus musculus OX=10090 GN=Mttp PE=1 SV=2	32532000	27916000	19958000	32526000	26319000	40697000	35031000	60301000	66171000
sp|O35488|S27A2_MOUSE Very long-chain acyl-CoA synthetase OS=Mus musculus OX=10090 GN=Slc27a2 PE=1 SV=2	47937000	36892000	36235000	35838000	30645000	33697000	45729000	48776000	35928000
sp|O70475|UGDH_MOUSE UDP-glucose 6-dehydrogenase OS=Mus musculus OX=10090 GN=Ugdh PE=1 SV=1	48847000	34389000	49908000	44386000	42520000	24598000	46877000	66938000	36076000
sp|P33267|CP2F2_MOUSE Cytochrome P450 2F2 OS=Mus musculus OX=10090 GN=Cyp2f2 PE=1 SV=1	48531000	44473000	56213000	53949000	60054000	25495000	35631000	18741000	16866000
sp|P37040|NCPR_MOUSE NADPH--cytochrome P450 reductase OS=Mus musculus OX=10090 GN=Por PE=1 SV=2	42238000	22295000	28477000	31515000	24256000	21961000	26533000	39958000	19685000
sp|P40142|TKT_MOUSE Transketolase OS=Mus musculus OX=10090 GN=Tkt PE=1 SV=1	74514000	47023000	69903000	76056000	58640000	52524000	72778000	67684000	74837000
sp|P51660|DHB4_MOUSE Peroxisomal multifunctional enzyme type 2 OS=Mus musculus OX=10090 GN=Hsd17b4 PE=1 SV=3	42937000	33682000	35708000	47050000	40229000	37404000	45041000	57251000	38188000
sp|Q02053|UBA1_MOUSE Ubiquitin-like modifier-activating enzyme 1 OS=Mus musculus OX=10090 GN=Uba1 PE=1 SV=1	48299000	33558000	34605000	40724000	33862000	34318000	36964000	40800000	38180000
sp|Q8R429|AT2A1_MOUSE Sarcoplasmic/endoplasmic reticulum calcium ATPase 1 OS=Mus musculus OX=10090 GN=Atp2a1 PE=1 SV=1	4327900	0	0	2102700	12429000	1088700	52207000	3682200	2563500
sp|Q8VC12|HUTU_MOUSE Urocanate hydratase OS=Mus musculus OX=10090 GN=Uroc1 PE=1 SV=2	65835000	52366000	43201000	62989000	63083000	46614000	53239000	48813000	43722000
sp|Q91WU0|CES1F_MOUSE Carboxylesterase 1F OS=Mus musculus OX=10090 GN=Ces1f PE=1 SV=1	76391000	39834000	57240000	66026000	53463000	23422000	64381000	75562000	91176000
sp|Q91Y97|ALDOB_MOUSE Fructose-bisphosphate aldolase B OS=Mus musculus OX=10090 GN=Aldob PE=1 SV=3	141870000	167960000	239380000	162630000	225090000	433250000	275200000	112660000	213460000
sp|Q99LC5|ETFA_MOUSE Electron transfer flavoprotein subunit alpha, mitochondrial OS=Mus musculus OX=10090 GN=Etfa PE=1 SV=2	62540000	73267000	75960000	80940000	79505000	74117000	83704000	39893000	73049000
sp|P00329|ADH1_MOUSE Alcohol dehydrogenase 1 OS=Mus musculus OX=10090 GN=Adh1 PE=1 SV=2	142150000	79516000	113590000	114680000	108620000	160740000	191290000	168270000	158310000
sp|P05213|TBA1B_MOUSE Tubulin alpha-1B chain OS=Mus musculus OX=10090 GN=Tuba1b PE=1 SV=2	57334000	67880000	47666000	54680000	56421000	80398000	56899000	66748000	99570000
sp|P07901|HS90A_MOUSE Heat shock protein HSP 90-alpha OS=Mus musculus OX=10090 GN=Hsp90aa1 PE=1 SV=4	5737800	6966200	10434000	3415200	6694500	9322700	6247100	3067000	7992100
sp|Q05793|PGBM_MOUSE Basement membrane-specific heparan sulfate proteoglycan core protein OS=Mus musculus OX=10090 GN=Hspg2 PE=1 SV=1	8031100	5537700	6152700	6906500	7192400	12104000	7430200	10598000	7986700
sp|Q8BHN3|GANAB_MOUSE Neutral alpha-glucosidase AB OS=Mus musculus OX=10090 GN=Ganab PE=1 SV=1	31949000	27556000	20208000	33888000	27765000	35235000	26953000	54345000	38240000
sp|Q8JZR0|ACSL5_MOUSE Long-chain-fatty-acid--CoA ligase 5 OS=Mus musculus OX=10090 GN=Acsl5 PE=1 SV=1	24886000	13257000	11349000	17052000	18235000	34605000	25747000	21864000	46542000
sp|Q9CZS1|AL1B1_MOUSE Aldehyde dehydrogenase X, mitochondrial OS=Mus musculus OX=10090 GN=Aldh1b1 PE=1 SV=1	49613000	63472000	60055000	83648000	109480000	97112000	42305000	56500000	81647000
sp|Q8VDN2|AT1A1_MOUSE Sodium/potassium-transporting ATPase subunit alpha-1 OS=Mus musculus OX=10090 GN=Atp1a1 PE=1 SV=1	18008000	29573000	22215000	29389000	19916000	16891000	18664000	23080000	16277000
sp|P05201|AATC_MOUSE Aspartate aminotransferase, cytoplasmic OS=Mus musculus OX=10090 GN=Got1 PE=1 SV=3	57845000	50180000	50741000	36979000	82283000	41415000	34622000	26880000	36310000
sp|P08003|PDIA4_MOUSE Protein disulfide-isomerase A4 OS=Mus musculus OX=10090 GN=Pdia4 PE=1 SV=3	24166000	23365000	26808000	31362000	24699000	42981000	27418000	31266000	55620000
sp|P16015|CAH3_MOUSE Carbonic anhydrase 3 OS=Mus musculus OX=10090 GN=Ca3 PE=1 SV=3	185850000	115310000	187180000	174090000	191410000	158470000	250060000	114910000	84074000
sp|P68368|TBA4A_MOUSE Tubulin alpha-4A chain OS=Mus musculus OX=10090 GN=Tuba4a PE=1 SV=1	16910000	11839000	11498000	18040000	13655000	13525000	16236000	18201000	17123000
sp|P68373|TBA1C_MOUSE Tubulin alpha-1C chain OS=Mus musculus OX=10090 GN=Tuba1c PE=1 SV=1	0	4010300	4302600	0	0	1951200	3593800	8714700	2332700
sp|P70694|DHB5_MOUSE Estradiol 17 beta-dehydrogenase 5 OS=Mus musculus OX=10090 GN=Akr1c6 PE=1 SV=1	133590000	93777000	129560000	118010000	94609000	128530000	128130000	168680000	81604000
sp|Q91X77|CY250_MOUSE Cytochrome P450 2C50 OS=Mus musculus OX=10090 GN=Cyp2c50 PE=1 SV=2	22064000	18440000	14497000	9181800	15097000	31468000	19076000	25851000	9038500
sp|Q99JY0|ECHB_MOUSE Trifunctional enzyme subunit beta, mitochondrial OS=Mus musculus OX=10090 GN=Hadhb PE=1 SV=1	47091000	30865000	31862000	45733000	25101000	39595000	36712000	22847000	28421000
sp|Q9Z2V4|PCKGC_MOUSE Phosphoenolpyruvate carboxykinase, cytosolic [GTP] OS=Mus musculus OX=10090 GN=Pck1 PE=1 SV=1	27603000	35586000	41263000	34477000	29606000	24006000	16860000	18996000	19935000
sp|Q9QXD6|F16P1_MOUSE Fructose-1,6-bisphosphatase 1 OS=Mus musculus OX=10090 GN=Fbp1 PE=1 SV=3	173610000	110910000	119280000	133600000	132690000	140600000	131310000	134190000	154540000
sp|P15105|GLNA_MOUSE Glutamine synthetase OS=Mus musculus OX=10090 GN=Glul PE=1 SV=6	131510000	56321000	79122000	93009000	35719000	34633000	80710000	368390000	89362000
sp|P48678|LMNA_MOUSE Prelamin-A/C OS=Mus musculus OX=10090 GN=Lmna PE=1 SV=2	7258600	19736000	19609000	13230000	19298000	25460000	12251000	12638000	15956000
sp|P53657|KPYR_MOUSE Pyruvate kinase PKLR OS=Mus musculus OX=10090 GN=Pklr PE=1 SV=1	50723000	40306000	32604000	48897000	39953000	50445000	55876000	71730000	62484000
sp|P97807|FUMH_MOUSE Fumarate hydratase, mitochondrial OS=Mus musculus OX=10090 GN=Fh PE=1 SV=3	80487000	48126000	53918000	79719000	62905000	33804000	53020000	45762000	38639000
sp|Q64442|DHSO_MOUSE Sorbitol dehydrogenase OS=Mus musculus OX=10090 GN=Sord PE=1 SV=3	105350000	71565000	123090000	71087000	96533000	79780000	124080000	142850000	117990000
sp|Q7TMM9|TBB2A_MOUSE Tubulin beta-2A chain OS=Mus musculus OX=10090 GN=Tubb2a PE=1 SV=1	22709000	22340000	11622000	32143000	19448000	22947000	17927000	22862000	17397000
sp|Q8CHT0|AL4A1_MOUSE Delta-1-pyrroline-5-carboxylate dehydrogenase, mitochondrial OS=Mus musculus OX=10090 GN=Aldh4a1 PE=1 SV=3	53533000	35330000	63164000	49242000	59712000	52319000	59083000	41610000	33057000
sp|Q8K0E8|FIBB_MOUSE Fibrinogen beta chain OS=Mus musculus OX=10090 GN=Fgb PE=1 SV=1	17092000	32116000	21876000	28759000	20637000	54523000	27490000	31527000	50180000
sp|Q8VCH0|THIKB_MOUSE 3-ketoacyl-CoA thiolase B, peroxisomal OS=Mus musculus OX=10090 GN=Acaa1b PE=1 SV=1	87779000	50621000	58478000	71736000	68230000	42701000	153440000	184540000	140540000
sp|Q91VA0|ACSM1_MOUSE Acyl-coenzyme A synthetase ACSM1, mitochondrial OS=Mus musculus OX=10090 GN=Acsm1 PE=1 SV=1	94747000	80078000	69889000	86031000	70144000	42371000	67736000	90129000	48653000
sp|Q922R8|PDIA6_MOUSE Protein disulfide-isomerase A6 OS=Mus musculus OX=10090 GN=Pdia6 PE=1 SV=3	53738000	61398000	64245000	82563000	89381000	208000000	129090000	136270000	214390000
sp|Q9DBF1|AL7A1_MOUSE Alpha-aminoadipic semialdehyde dehydrogenase OS=Mus musculus OX=10090 GN=Aldh7a1 PE=1 SV=4	76103000	59816000	58099000	77309000	74636000	54571000	77425000	65290000	53336000
sp|Q9DCG6|PBLD1_MOUSE Phenazine biosynthesis-like domain-containing protein 1 OS=Mus musculus OX=10090 GN=Pbld1 PE=1 SV=2	24092000	51790000	43879000	51073000	43794000	40800000	42043000	30423000	27412000
sp|E9PV24|FIBA_MOUSE Fibrinogen alpha chain OS=Mus musculus OX=10090 GN=Fga PE=1 SV=1	7078600	31951000	16387000	22771000	20863000	43306000	16425000	24803000	42408000
sp|O08709|PRDX6_MOUSE Peroxiredoxin-6 OS=Mus musculus OX=10090 GN=Prdx6 PE=1 SV=3	84854000	70211000	84389000	71967000	84695000	113550000	78525000	72365000	95595000
sp|P06728|APOA4_MOUSE Apolipoprotein A-IV OS=Mus musculus OX=10090 GN=Apoa4 PE=1 SV=3	0	1792500	0	921210	0	109720000	1900400	2223300	17461000
sp|P49429|HPPD_MOUSE 4-hydroxyphenylpyruvate dioxygenase OS=Mus musculus OX=10090 GN=Hpd PE=1 SV=3	61021000	123100000	73610000	70153000	96498000	69056000	50234000	48734000	54094000
sp|P56654|CP237_MOUSE Cytochrome P450 2C37 OS=Mus musculus OX=10090 GN=Cyp2c37 PE=1 SV=2	7393500	0	4887700	0	0	11419000	8874300	0	0
sp|Q6XVG2|CP254_MOUSE Cytochrome P450 2C54 OS=Mus musculus OX=10090 GN=Cyp2c54 PE=1 SV=1	11785000	16666000	9308000	7901300	6917200	10489000	9083500	7259600	4902900
sp|Q7TPR4|ACTN1_MOUSE Alpha-actinin-1 OS=Mus musculus OX=10090 GN=Actn1 PE=1 SV=1	0	6574800	0	6393400	5915200	10497000	7711600	11713000	14269000
sp|Q8CGK3|LONM_MOUSE Lon protease homolog, mitochondrial OS=Mus musculus OX=10090 GN=Lonp1 PE=1 SV=2	20769000	13024000	13331000	17287000	16789000	11801000	16235000	0	20703000
sp|Q8VCC2|EST1_MOUSE Liver carboxylesterase 1 OS=Mus musculus OX=10090 GN=Ces1 PE=1 SV=1	35978000	13610000	21017000	25195000	24507000	20774000	26073000	25183000	28414000
sp|Q91VD9|NDUS1_MOUSE NADH-ubiquinone oxidoreductase 75 kDa subunit, mitochondrial OS=Mus musculus OX=10090 GN=Ndufs1 PE=1 SV=2	28892000	26540000	23692000	29922000	27827000	22066000	23447000	21307000	17759000
sp|Q91X83|METK1_MOUSE S-adenosylmethionine synthase isoform type-1 OS=Mus musculus OX=10090 GN=Mat1a PE=1 SV=1	76467000	122590000	98510000	92369000	122150000	94186000	69569000	79033000	85519000
sp|Q921H8|THIKA_MOUSE 3-ketoacyl-CoA thiolase A, peroxisomal OS=Mus musculus OX=10090 GN=Acaa1a PE=1 SV=1	17150000	17147000	11277000	25881000	15904000	11408000	16105000	23598000	17324000
sp|Q9D8E6|RL4_MOUSE 60S ribosomal protein L4 OS=Mus musculus OX=10090 GN=Rpl4 PE=1 SV=3	54685000	51242000	47012000	47815000	42624000	41789000	34042000	35809000	60373000
sp|Q9JI91|ACTN2_MOUSE Alpha-actinin-2 OS=Mus musculus OX=10090 GN=Actn2 PE=1 SV=2	0	0	0	0	7706000	0	20468000	0	0
sp|Q9QXX4|CMC2_MOUSE Calcium-binding mitochondrial carrier protein Aralar2 OS=Mus musculus OX=10090 GN=Slc25a13 PE=1 SV=1	50184000	44736000	41170000	53878000	43227000	41191000	35055000	38639000	30480000
sp|Q9WUB3|PYGM_MOUSE Glycogen phosphorylase, muscle form OS=Mus musculus OX=10090 GN=Pygm PE=1 SV=3	0	0	0	0	3588500	0	2325700	0	3043200
sp|Q9Z0X1|AIFM1_MOUSE Apoptosis-inducing factor 1, mitochondrial OS=Mus musculus OX=10090 GN=Aifm1 PE=1 SV=1	43811000	33923000	33151000	46833000	36900000	31622000	33431000	43523000	30132000
sp|P04938|MUP11_MOUSE Major urinary protein 11 OS=Mus musculus OX=10090 GN=Mup11 PE=1 SV=2;sp|P02762|MUP6_MOUSE Major urinary protein 6 OS=Mus musculus OX=10090 GN=Mup6 PE=1 SV=2	220340000	121870000	179640000	187530000	97253000	6279500	133270000	75919000	43571000
sp|P17717|UDB17_MOUSE UDP-glucuronosyltransferase 2B17 OS=Mus musculus OX=10090 GN=Ugt2b17 PE=1 SV=1	49123000	27992000	60894000	46866000	40836000	23382000	43734000	39332000	38469000
sp|O35945|AL1A7_MOUSE Aldehyde dehydrogenase, cytosolic 1 OS=Mus musculus OX=10090 GN=Aldh1a7 PE=1 SV=1	21748000	21061000	20558000	28138000	25111000	18051000	19953000	12470000	20709000
sp|P06151|LDHA_MOUSE L-lactate dehydrogenase A chain OS=Mus musculus OX=10090 GN=Ldha PE=1 SV=3	44693000	67597000	41465000	43785000	41035000	62886000	62933000	47794000	43186000
sp|P11588|MUP1_MOUSE Major urinary protein 1 OS=Mus musculus OX=10090 GN=Mup1 PE=1 SV=1	0	0	0	1138000	0	0	0	0	0
sp|P11714|CP2D9_MOUSE Cytochrome P450 2D9 OS=Mus musculus OX=10090 GN=Cyp2d9 PE=1 SV=2	36278000	25235000	24375000	26788000	26497000	9132300	28033000	26977000	15756000
sp|P13707|GPDA_MOUSE Glycerol-3-phosphate dehydrogenase [NAD(+)], cytoplasmic OS=Mus musculus OX=10090 GN=Gpd1 PE=1 SV=3	26110000	25279000	41285000	32694000	18127000	28114000	61015000	27343000	44671000
sp|P19157|GSTP1_MOUSE Glutathione S-transferase P 1 OS=Mus musculus OX=10090 GN=Gstp1 PE=1 SV=2	504950000	414660000	472510000	379020000	360260000	246180000	393210000	345610000	393140000
sp|P21981|TGM2_MOUSE Protein-glutamine gamma-glutamyltransferase 2 OS=Mus musculus OX=10090 GN=Tgm2 PE=1 SV=4	13238000	26367000	14062000	20862000	21028000	28102000	14745000	38379000	28852000
sp|Q63886|UD11_MOUSE UDP-glucuronosyltransferase 1-1 OS=Mus musculus OX=10090 GN=Ugt1a1 PE=1 SV=2	118060000	59541000	72630000	81766000	62421000	54236000	94589000	83288000	53787000
sp|Q8QZR5|ALAT1_MOUSE Alanine aminotransferase 1 OS=Mus musculus OX=10090 GN=Gpt PE=1 SV=3	53630000	29446000	34460000	42596000	33225000	29279000	30755000	42376000	28792000
sp|Q99J08|S14L2_MOUSE SEC14-like protein 2 OS=Mus musculus OX=10090 GN=Sec14l2 PE=1 SV=1	51726000	32375000	33273000	37998000	29223000	32730000	40205000	27445000	30180000
sp|Q9CXN7|PBLD2_MOUSE Phenazine biosynthesis-like domain-containing protein 2 OS=Mus musculus OX=10090 GN=Pbld2 PE=1 SV=1	17591000	15900000	14080000	17293000	17061000	5951300	15534000	12838000	9318500
sp|Q9DCN2|NB5R3_MOUSE NADH-cytochrome b5 reductase 3 OS=Mus musculus OX=10090 GN=Cyb5r3 PE=1 SV=3	48975000	30902000	35196000	45757000	39819000	47296000	43338000	40338000	52086000
sp|Q9EQK5|MVP_MOUSE Major vault protein OS=Mus musculus OX=10090 GN=Mvp PE=1 SV=4	21604000	17478000	14391000	19066000	14684000	16665000	19377000	28162000	21614000
sp|Q9JHU4|DYHC1_MOUSE Cytoplasmic dynein 1 heavy chain 1 OS=Mus musculus OX=10090 GN=Dync1h1 PE=1 SV=2	22745000	15362000	10194000	13853000	14769000	11470000	15599000	19077000	12524000
sp|B5X0G2|MUP17_MOUSE Major urinary protein 17 OS=Mus musculus OX=10090 GN=Mup17 PE=2 SV=2	0	0	0	1779900	0	0	0	0	0
sp|O88587|COMT_MOUSE Catechol O-methyltransferase OS=Mus musculus OX=10090 GN=Comt PE=1 SV=2	49415000	38461000	29005000	45726000	23415000	14372000	55139000	60327000	31152000
sp|P06801|MAOX_MOUSE NADP-dependent malic enzyme OS=Mus musculus OX=10090 GN=Me1 PE=1 SV=2	28703000	8694900	14150000	21346000	16926000	9943000	27499000	26121000	27142000
sp|P09405|NUCL_MOUSE Nucleolin OS=Mus musculus OX=10090 GN=Ncl PE=1 SV=2	30057000	24855000	24342000	29509000	26394000	24516000	23706000	35260000	30644000
sp|P11589|MUP2_MOUSE Major urinary protein 2 OS=Mus musculus OX=10090 GN=Mup2 PE=1 SV=1	0	0	0	1074700	0	0	0	0	0
sp|P16332|MUTA_MOUSE Methylmalonyl-CoA mutase, mitochondrial OS=Mus musculus OX=10090 GN=Mmut PE=1 SV=2	34432000	25101000	25396000	34718000	33078000	19588000	21535000	31520000	20733000
sp|P25688|URIC_MOUSE Uricase OS=Mus musculus OX=10090 GN=Uox PE=1 SV=2	27490000	25574000	19073000	17788000	28665000	45429000	31849000	27002000	42271000
sp|P29341|PABP1_MOUSE Polyadenylate-binding protein 1 OS=Mus musculus OX=10090 GN=Pabpc1 PE=1 SV=2	32548000	26811000	25960000	29898000	24460000	23422000	30567000	23575000	31315000
sp|P31001|DESM_MOUSE Desmin OS=Mus musculus OX=10090 GN=Des PE=1 SV=3	2863500	1220500	2419900	2952900	8146500	2038400	11265000	0	1730100
sp|P56593|CP2AC_MOUSE Cytochrome P450 2A12 OS=Mus musculus OX=10090 GN=Cyp2a12 PE=1 SV=2	14319000	26317000	19126000	22910000	20788000	35780000	14130000	11049000	26816000
sp|P60843|IF4A1_MOUSE Eukaryotic initiation factor 4A-I OS=Mus musculus OX=10090 GN=Eif4a1 PE=1 SV=1	38534000	35868000	27356000	41881000	31979000	29166000	28926000	39010000	38442000
sp|P97494|GSH1_MOUSE Glutamate--cysteine ligase catalytic subunit OS=Mus musculus OX=10090 GN=Gclc PE=1 SV=4	15704000	12025000	10555000	9206500	18365000	14028000	19200000	25744000	26222000
sp|P97872|FMO5_MOUSE Dimethylaniline monooxygenase [N-oxide-forming] 5 OS=Mus musculus OX=10090 GN=Fmo5 PE=1 SV=4	48040000	43627000	45386000	45943000	52055000	45017000	46764000	66931000	27027000
sp|P99024|TBB5_MOUSE Tubulin beta-5 chain OS=Mus musculus OX=10090 GN=Tubb5 PE=1 SV=1	0	0	0	0	0	4058200	0	0	3991300
sp|Q60597|ODO1_MOUSE 2-oxoglutarate dehydrogenase, mitochondrial OS=Mus musculus OX=10090 GN=Ogdh PE=1 SV=3	27995000	17168000	18087000	26581000	25426000	17186000	24597000	29112000	16153000
sp|Q61598|GDIB_MOUSE Rab GDP dissociation inhibitor beta OS=Mus musculus OX=10090 GN=Gdi2 PE=1 SV=1	51522000	39585000	31888000	37914000	31682000	39159000	30155000	61315000	44290000
sp|Q62261|SPTB2_MOUSE Spectrin beta chain, non-erythrocytic 1 OS=Mus musculus OX=10090 GN=Sptbn1 PE=1 SV=2	4895900	9343500	7031500	9230500	7365100	8219300	6449100	11018000	8525300
sp|Q64374|RGN_MOUSE Regucalcin OS=Mus musculus OX=10090 GN=Rgn PE=1 SV=1	107130000	133590000	154810000	102150000	96141000	97234000	115240000	104850000	67506000
sp|Q78JT3|3HAO_MOUSE 3-hydroxyanthranilate 3,4-dioxygenase OS=Mus musculus OX=10090 GN=Haao PE=1 SV=1	98250000	85824000	75533000	74323000	94943000	65394000	53270000	73503000	52095000
sp|Q8CFX1|G6PE_MOUSE GDH/6PGL endoplasmic bifunctional protein OS=Mus musculus OX=10090 GN=H6pd PE=1 SV=2	11958000	10729000	5332200	9941200	6999600	19324000	9343700	13355000	18097000
sp|Q8CIM7|CP2DQ_MOUSE Cytochrome P450 2D26 OS=Mus musculus OX=10090 GN=Cyp2d26 PE=1 SV=1	33693000	27789000	20833000	25764000	30148000	44938000	24053000	38461000	65538000
sp|Q8VCM7|FIBG_MOUSE Fibrinogen gamma chain OS=Mus musculus OX=10090 GN=Fgg PE=1 SV=1	15705000	44285000	20756000	30199000	25007000	53015000	21732000	29334000	42179000
sp|Q91W64|CP270_MOUSE Cytochrome P450 2C70 OS=Mus musculus OX=10090 GN=Cyp2c70 PE=1 SV=2	16411000	20140000	19661000	20085000	13391000	14556000	14010000	27008000	15995000
sp|Q91YQ5|RPN1_MOUSE Dolichyl-diphosphooligosaccharide--protein glycosyltransferase subunit 1 OS=Mus musculus OX=10090 GN=Rpn1 PE=1 SV=1	25606000	26654000	29152000	31817000	22160000	30580000	25673000	30735000	30569000
sp|Q9CZ13|QCR1_MOUSE Cytochrome b-c1 complex subunit 1, mitochondrial OS=Mus musculus OX=10090 GN=Uqcrc1 PE=1 SV=2	45376000	39524000	44702000	51113000	48156000	30768000	37994000	37500000	28290000
sp|Q9D0E1|HNRPM_MOUSE Heterogeneous nuclear ribonucleoprotein M OS=Mus musculus OX=10090 GN=Hnrnpm PE=1 SV=3	22260000	20554000	20759000	25478000	18029000	21348000	14803000	10183000	18264000
sp|Q9D379|HYEP_MOUSE Epoxide hydrolase 1 OS=Mus musculus OX=10090 GN=Ephx1 PE=1 SV=2	10268000	11742000	24890000	11858000	19615000	25075000	16090000	12128000	25585000
sp|Q9DB77|QCR2_MOUSE Cytochrome b-c1 complex subunit 2, mitochondrial OS=Mus musculus OX=10090 GN=Uqcrc2 PE=1 SV=1	21378000	38773000	28460000	29877000	39055000	35740000	25646000	25496000	22811000
sp|Q9DBE0|CSAD_MOUSE Cysteine sulfinic acid decarboxylase OS=Mus musculus OX=10090 GN=Csad PE=1 SV=1	9254100	3588300	20710000	5081700	15643000	11879000	15782000	39040000	14906000
sp|Q9QXF8|GNMT_MOUSE Glycine N-methyltransferase OS=Mus musculus OX=10090 GN=Gnmt PE=1 SV=3	208550000	149860000	157620000	148870000	200700000	90645000	153880000	111680000	78174000
sp|P15626|GSTM2_MOUSE Glutathione S-transferase Mu 2 OS=Mus musculus OX=10090 GN=Gstm2 PE=1 SV=2	12695000	13561000	8931500	11516000	11860000	10290000	9449300	43150000	13736000
sp|Q61233|PLSL_MOUSE Plastin-2 OS=Mus musculus OX=10090 GN=Lcp1 PE=1 SV=4	12818000	14256000	15842000	16893000	14805000	12888000	14087000	11482000	11238000
sp|P08249|MDHM_MOUSE Malate dehydrogenase, mitochondrial OS=Mus musculus OX=10090 GN=Mdh2 PE=1 SV=3	39937000	51919000	52118000	58566000	58281000	51671000	50787000	53322000	49828000
sp|P11725|OTC_MOUSE Ornithine carbamoyltransferase, mitochondrial OS=Mus musculus OX=10090 GN=Otc PE=1 SV=1	55524000	81424000	44149000	76626000	62811000	62150000	69835000	22974000	38028000
sp|P15392|CP2A4_MOUSE Cytochrome P450 2A4 OS=Mus musculus OX=10090 GN=Cyp2a4 PE=2 SV=3	28021000	4874500	8846200	6576700	11055000	10216000	24774000	74156000	64533000
sp|P19639|GSTM3_MOUSE Glutathione S-transferase Mu 3 OS=Mus musculus OX=10090 GN=Gstm3 PE=1 SV=2	13111000	14176000	17339000	11285000	20241000	23050000	27887000	56674000	50335000
sp|P21614|VTDB_MOUSE Vitamin D-binding protein OS=Mus musculus OX=10090 GN=Gc PE=1 SV=2	10360000	6658800	6344800	7356100	10001000	22419000	16102000	26089000	35419000
sp|P35505|FAAA_MOUSE Fumarylacetoacetase OS=Mus musculus OX=10090 GN=Fah PE=1 SV=2	104090000	104350000	129590000	138320000	124330000	105500000	103070000	78617000	42263000
sp|P54071|IDHP_MOUSE Isocitrate dehydrogenase [NADP], mitochondrial OS=Mus musculus OX=10090 GN=Idh2 PE=1 SV=3	19583000	21972000	17243000	20806000	26276000	38713000	20697000	18577000	34242000
sp|P55096|ABCD3_MOUSE ATP-binding cassette sub-family D member 3 OS=Mus musculus OX=10090 GN=Abcd3 PE=1 SV=2	61293000	29748000	37212000	43651000	34036000	28805000	41431000	48878000	40092000
sp|P58771|TPM1_MOUSE Tropomyosin alpha-1 chain OS=Mus musculus OX=10090 GN=Tpm1 PE=1 SV=1	13785000	15314000	15413000	15381000	27989000	14297000	27557000	16649000	21618000
sp|P61922|GABT_MOUSE 4-aminobutyrate aminotransferase, mitochondrial OS=Mus musculus OX=10090 GN=Abat PE=1 SV=1	40839000	25255000	30769000	39190000	45549000	21413000	33079000	24775000	13779000
sp|P68040|RACK1_MOUSE Receptor of activated protein C kinase 1 OS=Mus musculus OX=10090 GN=Rack1 PE=1 SV=3	23751000	22005000	20216000	23718000	15667000	15957000	18350000	34184000	27185000
sp|Q07417|ACADS_MOUSE Short-chain specific acyl-CoA dehydrogenase, mitochondrial OS=Mus musculus OX=10090 GN=Acads PE=1 SV=2	48151000	40141000	31719000	48590000	32734000	30071000	37927000	26483000	32655000
sp|Q63880|EST3A_MOUSE Carboxylesterase 3A OS=Mus musculus OX=10090 GN=Ces3a PE=1 SV=2	108200000	82574000	85736000	111060000	86241000	40999000	62311000	49685000	35374000
sp|Q6PB66|LPPRC_MOUSE Leucine-rich PPR motif-containing protein, mitochondrial OS=Mus musculus OX=10090 GN=Lrpprc PE=1 SV=2	9970000	5715900	8268200	7206800	7520400	6031200	7435700	9333500	7487400
sp|Q8BFR5|EFTU_MOUSE Elongation factor Tu, mitochondrial OS=Mus musculus OX=10090 GN=Tufm PE=1 SV=1	31595000	33146000	29242000	36569000	34754000	26190000	22826000	30874000	27789000
sp|Q8CAQ8|MIC60_MOUSE MICOS complex subunit Mic60 OS=Mus musculus OX=10090 GN=Immt PE=1 SV=1	10516000	11853000	11883000	13730000	13931000	9790800	9493000	14630000	10870000
sp|Q8VC28|AK1CD_MOUSE Aldo-keto reductase family 1 member C13 OS=Mus musculus OX=10090 GN=Akr1c13 PE=1 SV=2	13943000	10314000	20700000	14357000	15739000	24048000	24585000	21662000	24117000
sp|Q91WT9|CBS_MOUSE Cystathionine beta-synthase OS=Mus musculus OX=10090 GN=Cbs PE=1 SV=3	24440000	27696000	21030000	18375000	30050000	22460000	17729000	18326000	18805000
sp|Q9DBG6|RPN2_MOUSE Dolichyl-diphosphooligosaccharide--protein glycosyltransferase subunit 2 OS=Mus musculus OX=10090 GN=Rpn2 PE=1 SV=1	39595000	38904000	29176000	40378000	34125000	33995000	31588000	38473000	43065000
sp|Q9EQF5|DPYS_MOUSE Dihydropyrimidinase OS=Mus musculus OX=10090 GN=Dpys PE=1 SV=2	43765000	39875000	38960000	37707000	35718000	50871000	34612000	33733000	35062000
sp|Q9JII6|AK1A1_MOUSE Aldo-keto reductase family 1 member A1 OS=Mus musculus OX=10090 GN=Akr1a1 PE=1 SV=3	53764000	56407000	49094000	54607000	48857000	49487000	52502000	60520000	61602000
sp|Q9JLJ2|AL9A1_MOUSE 4-trimethylaminobutyraldehyde dehydrogenase OS=Mus musculus OX=10090 GN=Aldh9a1 PE=1 SV=1	13636000	15453000	13213000	17316000	14672000	19154000	16094000	16332000	20324000
sp|P07759|SPA3K_MOUSE Serine protease inhibitor A3K OS=Mus musculus OX=10090 GN=Serpina3k PE=1 SV=2	19920000	22834000	24292000	15192000	21000000	23308000	19963000	14857000	30288000
sp|E9Q414|APOB_MOUSE Apolipoprotein B-100 OS=Mus musculus OX=10090 GN=Apob PE=1 SV=1	5468300	3354900	2059800	3872800	5394200	4121800	6520900	7389700	7658000
sp|O88990|ACTN3_MOUSE Alpha-actinin-3 OS=Mus musculus OX=10090 GN=Actn3 PE=2 SV=1	0	0	0	0	4922900	0	1727700	0	0
sp|P00186|CP1A2_MOUSE Cytochrome P450 1A2 OS=Mus musculus OX=10090 GN=Cyp1a2 PE=1 SV=1	32260000	17277000	24887000	18065000	10493000	6624800	15923000	19208000	7943300
sp|P08226|APOE_MOUSE Apolipoprotein E OS=Mus musculus OX=10090 GN=Apoe PE=1 SV=2	5981700	10907000	13352000	8800100	24350000	48920000	20010000	24389000	78590000
sp|P11352|GPX1_MOUSE Glutathione peroxidase 1 OS=Mus musculus OX=10090 GN=Gpx1 PE=1 SV=2	54171000	75514000	83347000	83818000	75957000	48852000	50070000	52242000	45823000
sp|P26043|RADI_MOUSE Radixin OS=Mus musculus OX=10090 GN=Rdx PE=1 SV=3	13936000	14131000	13829000	15070000	15757000	16030000	13314000	15072000	17317000
sp|P47740|AL3A2_MOUSE Aldehyde dehydrogenase family 3 member A2 OS=Mus musculus OX=10090 GN=Aldh3a2 PE=1 SV=2	31925000	7797700	11605000	21151000	11214000	15297000	33460000	61445000	24514000
sp|P50136|ODBA_MOUSE 2-oxoisovalerate dehydrogenase subunit alpha, mitochondrial OS=Mus musculus OX=10090 GN=Bckdha PE=1 SV=1	10286000	26535000	12607000	16194000	21626000	16971000	11864000	12485000	11776000
sp|P51881|ADT2_MOUSE ADP/ATP translocase 2 OS=Mus musculus OX=10090 GN=Slc25a5 PE=1 SV=3	45215000	25436000	52550000	51617000	44657000	54648000	54973000	36029000	42803000
sp|P52825|CPT2_MOUSE Carnitine O-palmitoyltransferase 2, mitochondrial OS=Mus musculus OX=10090 GN=Cpt2 PE=1 SV=2	10663000	10530000	11869000	11410000	10365000	12858000	11440000	4773000	9088200
sp|P55264|ADK_MOUSE Adenosine kinase OS=Mus musculus OX=10090 GN=Adk PE=1 SV=2	38287000	32284000	29936000	43207000	34315000	32580000	32033000	39102000	39759000
sp|P61979|HNRPK_MOUSE Heterogeneous nuclear ribonucleoprotein K OS=Mus musculus OX=10090 GN=Hnrnpk PE=1 SV=1	30525000	30654000	26436000	26025000	29844000	28814000	32379000	22587000	33082000
sp|P62702|RS4X_MOUSE 40S ribosomal protein S4, X isoform OS=Mus musculus OX=10090 GN=Rps4x PE=1 SV=2	32764000	37166000	32177000	36153000	26245000	38544000	32105000	42666000	46845000
sp|P97351|RS3A_MOUSE 40S ribosomal protein S3a OS=Mus musculus OX=10090 GN=Rps3a PE=1 SV=3	12447000	28861000	31335000	15435000	20660000	32392000	16947000	11306000	15204000
sp|Q05421|CP2E1_MOUSE Cytochrome P450 2E1 OS=Mus musculus OX=10090 GN=Cyp2e1 PE=1 SV=1	48505000	30727000	28548000	29818000	21170000	16897000	34670000	58582000	21838000
sp|Q4LDG0|S27A5_MOUSE Bile acyl-CoA synthetase OS=Mus musculus OX=10090 GN=Slc27a5 PE=1 SV=2	40732000	32398000	22387000	38186000	32163000	17201000	40504000	37751000	17878000
sp|Q60759|GCDH_MOUSE Glutaryl-CoA dehydrogenase, mitochondrial OS=Mus musculus OX=10090 GN=Gcdh PE=1 SV=2	41694000	35487000	38644000	32113000	27444000	25769000	33296000	40944000	25359000
sp|Q8BGQ7|SYAC_MOUSE Alanine--tRNA ligase, cytoplasmic OS=Mus musculus OX=10090 GN=Aars PE=1 SV=1	23857000	14493000	13353000	17628000	13115000	8739400	13680000	25280000	11695000
sp|Q8BH95|ECHM_MOUSE Enoyl-CoA hydratase, mitochondrial OS=Mus musculus OX=10090 GN=Echs1 PE=1 SV=1	29524000	50164000	41568000	38988000	49448000	42071000	32933000	29069000	35908000
sp|Q8BK48|EST2E_MOUSE Pyrethroid hydrolase Ces2e OS=Mus musculus OX=10090 GN=Ces2e PE=1 SV=1	23718000	15462000	19536000	19216000	39512000	72295000	52644000	90384000	102930000
sp|Q8BWQ1|UD2A3_MOUSE UDP-glucuronosyltransferase 2A3 OS=Mus musculus OX=10090 GN=Ugt2a3 PE=1 SV=1	33956000	16977000	19687000	23952000	27074000	17783000	26039000	25869000	16166000
sp|Q8QZT1|THIL_MOUSE Acetyl-CoA acetyltransferase, mitochondrial OS=Mus musculus OX=10090 GN=Acat1 PE=1 SV=1	49172000	30751000	30422000	52833000	45472000	49970000	43041000	31322000	52286000
sp|Q91X72|HEMO_MOUSE Hemopexin OS=Mus musculus OX=10090 GN=Hpx PE=1 SV=2	4126800	26399000	7672200	25718000	10575000	19030000	7197900	19931000	33966000
sp|Q91Z53|GRHPR_MOUSE Glyoxylate reductase/hydroxypyruvate reductase OS=Mus musculus OX=10090 GN=Grhpr PE=1 SV=1	48377000	50866000	40866000	56146000	33331000	34581000	43002000	67716000	50349000
sp|Q91ZJ5|UGPA_MOUSE UTP--glucose-1-phosphate uridylyltransferase OS=Mus musculus OX=10090 GN=Ugp2 PE=1 SV=3	31400000	18863000	22621000	22426000	21493000	30506000	40909000	50755000	63463000
sp|Q9D6Y9|GLGB_MOUSE 1,4-alpha-glucan-branching enzyme OS=Mus musculus OX=10090 GN=Gbe1 PE=1 SV=1	23949000	19494000	14291000	17815000	15283000	19775000	16544000	21976000	33361000
sp|P58774|TPM2_MOUSE Tropomyosin beta chain OS=Mus musculus OX=10090 GN=Tpm2 PE=1 SV=1;	0	0	0	0	18410000	0	22960000	0	0
sp|Q00896|A1AT3_MOUSE Alpha-1-antitrypsin 1-3 OS=Mus musculus OX=10090 GN=Serpina1c PE=1 SV=2;sp|P07758|A1AT1_MOUSE Alpha-1-antitrypsin 1-1 OS=Mus musculus OX=10090 GN=Serpina1a PE=1 SV=4	62510000	32502000	52967000	54628000	63387000	87994000	76270000	171160000	171650000
sp|Q61147|CERU_MOUSE Ceruloplasmin OS=Mus musculus OX=10090 GN=Cp PE=1 SV=2	0	4301800	0	5785200	4214800	11821000	0	22094000	18627000
sp|O55143|AT2A2_MOUSE Sarcoplasmic/endoplasmic reticulum calcium ATPase 2 OS=Mus musculus OX=10090 GN=Atp2a2 PE=1 SV=2	5529200	3845400	4267200	7249700	5004100	4011900	5271400	4443100	6343600
sp|O88451|RDH7_MOUSE Retinol dehydrogenase 7 OS=Mus musculus OX=10090 GN=Rdh7 PE=1 SV=1	20548000	27823000	34148000	31337000	31086000	34045000	32043000	24229000	22663000
sp|P06745|G6PI_MOUSE Glucose-6-phosphate isomerase OS=Mus musculus OX=10090 GN=Gpi PE=1 SV=4	25782000	25071000	21694000	26636000	21787000	26928000	19202000	22762000	29472000
sp|P07310|KCRM_MOUSE Creatine kinase M-type OS=Mus musculus OX=10090 GN=Ckm PE=1 SV=1	0	0	0	0	58919000	0	37415000	0	0
sp|P14148|RL7_MOUSE 60S ribosomal protein L7 OS=Mus musculus OX=10090 GN=Rpl7 PE=1 SV=2	25562000	54290000	41245000	32173000	27933000	41248000	25150000	28701000	29664000
sp|P14152|MDHC_MOUSE Malate dehydrogenase, cytoplasmic OS=Mus musculus OX=10090 GN=Mdh1 PE=1 SV=3	34623000	30498000	47798000	33897000	44504000	25693000	39985000	19663000	40178000
sp|P17751|TPIS_MOUSE Triosephosphate isomerase OS=Mus musculus OX=10090 GN=Tpi1 PE=1 SV=4	38335000	32865000	39524000	41479000	33554000	44063000	34556000	25774000	30131000
sp|P20852|CP2A5_MOUSE Cytochrome P450 2A5 OS=Mus musculus OX=10090 GN=Cyp2a5 PE=2 SV=1	0	0	938080	0	0	0	2455000	2030100	1280500
sp|P21107|TPM3_MOUSE Tropomyosin alpha-3 chain OS=Mus musculus OX=10090 GN=Tpm3 PE=1 SV=3	4004500	17418000	7934300	8452300	13372000	15268000	7363100	19815000	12792000
sp|P30115|GSTA3_MOUSE Glutathione S-transferase A3 OS=Mus musculus OX=10090 GN=Gsta3 PE=1 SV=2	69024000	43337000	58414000	42994000	58311000	66694000	57293000	41795000	31862000
sp|P35700|PRDX1_MOUSE Peroxiredoxin-1 OS=Mus musculus OX=10090 GN=Prdx1 PE=1 SV=1	26472000	59901000	75679000	40408000	64005000	91397000	57244000	35337000	51216000
sp|P45952|ACADM_MOUSE Medium-chain specific acyl-CoA dehydrogenase, mitochondrial OS=Mus musculus OX=10090 GN=Acadm PE=1 SV=1	29845000	33078000	29103000	38004000	39809000	37317000	24961000	34175000	22700000
sp|P47911|RL6_MOUSE 60S ribosomal protein L6 OS=Mus musculus OX=10090 GN=Rpl6 PE=1 SV=3	12542000	31529000	34169000	22242000	28611000	37751000	20900000	9090100	26309000
sp|P48036|ANXA5_MOUSE Annexin A5 OS=Mus musculus OX=10090 GN=Anxa5 PE=1 SV=1	14545000	22073000	19027000	12173000	21727000	61244000	36617000	52590000	58664000
sp|P50431|GLYC_MOUSE Serine hydroxymethyltransferase, cytosolic OS=Mus musculus OX=10090 GN=Shmt1 PE=1 SV=3	34127000	21344000	21535000	33083000	22785000	25578000	21715000	25390000	23450000
sp|P67778|PHB_MOUSE Prohibitin OS=Mus musculus OX=10090 GN=Phb PE=1 SV=1	35748000	25159000	32620000	38919000	34220000	29134000	36670000	25336000	22830000
sp|Q01279|EGFR_MOUSE Epidermal growth factor receptor OS=Mus musculus OX=10090 GN=Egfr PE=1 SV=1	8334400	12002000	8312500	11478000	7527700	0	7967300	12614000	8744700
sp|Q61316|HSP74_MOUSE Heat shock 70 kDa protein 4 OS=Mus musculus OX=10090 GN=Hspa4 PE=1 SV=1	12567000	11468000	9630800	11872000	7288700	9332400	8773700	0	12007000
sp|Q62452|UD19_MOUSE UDP-glucuronosyltransferase 1-9 OS=Mus musculus OX=10090 GN=Ugt1a9 PE=1 SV=3	0	0	4220100	0	0	7871600	0	0	0
sp|Q64435|UD16_MOUSE UDP-glucuronosyltransferase 1-6 OS=Mus musculus OX=10090 GN=Ugt1a6 PE=1 SV=1	3757200	0	0	4345200	3658900	0	3392800	6492400	0
sp|Q64727|VINC_MOUSE Vinculin OS=Mus musculus OX=10090 GN=Vcl PE=1 SV=4	10420000	9492300	11013000	12003000	13504000	13746000	8883500	10463000	17443000
sp|Q6P5E4|UGGG1_MOUSE UDP-glucose:glycoprotein glucosyltransferase 1 OS=Mus musculus OX=10090 GN=Uggt1 PE=1 SV=4	10538000	5625400	5324400	7963200	8782700	7992700	15785000	16841000	13616000
sp|Q7TNG8|LDHD_MOUSE Probable D-lactate dehydrogenase, mitochondrial OS=Mus musculus OX=10090 GN=Ldhd PE=1 SV=1	29425000	41130000	23304000	32499000	16903000	7493000	25396000	11794000	11454000
sp|Q8BW75|AOFB_MOUSE Amine oxidase [flavin-containing] B OS=Mus musculus OX=10090 GN=Maob PE=1 SV=4	25762000	16491000	14970000	23906000	22363000	16849000	21055000	17727000	15936000
sp|Q8CGC7|SYEP_MOUSE Bifunctional glutamate/proline--tRNA ligase OS=Mus musculus OX=10090 GN=Eprs PE=1 SV=4	7755500	9888100	8309800	6476300	7291800	7399300	6280500	13640000	6798100
sp|Q8CIE6|COPA_MOUSE Coatomer subunit alpha OS=Mus musculus OX=10090 GN=Copa PE=1 SV=2	9845500	11665000	10617000	10395000	9283500	11614000	9518300	12772000	12934000
sp|Q8VCN5|CGL_MOUSE Cystathionine gamma-lyase OS=Mus musculus OX=10090 GN=Cth PE=1 SV=1	111770000	20120000	49820000	26274000	59095000	27618000	67554000	35340000	31340000
sp|Q91VR5|DDX1_MOUSE ATP-dependent RNA helicase DDX1 OS=Mus musculus OX=10090 GN=Ddx1 PE=1 SV=1	14454000	8770400	9510600	13386000	9627400	7032600	10170000	17802000	9920400
sp|Q91YT0|NDUV1_MOUSE NADH dehydrogenase [ubiquinone] flavoprotein 1, mitochondrial OS=Mus musculus OX=10090 GN=Ndufv1 PE=1 SV=1	8904900	11482000	9251500	12123000	9687900	7090900	11393000	14899000	8359900
sp|Q91ZA3|PCCA_MOUSE Propionyl-CoA carboxylase alpha chain, mitochondrial OS=Mus musculus OX=10090 GN=Pcca PE=1 SV=2	13904000	12435000	8443200	14814000	10548000	9707300	5574000	0	9613000
sp|Q921G7|ETFD_MOUSE Electron transfer flavoprotein-ubiquinone oxidoreductase, mitochondrial OS=Mus musculus OX=10090 GN=Etfdh PE=1 SV=1	12717000	13237000	12919000	13675000	13582000	10538000	10254000	0	9841200
sp|Q9CZU6|CISY_MOUSE Citrate synthase, mitochondrial OS=Mus musculus OX=10090 GN=Cs PE=1 SV=1	20123000	13752000	19560000	12389000	18756000	21593000	29374000	20441000	18613000
sp|Q9DCW4|ETFB_MOUSE Electron transfer flavoprotein subunit beta OS=Mus musculus OX=10090 GN=Etfb PE=1 SV=3	37680000	55908000	52053000	48799000	47566000	56909000	44615000	37754000	39802000
sp|Q9JHI5|IVD_MOUSE Isovaleryl-CoA dehydrogenase, mitochondrial OS=Mus musculus OX=10090 GN=Ivd PE=1 SV=1	20463000	12001000	12622000	14569000	17347000	15951000	13850000	12310000	7292200
sp|Q9QXE0|HACL1_MOUSE 2-hydroxyacyl-CoA lyase 1 OS=Mus musculus OX=10090 GN=Hacl1 PE=1 SV=2	21965000	20033000	21550000	23469000	18747000	18697000	18169000	12187000	10707000
sp|Q9QYG0|NDRG2_MOUSE Protein NDRG2 OS=Mus musculus OX=10090 GN=Ndrg2 PE=1 SV=1	63770000	49088000	44597000	48777000	45892000	28654000	49442000	52464000	28358000
sp|Q9Z1Q9|SYVC_MOUSE Valine--tRNA ligase OS=Mus musculus OX=10090 GN=Vars PE=1 SV=1	33338000	25178000	15421000	14356000	23866000	17780000	21451000	40740000	12192000
sp|P63101|1433Z_MOUSE 14-3-3 protein zeta/delta OS=Mus musculus OX=10090 GN=Ywhaz PE=1 SV=1	28320000	29710000	24011000	23468000	23715000	37700000	27619000	19311000	28674000
sp|O08677|KNG1_MOUSE Kininogen-1 OS=Mus musculus OX=10090 GN=Kng1 PE=1 SV=1	5180500	7880200	0	5526300	4869800	22388000	12620000	12099000	25652000
sp|P12710|FABPL_MOUSE Fatty acid-binding protein, liver OS=Mus musculus OX=10090 GN=Fabp1 PE=1 SV=2	266630000	114510000	142270000	154520000	112070000	135090000	210540000	173930000	145210000
sp|P17156|HSP72_MOUSE Heat shock-related 70 kDa protein 2 OS=Mus musculus OX=10090 GN=Hspa2 PE=1 SV=2	0	0	0	1124300	0	0	0	0	0
sp|P22599|A1AT2_MOUSE Alpha-1-antitrypsin 1-2 OS=Mus musculus OX=10090 GN=Serpina1b PE=1 SV=2	0	0	0	2260000	2704200	4641000	6920400	11371000	18148000
sp|P24369|PPIB_MOUSE Peptidyl-prolyl cis-trans isomerase B OS=Mus musculus OX=10090 GN=Ppib PE=1 SV=2	14541000	29800000	13308000	24180000	19369000	40484000	24926000	30159000	60117000
sp|P27659|RL3_MOUSE 60S ribosomal protein L3 OS=Mus musculus OX=10090 GN=Rpl3 PE=1 SV=3	46304000	40963000	32036000	38328000	26284000	34562000	32744000	26995000	34732000
sp|P29758|OAT_MOUSE Ornithine aminotransferase, mitochondrial OS=Mus musculus OX=10090 GN=Oat PE=1 SV=1	76428000	17167000	32348000	29852000	43955000	12142000	32312000	46868000	15437000
sp|P35564|CALX_MOUSE Calnexin OS=Mus musculus OX=10090 GN=Canx PE=1 SV=1	18513000	17238000	15962000	14975000	11246000	15835000	15462000	21262000	20853000
sp|P48758|CBR1_MOUSE Carbonyl reductase [NADPH] 1 OS=Mus musculus OX=10090 GN=Cbr1 PE=1 SV=3	21288000	22930000	25628000	20538000	26047000	28184000	26102000	41879000	49296000
sp|P58710|GGLO_MOUSE L-gulonolactone oxidase OS=Mus musculus OX=10090 GN=Gulo PE=1 SV=3	18002000	15510000	12034000	12109000	10006000	17036000	13506000	23870000	5758000
sp|P97457|MLRS_MOUSE Myosin regulatory light chain 2, skeletal muscle isoform OS=Mus musculus OX=10090 GN=Mylpf PE=1 SV=3	0	0	0	0	19666000	0	28567000	0	0
sp|Q00897|A1AT4_MOUSE Alpha-1-antitrypsin 1-4 OS=Mus musculus OX=10090 GN=Serpina1d PE=1 SV=1	5856800	6380800	0	7317800	9282300	5600800	11319000	14643000	12788000
sp|Q3ULD5|MCCB_MOUSE Methylcrotonoyl-CoA carboxylase beta chain, mitochondrial OS=Mus musculus OX=10090 GN=Mccc2 PE=1 SV=1	14051000	8187800	6637100	12493000	7971600	7058800	9600900	10123000	7633100
sp|Q3UPL0|SC31A_MOUSE Protein transport protein Sec31A OS=Mus musculus OX=10090 GN=Sec31a PE=1 SV=2	7958700	7296900	7115300	8300800	5324200	7782300	5102300	6216700	9046900
sp|Q61656|DDX5_MOUSE Probable ATP-dependent RNA helicase DDX5 OS=Mus musculus OX=10090 GN=Ddx5 PE=1 SV=2	11499000	17959000	13015000	17150000	14704000	14625000	9544000	21058000	12979000
sp|Q62167|DDX3X_MOUSE ATP-dependent RNA helicase DDX3X OS=Mus musculus OX=10090 GN=Ddx3x PE=1 SV=3	15838000	13848000	14920000	19581000	16109000	12213000	13326000	26992000	13211000
sp|Q8BGA8|ACSM5_MOUSE Acyl-coenzyme A synthetase ACSM5, mitochondrial OS=Mus musculus OX=10090 GN=Acsm5 PE=1 SV=1	17787000	13515000	15190000	17348000	14437000	9357700	14570000	17311000	8569300
sp|Q8CC86|PNCB_MOUSE Nicotinate phosphoribosyltransferase OS=Mus musculus OX=10090 GN=Naprt PE=1 SV=1	13667000	7441000	6154400	8706400	5540900	7712600	8797200	0	7406200
sp|Q91ZX7|LRP1_MOUSE Prolow-density lipoprotein receptor-related protein 1 OS=Mus musculus OX=10090 GN=Lrp1 PE=1 SV=1	6717800	7720900	4572700	8433200	3954500	3401000	3079000	6111900	3678600
sp|Q9CQ62|DECR_MOUSE 2,4-dienoyl-CoA reductase, mitochondrial OS=Mus musculus OX=10090 GN=Decr1 PE=1 SV=1	18439000	17764000	15499000	19036000	15513000	18420000	14272000	28633000	21344000
sp|Q9CQA3|SDHB_MOUSE Succinate dehydrogenase [ubiquinone] iron-sulfur subunit, mitochondrial OS=Mus musculus OX=10090 GN=Sdhb PE=1 SV=1	15181000	23247000	22683000	24503000	25004000	20892000	18294000	14237000	18810000
sp|Q9JHW2|NIT2_MOUSE Omega-amidase NIT2 OS=Mus musculus OX=10090 GN=Nit2 PE=1 SV=1	36643000	20934000	23074000	34003000	31142000	21430000	37205000	37376000	26983000
sp|Q9WU79|PROD_MOUSE Proline dehydrogenase 1, mitochondrial OS=Mus musculus OX=10090 GN=Prodh PE=1 SV=2	18974000	10511000	12664000	15531000	10831000	9591500	10697000	12316000	6433700
sp|Q9WVL0|MAAI_MOUSE Maleylacetoacetate isomerase OS=Mus musculus OX=10090 GN=Gstz1 PE=1 SV=1	43408000	57627000	44191000	43240000	61337000	68573000	52288000	39258000	49859000
sp|Q9Z2I9|SUCB1_MOUSE Succinate--CoA ligase [ADP-forming] subunit beta, mitochondrial OS=Mus musculus OX=10090 GN=Sucla2 PE=1 SV=2	5896900	9065800	8436700	8600700	7027100	8173100	7144100	4259800	6260300
sp|P60335|PCBP1_MOUSE Poly(rC)-binding protein 1 OS=Mus musculus OX=10090 GN=Pcbp1 PE=1 SV=1	25723000	20598000	17485000	28577000	18444000	22144000	17697000	16342000	26463000
sp|O88428|PAPS2_MOUSE Bifunctional 3-phosphoadenosine 5-phosphosulfate synthase 2 OS=Mus musculus OX=10090 GN=Papss2 PE=1 SV=2	11723000	10069000	5428700	7078000	6052300	5731700	9219500	8079900	6505300
sp|P05064|ALDOA_MOUSE Fructose-bisphosphate aldolase A OS=Mus musculus OX=10090 GN=Aldoa PE=1 SV=2	9763700	16214000	9423900	11226000	28167000	9643800	18073000	7731400	9326200
sp|P05977|MYL1_MOUSE Myosin light chain 1/3, skeletal muscle isoform OS=Mus musculus OX=10090 GN=Myl1 PE=1 SV=2	0	0	0	0	26249000	0	34444000	0	0
sp|P20918|PLMN_MOUSE Plasminogen OS=Mus musculus OX=10090 GN=Plg PE=1 SV=3	3383500	3786700	2173100	6197200	3841300	6955800	4104000	13993000	13643000
sp|P21550|ENOB_MOUSE Beta-enolase OS=Mus musculus OX=10090 GN=Eno3 PE=1 SV=3	0	0	0	0	7141300	0	5677100	0	0
sp|P23953|EST1C_MOUSE Carboxylesterase 1C OS=Mus musculus OX=10090 GN=Ces1c PE=1 SV=4	7367700	3794100	3719500	6016300	4396300	6995100	6167700	19941000	9796300
sp|P35492|HUTH_MOUSE Histidine ammonia-lyase OS=Mus musculus OX=10090 GN=Hal PE=1 SV=1	28779000	19437000	14430000	20520000	23384000	15244000	14524000	11001000	14832000
sp|P51174|ACADL_MOUSE Long-chain specific acyl-CoA dehydrogenase, mitochondrial OS=Mus musculus OX=10090 GN=Acadl PE=1 SV=2	35084000	26925000	24977000	36612000	33175000	37124000	35399000	53109000	31578000
sp|P52760|RIDA_MOUSE 2-iminobutanoate/2-iminopropanoate deaminase OS=Mus musculus OX=10090 GN=Rida PE=1 SV=3	63222000	50528000	60465000	56437000	70746000	63654000	56072000	46749000	103450000
sp|P53395|ODB2_MOUSE Lipoamide acyltransferase component of branched-chain alpha-keto acid dehydrogenase complex, mitochondrial OS=Mus musculus OX=10090 GN=Dbt PE=1 SV=2	15595000	12125000	14086000	16538000	15329000	10743000	12208000	11876000	10802000
sp|P62259|1433E_MOUSE 14-3-3 protein epsilon OS=Mus musculus OX=10090 GN=Ywhae PE=1 SV=1	7636300	17600000	12588000	9630800	11758000	21856000	9630300	9511600	11132000
sp|P80315|TCPD_MOUSE T-complex protein 1 subunit delta OS=Mus musculus OX=10090 GN=Cct4 PE=1 SV=3	6020600	7492400	6164200	6988600	5282400	6217800	6297300	12257000	6611100
sp|Q00519|XDH_MOUSE Xanthine dehydrogenase/oxidase OS=Mus musculus OX=10090 GN=Xdh PE=1 SV=5	12963000	7738100	4982000	5569300	9274500	7845000	12812000	9423900	8192200
sp|Q60932|VDAC1_MOUSE Voltage-dependent anion-selective channel protein 1 OS=Mus musculus OX=10090 GN=Vdac1 PE=1 SV=3	19699000	15864000	20208000	22938000	23982000	14389000	22834000	32491000	23292000
sp|Q61425|HCDH_MOUSE Hydroxyacyl-coenzyme A dehydrogenase, mitochondrial OS=Mus musculus OX=10090 GN=Hadh PE=1 SV=2	64962000	29091000	72220000	57787000	67349000	64319000	99603000	37508000	24792000
sp|Q64176|EST1E_MOUSE Carboxylesterase 1E OS=Mus musculus OX=10090 GN=Ces1e PE=1 SV=1	7928500	2447200	4484600	4984000	4989400	0	8550600	3767300	2762100
sp|Q8CAY6|THIC_MOUSE Acetyl-CoA acetyltransferase, cytosolic OS=Mus musculus OX=10090 GN=Acat2 PE=1 SV=2	45219000	27325000	27173000	36492000	28221000	28571000	29156000	24427000	30949000
sp|Q8CI94|PYGB_MOUSE Glycogen phosphorylase, brain form OS=Mus musculus OX=10090 GN=Pygb PE=1 SV=3	0	0	1138900	0	2776900	8976300	10297000	4150100	18368000
sp|Q8QZR3|EST2A_MOUSE Pyrethroid hydrolase Ces2a OS=Mus musculus OX=10090 GN=Ces2a PE=1 SV=1	55628000	34967000	38083000	36946000	32034000	25235000	57867000	33732000	23053000
sp|Q8VCU1|EST3B_MOUSE Carboxylesterase 3B OS=Mus musculus OX=10090 GN=Ces3b PE=1 SV=2	52612000	36993000	35857000	43234000	32797000	13741000	25539000	11750000	11871000
sp|Q8VDM4|PSMD2_MOUSE 26S proteasome non-ATPase regulatory subunit 2 OS=Mus musculus OX=10090 GN=Psmd2 PE=1 SV=1	13544000	6145400	6397800	7701100	6151700	5504500	8153400	15142000	6739300
sp|Q8VEK3|HNRPU_MOUSE Heterogeneous nuclear ribonucleoprotein U OS=Mus musculus OX=10090 GN=Hnrnpu PE=1 SV=1	14758000	21332000	16824000	21347000	20385000	19894000	14891000	15469000	22023000
sp|Q91W90|TXND5_MOUSE Thioredoxin domain-containing protein 5 OS=Mus musculus OX=10090 GN=Txndc5 PE=1 SV=2	12135000	16579000	9778900	12898000	11819000	20402000	12458000	30970000	30698000
sp|Q91WL5|CP4CA_MOUSE Cytochrome P450 4A12A OS=Mus musculus OX=10090 GN=Cyp4a12a PE=1 SV=2	11118000	13293000	14323000	15585000	11691000	2655100	5999700	9324500	5206300
sp|Q91WN4|KMO_MOUSE Kynurenine 3-monooxygenase OS=Mus musculus OX=10090 GN=Kmo PE=1 SV=1	36802000	26863000	23860000	40383000	27970000	13306000	19699000	26335000	17487000
sp|Q91WS4|BHMT2_MOUSE S-methylmethionine--homocysteine S-methyltransferase BHMT2 OS=Mus musculus OX=10090 GN=Bhmt2 PE=1 SV=2	0	30277000	9935800	26940000	11849000	0	0	0	0
sp|Q99K51|PLST_MOUSE Plastin-3 OS=Mus musculus OX=10090 GN=Pls3 PE=1 SV=3	9905600	4049800	5526600	9135200	5681100	5504000	8388700	5514000	4553200
sp|Q9CQN1|TRAP1_MOUSE Heat shock protein 75 kDa, mitochondrial OS=Mus musculus OX=10090 GN=Trap1 PE=1 SV=1	11367000	11847000	13233000	11787000	14473000	8638700	9717800	12331000	11488000
sp|Q9CW42|MARC1_MOUSE Mitochondrial amidoxime-reducing component 1 OS=Mus musculus OX=10090 GN=Marc1 PE=1 SV=2	24350000	13949000	14359000	20979000	17813000	11426000	20859000	0	15050000
sp|Q9DCX2|ATP5H_MOUSE ATP synthase subunit d, mitochondrial OS=Mus musculus OX=10090 GN=Atp5pd PE=1 SV=3	25323000	36858000	39065000	36787000	37055000	27821000	24680000	19955000	15802000
sp|Q9QXD1|ACOX2_MOUSE Peroxisomal acyl-coenzyme A oxidase 2 OS=Mus musculus OX=10090 GN=Acox2 PE=1 SV=2	7067100	9252300	6322400	7562700	6481200	12410000	6484400	0	10669000
sp|Q9WTP6|KAD2_MOUSE Adenylate kinase 2, mitochondrial OS=Mus musculus OX=10090 GN=Ak2 PE=1 SV=5	16182000	10579000	24645000	19946000	26291000	23662000	23086000	9838700	15535000
sp|Q61696|HS71A_MOUSE Heat shock 70 kDa protein 1A OS=Mus musculus OX=10090 GN=Hspa1a PE=1 SV=2;sp|P17879|HS71B_MOUSE Heat shock 70 kDa protein 1B OS=Mus musculus OX=10090 GN=Hspa1b PE=1 SV=3	0	0	2756100	2144100	0	0	1338800	0	1904700
sp|O08756|HCD2_MOUSE 3-hydroxyacyl-CoA dehydrogenase type-2 OS=Mus musculus OX=10090 GN=Hsd17b10 PE=1 SV=4	67984000	40634000	38901000	52486000	41370000	29954000	37019000	48204000	32134000
sp|O09173|HGD_MOUSE Homogentisate 1,2-dioxygenase OS=Mus musculus OX=10090 GN=Hgd PE=1 SV=2	40409000	15883000	25180000	29848000	30563000	16169000	31128000	36990000	25667000
sp|O09174|AMACR_MOUSE Alpha-methylacyl-CoA racemase OS=Mus musculus OX=10090 GN=Amacr PE=1 SV=4	7545000	14721000	7959800	7462400	7436800	7745400	5213200	8164500	9293000
sp|O35129|PHB2_MOUSE Prohibitin-2 OS=Mus musculus OX=10090 GN=Phb2 PE=1 SV=1	35014000	31540000	26962000	39315000	33121000	33819000	24029000	21918000	19459000
sp|O88569|ROA2_MOUSE Heterogeneous nuclear ribonucleoproteins A2/B1 OS=Mus musculus OX=10090 GN=Hnrnpa2b1 PE=1 SV=2	7892200	32897000	31944000	13337000	28618000	50052000	21252000	11989000	20896000
sp|P14733|LMNB1_MOUSE Lamin-B1 OS=Mus musculus OX=10090 GN=Lmnb1 PE=1 SV=3	2256900	3225300	2946000	2920400	0	3213500	2841700	3544600	3222400
sp|P14869|RLA0_MOUSE 60S acidic ribosomal protein P0 OS=Mus musculus OX=10090 GN=Rplp0 PE=1 SV=3	18624000	17552000	11135000	17768000	12630000	15598000	19372000	18110000	19077000
sp|P17225|PTBP1_MOUSE Polypyrimidine tract-binding protein 1 OS=Mus musculus OX=10090 GN=Ptbp1 PE=1 SV=2	20087000	13422000	13843000	20863000	11374000	11400000	14430000	15064000	11685000
sp|P17742|PPIA_MOUSE Peptidyl-prolyl cis-trans isomerase A OS=Mus musculus OX=10090 GN=Ppia PE=1 SV=2	84252000	71777000	70529000	83138000	82049000	94658000	83049000	88209000	119500000
sp|P28474|ADHX_MOUSE Alcohol dehydrogenase class-3 OS=Mus musculus OX=10090 GN=Adh5 PE=1 SV=3	32616000	14165000	19097000	27409000	19954000	27362000	29501000	23122000	24406000
sp|P47199|QOR_MOUSE Quinone oxidoreductase OS=Mus musculus OX=10090 GN=Cryz PE=1 SV=1	25892000	15680000	17366000	27907000	20010000	14634000	18579000	27179000	13640000
sp|P52196|THTR_MOUSE Thiosulfate sulfurtransferase OS=Mus musculus OX=10090 GN=Tst PE=1 SV=3	41714000	61983000	41517000	41015000	48405000	47721000	29127000	29657000	39321000
sp|P62242|RS8_MOUSE 40S ribosomal protein S8 OS=Mus musculus OX=10090 GN=Rps8 PE=1 SV=2	23957000	44400000	30516000	34988000	28289000	27341000	22621000	29605000	43304000
sp|P80317|TCPZ_MOUSE T-complex protein 1 subunit zeta OS=Mus musculus OX=10090 GN=Cct6a PE=1 SV=3	9767900	8987600	8698500	10042000	8457500	8170900	7944900	8417300	10064000
sp|P99029|PRDX5_MOUSE Peroxiredoxin-5, mitochondrial OS=Mus musculus OX=10090 GN=Prdx5 PE=1 SV=2	81800000	54114000	51576000	60744000	47830000	43728000	64605000	79829000	59477000
sp|Q01405|SC23A_MOUSE Protein transport protein Sec23A OS=Mus musculus OX=10090 GN=Sec23a PE=1 SV=2	11872000	12946000	10795000	13181000	11580000	11154000	10877000	9462500	15788000
sp|Q3TXS7|PSMD1_MOUSE 26S proteasome non-ATPase regulatory subunit 1 OS=Mus musculus OX=10090 GN=Psmd1 PE=1 SV=1	6254800	5330400	4641100	6066300	4358400	7594800	5874900	7322900	5909900
sp|Q5SW19|CLU_MOUSE Clustered mitochondria protein homolog OS=Mus musculus OX=10090 GN=Cluh PE=1 SV=2	4205100	4222100	3124500	4112200	2868600	3361800	3811300	0	3024500
sp|Q64459|CP3AB_MOUSE Cytochrome P450 3A11 OS=Mus musculus OX=10090 GN=Cyp3a11 PE=1 SV=1	14714000	10368000	18225000	5261700	6380800	4875900	16045000	6138400	3124900
sp|Q64471|GSTT1_MOUSE Glutathione S-transferase theta-1 OS=Mus musculus OX=10090 GN=Gstt1 PE=1 SV=4	21356000	13060000	17937000	13126000	22558000	23285000	12310000	7083200	20116000
sp|Q8CHR6|DPYD_MOUSE Dihydropyrimidine dehydrogenase [NADP(+)] OS=Mus musculus OX=10090 GN=Dpyd PE=1 SV=1	17185000	16487000	13597000	18422000	18552000	11658000	8511400	0	8393700
sp|Q8K023|AKC1H_MOUSE Aldo-keto reductase family 1 member C18 OS=Mus musculus OX=10090 GN=Akr1c18 PE=1 SV=2	0	0	0	0	0	11804000	13548000	35800000	46233000
sp|Q8QZS1|HIBCH_MOUSE 3-hydroxyisobutyryl-CoA hydrolase, mitochondrial OS=Mus musculus OX=10090 GN=Hibch PE=1 SV=1	24612000	14390000	15802000	20472000	15423000	6948100	20457000	17184000	10947000
sp|Q8R086|SUOX_MOUSE Sulfite oxidase, mitochondrial OS=Mus musculus OX=10090 GN=Suox PE=1 SV=2	29703000	16269000	15780000	22724000	17616000	10284000	20828000	11597000	8516700
sp|Q8VBT2|SDHL_MOUSE L-serine dehydratase/L-threonine deaminase OS=Mus musculus OX=10090 GN=Sds PE=1 SV=3	52470000	36189000	45860000	46334000	66901000	30209000	30859000	12342000	29234000
sp|Q8VCR2|DHB13_MOUSE 17-beta-hydroxysteroid dehydrogenase 13 OS=Mus musculus OX=10090 GN=Hsd17b13 PE=1 SV=2	11853000	17555000	14623000	21869000	21361000	27336000	14632000	0	25605000
sp|Q91V76|CK054_MOUSE Ester hydrolase C11orf54 homolog OS=Mus musculus OX=10090 PE=1 SV=1	16265000	12724000	10803000	12764000	9584600	14491000	14922000	23601000	20772000
sp|Q91WG0|EST2C_MOUSE Acylcarnitine hydrolase OS=Mus musculus OX=10090 GN=Ces2c PE=1 SV=1	0	0	5656000	5031700	6906600	7871300	14939000	21812000	21962000
sp|Q920E5|FPPS_MOUSE Farnesyl pyrophosphate synthase OS=Mus musculus OX=10090 GN=Fdps PE=1 SV=1	21952000	22573000	17983000	10394000	19242000	17510000	15091000	13506000	13959000
sp|Q922Q1|MARC2_MOUSE Mitochondrial amidoxime reducing component 2 OS=Mus musculus OX=10090 GN=Marc2 PE=1 SV=1	15696000	10883000	15546000	12969000	9144800	12500000	14982000	10843000	13579000
sp|Q99L13|3HIDH_MOUSE 3-hydroxyisobutyrate dehydrogenase, mitochondrial OS=Mus musculus OX=10090 GN=Hibadh PE=1 SV=1	12567000	11694000	13892000	11519000	17159000	11857000	13979000	17969000	12048000
sp|Q99LC3|NDUAA_MOUSE NADH dehydrogenase [ubiquinone] 1 alpha subcomplex subunit 10, mitochondrial OS=Mus musculus OX=10090 GN=Ndufa10 PE=1 SV=1	17817000	11134000	11202000	17740000	11011000	8196900	16243000	11100000	7056900
sp|Q99MN9|PCCB_MOUSE Propionyl-CoA carboxylase beta chain, mitochondrial OS=Mus musculus OX=10090 GN=Pccb PE=1 SV=2	0	10722000	8234900	14701000	12503000	6702700	0	12609000	6683800
sp|Q9CQV8|1433B_MOUSE 14-3-3 protein beta/alpha OS=Mus musculus OX=10090 GN=Ywhab PE=1 SV=3	4239400	0	5219100	4253700	6115000	14783000	6095600	10079000	9303700
sp|Q9CR68|UCRI_MOUSE Cytochrome b-c1 complex subunit Rieske, mitochondrial OS=Mus musculus OX=10090 GN=Uqcrfs1 PE=1 SV=1	36765000	28664000	21333000	25985000	25271000	21547000	25456000	26910000	17661000
sp|Q9CZX8|RS19_MOUSE 40S ribosomal protein S19 OS=Mus musculus OX=10090 GN=Rps19 PE=1 SV=3	9345900	29744000	23212000	13771000	16894000	21339000	15492000	13193000	21413000
sp|Q9D051|ODPB_MOUSE Pyruvate dehydrogenase E1 component subunit beta, mitochondrial OS=Mus musculus OX=10090 GN=Pdhb PE=1 SV=1	7445900	8907100	5282300	4231000	5558000	8606600	4705200	5410500	4655600
sp|Q9D819|IPYR_MOUSE Inorganic pyrophosphatase OS=Mus musculus OX=10090 GN=Ppa1 PE=1 SV=1	9512500	8339900	12489000	15415000	12684000	13170000	10955000	18764000	17734000
sp|Q9DBJ1|PGAM1_MOUSE Phosphoglycerate mutase 1 OS=Mus musculus OX=10090 GN=Pgam1 PE=1 SV=3	42175000	23141000	23117000	22687000	26355000	16158000	24216000	26268000	20105000
sp|Q9DCU9|HOGA1_MOUSE 4-hydroxy-2-oxoglutarate aldolase, mitochondrial OS=Mus musculus OX=10090 GN=Hoga1 PE=1 SV=1	25450000	24311000	15684000	20784000	21363000	24092000	23038000	16924000	14687000
sp|Q9R0P3|ESTD_MOUSE S-formylglutathione hydrolase OS=Mus musculus OX=10090 GN=Esd PE=1 SV=1	35098000	44131000	34061000	39615000	30111000	31257000	34553000	23594000	54430000
sp|Q9WU19|HAOX1_MOUSE Hydroxyacid oxidase 1 OS=Mus musculus OX=10090 GN=Hao1 PE=1 SV=1	6118600	18992000	11656000	19662000	5501400	15821000	5978000	8112000	8544100
sp|Q9Z2I8|SUCB2_MOUSE Succinate--CoA ligase [GDP-forming] subunit beta, mitochondrial OS=Mus musculus OX=10090 GN=Suclg2 PE=1 SV=3	46064000	35984000	33055000	49880000	46659000	39053000	39359000	39256000	47788000
sp|P26041|MOES_MOUSE Moesin OS=Mus musculus OX=10090 GN=Msn PE=1 SV=3;sp|P26040|EZRI_MOUSE Ezrin OS=Mus musculus OX=10090 GN=Ezr PE=1 SV=3	0	0	0	0	0	0	0	0	2462900
sp|Q8CGP2|H2B1P_MOUSE Histone H2B type 1-P OS=Mus musculus OX=10090 GN=Hist1h2bp PE=1 SV=3;sp|Q8CGP1|H2B1K_MOUSE Histone H2B type 1-K OS=Mus musculus OX=10090 GN=Hist1h2bk PE=1 SV=3;sp|Q64475|H2B1B_MOUSE Histone H2B type 1-B OS=Mus musculus OX=10090 GN=His	0	0	0	0	0	0	0	0	0
sp|Q6ZWY9|H2B1C_MOUSE Histone H2B type 1-C/E/G OS=Mus musculus OX=10090 GN=Hist1h2bc PE=1 SV=3;sp|Q64525|H2B2B_MOUSE Histone H2B type 2-B OS=Mus musculus OX=10090 GN=Hist2h2bb PE=1 SV=3;sp|Q64478|H2B1H_MOUSE Histone H2B type 1-H OS=Mus musculus OX=10090 GN	55485000	72195000	57663000	106490000	76530000	132570000	84289000	79331000	43791000
sp|A2AS89|SPEB_MOUSE Agmatinase, mitochondrial OS=Mus musculus OX=10090 GN=Agmat PE=1 SV=1	35588000	28123000	34807000	45185000	23256000	12619000	22487000	16377000	11912000
sp|A2ATU0|DHTK1_MOUSE Probable 2-oxoglutarate dehydrogenase E1 component DHKTD1, mitochondrial OS=Mus musculus OX=10090 GN=Dhtkd1 PE=1 SV=1	9880100	13730000	4323300	18881000	8476800	3510100	10110000	4388300	0
sp|O08638|MYH11_MOUSE Myosin-11 OS=Mus musculus OX=10090 GN=Myh11 PE=1 SV=1	0	0	29468000	0	22348000	21925000	15049000	0	0
sp|O08749|DLDH_MOUSE Dihydrolipoyl dehydrogenase, mitochondrial OS=Mus musculus OX=10090 GN=Dld PE=1 SV=2	17317000	13419000	17807000	17793000	18527000	9834300	17277000	20283000	14616000
sp|O55022|PGRC1_MOUSE Membrane-associated progesterone receptor component 1 OS=Mus musculus OX=10090 GN=Pgrmc1 PE=1 SV=4	21935000	25158000	31293000	10230000	26950000	28812000	23218000	16349000	24981000
sp|P01898|HA10_MOUSE H-2 class I histocompatibility antigen, Q10 alpha chain OS=Mus musculus OX=10090 GN=H2-Q10 PE=1 SV=3	1328100	0	1096400	1527800	1513800	0	2815300	5210300	4282000
sp|P01899|HA11_MOUSE H-2 class I histocompatibility antigen, D-B alpha chain OS=Mus musculus OX=10090 GN=H2-D1 PE=1 SV=2	8662000	14822000	7554400	6516400	7530700	6968600	6408900	9269300	16086000
sp|P10518|HEM2_MOUSE Delta-aminolevulinic acid dehydratase OS=Mus musculus OX=10090 GN=Alad PE=1 SV=1	26600000	24383000	26923000	39822000	22585000	24861000	19653000	19745000	12162000
sp|P14206|RSSA_MOUSE 40S ribosomal protein SA OS=Mus musculus OX=10090 GN=Rpsa PE=1 SV=4	49440000	60670000	46210000	50834000	46913000	53008000	47006000	17651000	41874000
sp|P23116|EIF3A_MOUSE Eukaryotic translation initiation factor 3 subunit A OS=Mus musculus OX=10090 GN=Eif3a PE=1 SV=5	7058300	7863400	4576300	6150700	4734000	4277700	4471400	0	6121300
sp|P23492|PNPH_MOUSE Purine nucleoside phosphorylase OS=Mus musculus OX=10090 GN=Pnp PE=1 SV=2	18103000	11517000	8805400	11579000	9954300	10431000	10359000	16963000	13083000
sp|P24457|CP2DB_MOUSE Cytochrome P450 2D11 OS=Mus musculus OX=10090 GN=Cyp2d11 PE=2 SV=2	0	2197400	1378000	0	1493100	2515000	0	0	0
sp|P25444|RS2_MOUSE 40S ribosomal protein S2 OS=Mus musculus OX=10090 GN=Rps2 PE=1 SV=3	10485000	18479000	19140000	17510000	18369000	24154000	17561000	23071000	20789000
sp|P39447|ZO1_MOUSE Tight junction protein ZO-1 OS=Mus musculus OX=10090 GN=Tjp1 PE=1 SV=2	0	27081000	0	0	21837000	26039000	0	0	23119000
sp|P47962|RL5_MOUSE 60S ribosomal protein L5 OS=Mus musculus OX=10090 GN=Rpl5 PE=1 SV=3	4137900	15091000	11631000	7826400	9049600	12519000	6615200	2516900	8796100
sp|P62806|H4_MOUSE Histone H4 OS=Mus musculus OX=10090 GN=Hist1h4a PE=1 SV=2	46843000	74660000	48656000	62847000	42325000	52012000	53816000	45425000	42673000
sp|P62908|RS3_MOUSE 40S ribosomal protein S3 OS=Mus musculus OX=10090 GN=Rps3 PE=1 SV=1	26231000	34381000	26918000	41782000	30386000	27715000	29627000	39777000	37641000
sp|P70441|NHRF1_MOUSE Na(+)/H(+) exchange regulatory cofactor NHE-RF1 OS=Mus musculus OX=10090 GN=Slc9a3r1 PE=1 SV=3	0	7735600	8957100	6326700	4658000	5493100	0	0	5547100
sp|P80314|TCPB_MOUSE T-complex protein 1 subunit beta OS=Mus musculus OX=10090 GN=Cct2 PE=1 SV=4	19288000	10945000	10453000	12489000	8551400	10815000	11783000	13349000	12175000
sp|P80318|TCPG_MOUSE T-complex protein 1 subunit gamma OS=Mus musculus OX=10090 GN=Cct3 PE=1 SV=1	13559000	12162000	10121000	13956000	11099000	10342000	10538000	18525000	10873000
sp|Q3UEG6|AGT2_MOUSE Alanine--glyoxylate aminotransferase 2, mitochondrial OS=Mus musculus OX=10090 GN=Agxt2 PE=1 SV=1	20233000	7900900	10724000	11568000	17359000	3963700	17821000	11527000	7353600
sp|Q60864|STIP1_MOUSE Stress-induced-phosphoprotein 1 OS=Mus musculus OX=10090 GN=Stip1 PE=1 SV=1	9492200	7915200	9103000	10016000	7840600	9948700	8513900	8474700	10003000
sp|Q61694|3BHS5_MOUSE NADPH-dependent 3-keto-steroid reductase Hsd3b5 OS=Mus musculus OX=10090 GN=Hsd3b5 PE=1 SV=4	10012000	6349500	14608000	13707000	10135000	0	6043700	8848900	4668400
sp|Q64105|SPRE_MOUSE Sepiapterin reductase OS=Mus musculus OX=10090 GN=Spr PE=1 SV=1	34577000	24422000	21941000	29442000	26341000	29585000	23520000	48522000	29860000
sp|Q6NZJ6|IF4G1_MOUSE Eukaryotic translation initiation factor 4 gamma 1 OS=Mus musculus OX=10090 GN=Eif4g1 PE=1 SV=1	0	6927100	5097700	7082100	0	3250600	6163600	7516500	4324100
sp|Q6ZQ38|CAND1_MOUSE Cullin-associated NEDD8-dissociated protein 1 OS=Mus musculus OX=10090 GN=Cand1 PE=1 SV=2	6463800	3918700	2580700	3228500	4990600	733810	8227100	4793600	3082100
sp|Q8BTM8|FLNA_MOUSE Filamin-A OS=Mus musculus OX=10090 GN=Flna PE=1 SV=5	4170400	4292000	3562000	6052200	6484800	6423200	5725300	7262800	5489200
sp|Q8BVI4|DHPR_MOUSE Dihydropteridine reductase OS=Mus musculus OX=10090 GN=Qdpr PE=1 SV=2	26398000	26820000	22699000	27847000	30970000	23814000	20692000	16399000	26768000
sp|Q8K370|ACD10_MOUSE Acyl-CoA dehydrogenase family member 10 OS=Mus musculus OX=10090 GN=Acad10 PE=1 SV=1	6611100	3793300	4699200	5232900	5869500	3875700	4770800	4121400	3270200
sp|Q8R081|HNRPL_MOUSE Heterogeneous nuclear ribonucleoprotein L OS=Mus musculus OX=10090 GN=Hnrnpl PE=1 SV=2	1995300	3331000	4331500	6355900	5006900	6327100	4573000	5595500	0
sp|Q8R164|BPHL_MOUSE Valacyclovir hydrolase OS=Mus musculus OX=10090 GN=Bphl PE=1 SV=1	21415000	16754000	18887000	21236000	23744000	22185000	16802000	0	18593000
sp|Q8VCX1|AK1D1_MOUSE Aldo-keto reductase family 1 member D1 OS=Mus musculus OX=10090 GN=Akr1d1 PE=1 SV=1	18127000	10254000	17058000	12578000	11449000	23922000	14104000	8822100	8390900
sp|Q91W43|GCSP_MOUSE Glycine dehydrogenase (decarboxylating), mitochondrial OS=Mus musculus OX=10090 GN=Gldc PE=1 SV=1	18287000	9462000	10826000	19433000	14739000	10828000	9904600	0	8370300
sp|Q91XE0|GLYAT_MOUSE Glycine N-acyltransferase OS=Mus musculus OX=10090 GN=Glyat PE=1 SV=1	20711000	12939000	12561000	13806000	12241000	12213000	11207000	0	11797000
sp|Q922B2|SYDC_MOUSE Aspartate--tRNA ligase, cytoplasmic OS=Mus musculus OX=10090 GN=Dars PE=1 SV=2	9711200	11856000	7382700	10617000	0	0	6616600	7863000	7296100
sp|Q99J99|THTM_MOUSE 3-mercaptopyruvate sulfurtransferase OS=Mus musculus OX=10090 GN=Mpst PE=1 SV=4	17175000	21021000	26072000	22557000	15585000	23153000	12398000	9876900	7586500
sp|Q9CQQ7|AT5F1_MOUSE ATP synthase F(0) complex subunit B1, mitochondrial OS=Mus musculus OX=10090 GN=Atp5pb PE=1 SV=1	16886000	11097000	16270000	20952000	26158000	17332000	19292000	5641500	10580000
sp|Q9CWJ9|PUR9_MOUSE Bifunctional purine biosynthesis protein PURH OS=Mus musculus OX=10090 GN=Atic PE=1 SV=2	6504700	5105300	5423100	6914300	4407000	4921600	5840100	7944300	7208100
sp|Q9D0R2|SYTC_MOUSE Threonine--tRNA ligase, cytoplasmic OS=Mus musculus OX=10090 GN=Tars PE=1 SV=2	6389000	10192000	6112100	6898800	6221800	8658100	7124800	5365200	8261200
sp|Q9D8N0|EF1G_MOUSE Elongation factor 1-gamma OS=Mus musculus OX=10090 GN=Eef1g PE=1 SV=3	6419300	15907000	10205000	12153000	11647000	9235600	7400400	12533000	12591000
sp|Q9DB20|ATPO_MOUSE ATP synthase subunit O, mitochondrial OS=Mus musculus OX=10090 GN=Atp5po PE=1 SV=1	85976000	57150000	56220000	70747000	64154000	54017000	46228000	46944000	43044000
sp|Q9DBG1|CP27A_MOUSE Sterol 26-hydroxylase, mitochondrial OS=Mus musculus OX=10090 GN=Cyp27a1 PE=1 SV=1	18543000	14080000	14622000	15799000	10797000	10484000	14384000	20789000	10446000
sp|Q9DCM2|GSTK1_MOUSE Glutathione S-transferase kappa 1 OS=Mus musculus OX=10090 GN=Gstk1 PE=1 SV=3	7532400	10925000	12972000	9284100	21754000	19890000	6111400	4493800	9713900
sp|Q9JI75|NQO2_MOUSE Ribosyldihydronicotinamide dehydrogenase [quinone] OS=Mus musculus OX=10090 GN=Nqo2 PE=1 SV=3	22967000	0	13227000	0	18999000	13977000	20167000	23489000	18014000
sp|Q9R1P4|PSA1_MOUSE Proteasome subunit alpha type-1 OS=Mus musculus OX=10090 GN=Psma1 PE=1 SV=1	4905100	5840100	5929800	4313500	3754400	5850600	3047400	1900000	3926900
sp|P26150|3BHS3_MOUSE 3 beta-hydroxysteroid dehydrogenase/Delta 5-->4-isomerase type 3 OS=Mus musculus OX=10090 GN=Hsd3b3 PE=1 SV=3	5530000	4094200	7294600	4644700	7947500	6472300	7394400	6512000	7271900
sp|P48962|ADT1_MOUSE ADP/ATP translocase 1 OS=Mus musculus OX=10090 GN=Slc25a4 PE=1 SV=4	0	0	0	0	0	0	0	0	0
sp|P02088|HBB1_MOUSE Hemoglobin subunit beta-1 OS=Mus musculus OX=10090 GN=Hbb-b1 PE=1 SV=2	31254000	36311000	26589000	23914000	36325000	149920000	47003000	83906000	116610000
sp|P17427|AP2A2_MOUSE AP-2 complex subunit alpha-2 OS=Mus musculus OX=10090 GN=Ap2a2 PE=1 SV=2	5688200	0	4041600	5090300	0	4168700	4799000	4989600	3045500
sp|O08807|PRDX4_MOUSE Peroxiredoxin-4 OS=Mus musculus OX=10090 GN=Prdx4 PE=1 SV=1	20148000	33331000	23121000	31239000	31810000	38342000	25865000	51957000	71051000
sp|O35215|DOPD_MOUSE D-dopachrome decarboxylase OS=Mus musculus OX=10090 GN=Ddt PE=1 SV=3	72478000	52071000	54239000	63074000	72159000	54234000	52853000	81172000	72499000
sp|O35423|SPYA_MOUSE Serine--pyruvate aminotransferase, mitochondrial OS=Mus musculus OX=10090 GN=Agxt PE=1 SV=3	0	8630400	4566000	4415200	8630200	7890900	0	0	5362100
sp|O88986|KBL_MOUSE 2-amino-3-ketobutyrate coenzyme A ligase, mitochondrial OS=Mus musculus OX=10090 GN=Gcat PE=1 SV=2	24940000	15311000	14915000	19953000	18425000	8832400	10155000	8817100	7820600
sp|P01029|CO4B_MOUSE Complement C4-B OS=Mus musculus OX=10090 GN=C4b PE=1 SV=3	5037800	5365000	3280500	6209300	3095100	3085000	5798600	3680400	5599000
sp|P01901|HA1B_MOUSE H-2 class I histocompatibility antigen, K-B alpha chain OS=Mus musculus OX=10090 GN=H2-K1 PE=1 SV=1	6258700	6217000	5797000	5808100	6824600	0	3688200	4465500	11998000
sp|P09542|MYL3_MOUSE Myosin light chain 3 OS=Mus musculus OX=10090 GN=Myl3 PE=1 SV=4	0	0	0	0	1944800	0	0	0	0
sp|P10630|IF4A2_MOUSE Eukaryotic initiation factor 4A-II OS=Mus musculus OX=10090 GN=Eif4a2 PE=1 SV=2	0	0	0	0	0	1185000	0	0	0
sp|P12970|RL7A_MOUSE 60S ribosomal protein L7a OS=Mus musculus OX=10090 GN=Rpl7a PE=1 SV=2	11060000	29810000	19749000	14972000	15369000	18236000	9505000	8474300	18077000
sp|P16627|HS71L_MOUSE Heat shock 70 kDa protein 1-like OS=Mus musculus OX=10090 GN=Hspa1l PE=1 SV=4	0	0	0	0	0	0	0	0	0
sp|P18760|COF1_MOUSE Cofilin-1 OS=Mus musculus OX=10090 GN=Cfl1 PE=1 SV=3	27976000	10847000	18298000	19810000	14524000	17494000	25520000	24091000	17746000
sp|P26231|CTNA1_MOUSE Catenin alpha-1 OS=Mus musculus OX=10090 GN=Ctnna1 PE=1 SV=1	14328000	8120700	9333600	11496000	12812000	6927500	10866000	12691000	8731500
sp|P29699|FETUA_MOUSE Alpha-2-HS-glycoprotein OS=Mus musculus OX=10090 GN=Ahsg PE=1 SV=1	7806900	6205600	3204000	6307900	11106000	19189000	12590000	20152000	39490000
sp|P30999|CTND1_MOUSE Catenin delta-1 OS=Mus musculus OX=10090 GN=Ctnnd1 PE=1 SV=2	7197100	4151000	4398400	4384400	7127000	5506400	4866800	11473000	6026700
sp|P38060|HMGCL_MOUSE Hydroxymethylglutaryl-CoA lyase, mitochondrial OS=Mus musculus OX=10090 GN=Hmgcl PE=1 SV=2	30685000	22036000	28269000	32824000	24102000	20359000	33943000	24587000	19809000
sp|P42125|ECI1_MOUSE Enoyl-CoA delta isomerase 1, mitochondrial OS=Mus musculus OX=10090 GN=Eci1 PE=1 SV=2	13187000	18005000	19153000	18337000	17726000	15965000	22366000	18631000	12723000
sp|P47963|RL13_MOUSE 60S ribosomal protein L13 OS=Mus musculus OX=10090 GN=Rpl13 PE=1 SV=3	11530000	31057000	25184000	16962000	18267000	20701000	15080000	8501800	20377000
sp|P50580|PA2G4_MOUSE Proliferation-associated protein 2G4 OS=Mus musculus OX=10090 GN=Pa2g4 PE=1 SV=3	0	7099400	4565200	3575700	3963100	5305500	2814800	0	4325900
sp|P52480|KPYM_MOUSE Pyruvate kinase PKM OS=Mus musculus OX=10090 GN=Pkm PE=1 SV=4	0	0	6295300	0	6709000	0	9675000	9993100	4633400
sp|P52840|ST1A1_MOUSE Sulfotransferase 1A1 OS=Mus musculus OX=10090 GN=Sult1a1 PE=1 SV=1	16791000	12335000	6329400	10832000	11106000	12391000	10709000	23524000	15814000
sp|P62192|PRS4_MOUSE 26S proteasome regulatory subunit 4 OS=Mus musculus OX=10090 GN=Psmc1 PE=1 SV=1	5617800	7948600	6023400	8503000	5968900	7090400	7034600	6563700	8590400
sp|P62631|EF1A2_MOUSE Elongation factor 1-alpha 2 OS=Mus musculus OX=10090 GN=Eef1a2 PE=1 SV=1	0	0	0	0	2234800	0	0	0	0
sp|P80316|TCPE_MOUSE T-complex protein 1 subunit epsilon OS=Mus musculus OX=10090 GN=Cct5 PE=1 SV=1	0	1199500	0	2869400	3043100	4362400	5203500	9796100	3234100
sp|P97328|KHK_MOUSE Ketohexokinase OS=Mus musculus OX=10090 GN=Khk PE=1 SV=1	10172000	6702600	18196000	15335000	0	8327200	15970000	6369300	10808000
sp|P97371|PSME1_MOUSE Proteasome activator complex subunit 1 OS=Mus musculus OX=10090 GN=Psme1 PE=1 SV=2	0	7280800	0	9358800	8972800	5401000	7580400	6198400	9433500
sp|P97429|ANXA4_MOUSE Annexin A4 OS=Mus musculus OX=10090 GN=Anxa4 PE=1 SV=4	8735600	8986600	6938800	8874900	10845000	11298000	15323000	24761000	20568000
sp|Q00898|A1AT5_MOUSE Alpha-1-antitrypsin 1-5 OS=Mus musculus OX=10090 GN=Serpina1e PE=1 SV=1	7006700	17529000	4839200	12119000	4995100	5410600	6665300	5768200	11489000
sp|Q02248|CTNB1_MOUSE Catenin beta-1 OS=Mus musculus OX=10090 GN=Ctnnb1 PE=1 SV=1	0	6639100	0	6615900	8187600	6876500	7466600	11747000	7995700
sp|Q04857|CO6A1_MOUSE Collagen alpha-1(VI) chain OS=Mus musculus OX=10090 GN=Col6a1 PE=1 SV=1	6419000	0	0	5635400	6627600	4301700	9024700	5970600	4080500
sp|Q60991|CP7B1_MOUSE Cytochrome P450 7B1 OS=Mus musculus OX=10090 GN=Cyp7b1 PE=1 SV=2	15553000	7685200	19412000	19924000	7920000	1876700	8942400	9988400	3161000
sp|Q61171|PRDX2_MOUSE Peroxiredoxin-2 OS=Mus musculus OX=10090 GN=Prdx2 PE=1 SV=3	6556600	4528800	8372000	4380100	6341900	7138700	14090000	0	13234000
sp|Q61941|NNTM_MOUSE NAD(P) transhydrogenase, mitochondrial OS=Mus musculus OX=10090 GN=Nnt PE=1 SV=2	5021600	5973400	3748200	4680000	4299300	5091600	3184800	0	5261600
sp|Q64521|GPDM_MOUSE Glycerol-3-phosphate dehydrogenase, mitochondrial OS=Mus musculus OX=10090 GN=Gpd2 PE=1 SV=2	0	5167100	2838000	8100400	0	5380100	4607000	9171300	4315400
sp|Q80XN0|BDH_MOUSE D-beta-hydroxybutyrate dehydrogenase, mitochondrial OS=Mus musculus OX=10090 GN=Bdh1 PE=1 SV=2	12436000	12532000	10746000	16179000	16001000	25484000	18301000	16266000	27004000
sp|Q8BFZ3|ACTBL_MOUSE Beta-actin-like protein 2 OS=Mus musculus OX=10090 GN=Actbl2 PE=1 SV=1	0	0	0	0	0	118410	0	0	0
sp|Q8BG05|ROA3_MOUSE Heterogeneous nuclear ribonucleoprotein A3 OS=Mus musculus OX=10090 GN=Hnrnpa3 PE=1 SV=1	22639000	20276000	17392000	29708000	21282000	21301000	20004000	23634000	18486000
sp|Q8BI84|TGO1_MOUSE Transport and Golgi organization protein 1 homolog OS=Mus musculus OX=10090 GN=Mia3 PE=1 SV=2	5581600	3415300	6515000	6824800	5099600	3978400	5443600	13224000	5637100
sp|Q8BWF0|SSDH_MOUSE Succinate-semialdehyde dehydrogenase, mitochondrial OS=Mus musculus OX=10090 GN=Aldh5a1 PE=1 SV=1	11328000	0	7764700	8419200	6976600	7338400	8808400	0	8189100
sp|Q8CG76|ARK72_MOUSE Aflatoxin B1 aldehyde reductase member 2 OS=Mus musculus OX=10090 GN=Akr7a2 PE=1 SV=3	17121000	16234000	18433000	13737000	15236000	22036000	17088000	16218000	19136000
sp|Q8K010|OPLA_MOUSE 5-oxoprolinase OS=Mus musculus OX=10090 GN=Oplah PE=1 SV=1	12062000	8708300	5112700	10131000	4457800	5071000	5428400	9594500	5090000
sp|Q8R0F9|S14L4_MOUSE SEC14-like protein 4 OS=Mus musculus OX=10090 GN=Sec14l4 PE=1 SV=1	6840900	11167000	9227600	5572100	12027000	8586600	7284200	0	7367500
sp|Q8VCR7|ABHEB_MOUSE Protein ABHD14B OS=Mus musculus OX=10090 GN=Abhd14b PE=1 SV=1	18993000	19049000	19741000	21506000	23390000	24444000	20150000	12221000	23151000
sp|Q8VIJ6|SFPQ_MOUSE Splicing factor, proline- and glutamine-rich OS=Mus musculus OX=10090 GN=Sfpq PE=1 SV=1	8215200	9709800	7775700	8478900	9583100	7373800	6166800	10009000	9214900
sp|Q922F4|TBB6_MOUSE Tubulin beta-6 chain OS=Mus musculus OX=10090 GN=Tubb6 PE=1 SV=1	0	0	0	0	0	0	0	5466100	0
sp|Q923D2|BLVRB_MOUSE Flavin reductase (NADPH) OS=Mus musculus OX=10090 GN=Blvrb PE=1 SV=3	15709000	11048000	10103000	8912100	10229000	13582000	19685000	18646000	24401000
sp|Q99JR1|SFXN1_MOUSE Sideroflexin-1 OS=Mus musculus OX=10090 GN=Sfxn1 PE=1 SV=3	5579700	11114000	6932300	8218200	11475000	7571600	5430200	0	0
sp|Q99L04|DHRS1_MOUSE Dehydrogenase/reductase SDR family member 1 OS=Mus musculus OX=10090 GN=Dhrs1 PE=1 SV=1	15050000	7044100	7622100	9889800	8322200	8997000	13491000	12988000	9930300
sp|Q99LX0|PARK7_MOUSE Protein/nucleic acid deglycase DJ-1 OS=Mus musculus OX=10090 GN=Park7 PE=1 SV=1	18796000	12879000	12140000	19172000	13482000	15518000	14056000	14759000	19772000
sp|Q99MR8|MCCA_MOUSE Methylcrotonoyl-CoA carboxylase subunit alpha, mitochondrial OS=Mus musculus OX=10090 GN=Mccc1 PE=1 SV=2	6617100	9485700	6240700	11486000	6642900	4475100	5189400	7344600	5808000
sp|Q99MZ7|PECR_MOUSE Peroxisomal trans-2-enoyl-CoA reductase OS=Mus musculus OX=10090 GN=Pecr PE=1 SV=1	4000500	9064000	5335400	7436800	7226000	6736200	4215700	3076300	3516800
sp|Q99PG0|AAAD_MOUSE Arylacetamide deacetylase OS=Mus musculus OX=10090 GN=Aadac PE=1 SV=3	28295000	12778000	14429000	17453000	14898000	14637000	24792000	30105000	21769000
sp|Q9CQC9|SAR1B_MOUSE GTP-binding protein SAR1b OS=Mus musculus OX=10090 GN=Sar1b PE=1 SV=1	26215000	12364000	16934000	21660000	17238000	12037000	25018000	22383000	17526000
sp|Q9D2G2|ODO2_MOUSE Dihydrolipoyllysine-residue succinyltransferase component of 2-oxoglutarate dehydrogenase complex, mitochondrial OS=Mus musculus OX=10090 GN=Dlst PE=1 SV=1	9058200	17839000	11113000	10404000	12486000	9701500	15871000	12826000	9496900
sp|Q9D7J9|ECHD3_MOUSE Enoyl-CoA hydratase domain-containing protein 3, mitochondrial OS=Mus musculus OX=10090 GN=Echdc3 PE=1 SV=1	9823100	5685400	5605600	4281900	7759400	8792000	7711200	0	10259000
sp|Q9DB29|IAH1_MOUSE Isoamyl acetate-hydrolyzing esterase 1 homolog OS=Mus musculus OX=10090 GN=Iah1 PE=1 SV=1	16372000	8061300	5140400	5655000	8446200	6482300	8882400	10682000	8363000
sp|Q9DC50|OCTC_MOUSE Peroxisomal carnitine O-octanoyltransferase OS=Mus musculus OX=10090 GN=Crot PE=1 SV=1	12066000	6087500	8222500	8720200	7208500	3743700	6012100	5894900	4292200
sp|Q9JIL4|NHRF3_MOUSE Na(+)/H(+) exchange regulatory cofactor NHE-RF3 OS=Mus musculus OX=10090 GN=Pdzk1 PE=1 SV=1	9053700	4972400	6163200	7504200	6600200	5679900	5721900	6991000	4876200
sp|Q9JLI6|SCLY_MOUSE Selenocysteine lyase OS=Mus musculus OX=10090 GN=Scly PE=1 SV=1	9027800	7802000	6180900	9823600	6930100	4993000	0	6458800	5681500
sp|Q9JMD3|STA10_MOUSE START domain-containing protein 10 OS=Mus musculus OX=10090 GN=Stard10 PE=1 SV=1	24689000	17144000	18093000	24986000	18839000	18032000	23365000	32125000	15871000
sp|Q9QY30|ABCBB_MOUSE Bile salt export pump OS=Mus musculus OX=10090 GN=Abcb11 PE=1 SV=2	5539400	3949200	3702800	2511000	4090300	0	2866200	2582900	1848800
sp|Q9R112|SQOR_MOUSE Sulfide:quinone oxidoreductase, mitochondrial OS=Mus musculus OX=10090 GN=Sqor PE=1 SV=3	8046800	15618000	8572100	17065000	9599400	10897000	7317600	13494000	13364000
sp|Q9WTP7|KAD3_MOUSE GTP:AMP phosphotransferase AK3, mitochondrial OS=Mus musculus OX=10090 GN=Ak3 PE=1 SV=3	18049000	10648000	7903400	9851400	10390000	8932300	9696400	8103500	10091000
sp|Q9Z2X1|HNRPF_MOUSE Heterogeneous nuclear ribonucleoprotein F OS=Mus musculus OX=10090 GN=Hnrnpf PE=1 SV=3	15322000	12691000	10790000	11655000	12889000	12201000	9480000	12634000	14025000
sp|Q8CGP0|H2B3B_MOUSE Histone H2B type 3-B OS=Mus musculus OX=10090 GN=Hist3h2bb PE=1 SV=3;sp|Q9D2U9|H2B3A_MOUSE Histone H2B type 3-A OS=Mus musculus OX=10090 GN=Hist3h2ba PE=1 SV=3;sp|Q64524|H2B2E_MOUSE Histone H2B type 2-E OS=Mus musculus OX=10090 GN=His	0	0	0	1970500	0	6931600	0	3635000	3655100
sp|P84078|ARF1_MOUSE ADP-ribosylation factor 1 OS=Mus musculus OX=10090 GN=Arf1 PE=1 SV=2;sp|P61205|ARF3_MOUSE ADP-ribosylation factor 3 OS=Mus musculus OX=10090 GN=Arf3 PE=2 SV=2	10012000	11426000	8526700	15143000	15442000	14742000	17586000	24965000	17776000
sp|O54749|CP2J5_MOUSE Cytochrome P450 2J5 OS=Mus musculus OX=10090 GN=Cyp2j5 PE=1 SV=1	9513100	4453900	5545700	12015000	5316700	3738200	5005200	0	0
sp|E9PVA8|GCN1_MOUSE eIF-2-alpha kinase activator GCN1 OS=Mus musculus OX=10090 GN=Gcn1 PE=1 SV=1	2603700	2432900	2906200	3439800	1939600	1182500	2422500	0	1365100
sp|O09061|PSB1_MOUSE Proteasome subunit beta type-1 OS=Mus musculus OX=10090 GN=Psmb1 PE=1 SV=1	12194000	12446000	10152000	11125000	9963200	12147000	7902500	9075700	12455000
sp|O54754|AOXA_MOUSE Aldehyde oxidase 1 OS=Mus musculus OX=10090 GN=Aox1 PE=1 SV=2	2698400	0	1792400	2029700	0	1297800	2080500	0	1806100
sp|O88342|WDR1_MOUSE WD repeat-containing protein 1 OS=Mus musculus OX=10090 GN=Wdr1 PE=1 SV=3	10266000	7305100	5772100	7142000	6892000	7078800	7963200	15161000	9260500
sp|P01897|HA1L_MOUSE H-2 class I histocompatibility antigen, L-D alpha chain OS=Mus musculus OX=10090 GN=H2-L PE=1 SV=2	0	0	0	2033300	0	0	0	0	0
sp|P07356|ANXA2_MOUSE Annexin A2 OS=Mus musculus OX=10090 GN=Anxa2 PE=1 SV=2	2697900	0	0	0	2793400	4548900	4387300	7454700	10584000
sp|P11983|TCPA_MOUSE T-complex protein 1 subunit alpha OS=Mus musculus OX=10090 GN=Tcp1 PE=1 SV=3	4450300	2965200	2428500	4259000	0	2470300	3873400	6854200	2346700
sp|P28843|DPP4_MOUSE Dipeptidyl peptidase 4 OS=Mus musculus OX=10090 GN=Dpp4 PE=1 SV=3	6886200	4756600	7248200	7344100	4814300	5819000	4256300	4627700	4169900
sp|P29391|FRIL1_MOUSE Ferritin light chain 1 OS=Mus musculus OX=10090 GN=Ftl1 PE=1 SV=2	10677000	3151200	66383000	54693000	152720000	66562000	20441000	13206000	14985000
sp|P32261|ANT3_MOUSE Antithrombin-III OS=Mus musculus OX=10090 GN=Serpinc1 PE=1 SV=1	4028500	5580300	4380500	2964000	1916100	6873500	8383600	21209000	11572000
sp|P42932|TCPQ_MOUSE T-complex protein 1 subunit theta OS=Mus musculus OX=10090 GN=Cct8 PE=1 SV=3	3716600	8254600	11259000	6339800	0	5087600	5030900	6883700	6593400
sp|P43274|H14_MOUSE Histone H1.4 OS=Mus musculus OX=10090 GN=Hist1h1e PE=1 SV=2	11174000	25473000	30648000	14458000	25712000	29024000	20703000	13169000	13698000
sp|P43277|H13_MOUSE Histone H1.3 OS=Mus musculus OX=10090 GN=Hist1h1d PE=1 SV=2	0	0	0	0	0	9433300	0	0	0
sp|P51855|GSHB_MOUSE Glutathione synthetase OS=Mus musculus OX=10090 GN=Gss PE=1 SV=1	0	7050600	4705800	5087800	0	7243000	5712900	8257800	9030200
sp|P56657|CP240_MOUSE Cytochrome P450 2C40 OS=Mus musculus OX=10090 GN=Cyp2c40 PE=1 SV=2	3899900	5958800	5717000	6164400	0	9160200	2834900	10190000	6579100
sp|P57776|EF1D_MOUSE Elongation factor 1-delta OS=Mus musculus OX=10090 GN=Eef1d PE=1 SV=3	5854200	21473000	13613000	14334000	10849000	12410000	8673400	14977000	14855000
sp|P62270|RS18_MOUSE 40S ribosomal protein S18 OS=Mus musculus OX=10090 GN=Rps18 PE=1 SV=3	4926900	14574000	11472000	5370300	9522000	14298000	5186700	6866700	5255500
sp|P62281|RS11_MOUSE 40S ribosomal protein S11 OS=Mus musculus OX=10090 GN=Rps11 PE=1 SV=3	12883000	13181000	16651000	16609000	14378000	14585000	11353000	15155000	13575000
sp|P62754|RS6_MOUSE 40S ribosomal protein S6 OS=Mus musculus OX=10090 GN=Rps6 PE=1 SV=1	13742000	14333000	9714300	15101000	11270000	14078000	14471000	5452500	17736000
sp|P63276|RS17_MOUSE 40S ribosomal protein S17 OS=Mus musculus OX=10090 GN=Rps17 PE=1 SV=2	26968000	24012000	18684000	28149000	15433000	21394000	20110000	18543000	21510000
sp|P68510|1433F_MOUSE 14-3-3 protein eta OS=Mus musculus OX=10090 GN=Ywhah PE=1 SV=2	1767500	0	1614000	0	0	1825100	0	0	2325400
sp|P70168|IMB1_MOUSE Importin subunit beta-1 OS=Mus musculus OX=10090 GN=Kpnb1 PE=1 SV=2	9349400	6667100	7860300	8228300	7006400	9148900	7242900	9080000	8287000
sp|P70296|PEBP1_MOUSE Phosphatidylethanolamine-binding protein 1 OS=Mus musculus OX=10090 GN=Pebp1 PE=1 SV=3	32304000	21049000	21966000	27399000	20095000	21345000	23374000	27504000	21131000
sp|P70333|HNRH2_MOUSE Heterogeneous nuclear ribonucleoprotein H2 OS=Mus musculus OX=10090 GN=Hnrnph2 PE=1 SV=1	8384600	9547800	8189400	10434000	7735700	7001300	8183600	7170600	8489300
sp|P70697|DCUP_MOUSE Uroporphyrinogen decarboxylase OS=Mus musculus OX=10090 GN=Urod PE=1 SV=2	8635500	4266000	3984000	6216600	3627800	2540500	5731900	9494800	3433000
sp|P85094|ISC2A_MOUSE Isochorismatase domain-containing protein 2A OS=Mus musculus OX=10090 GN=Isoc2a PE=1 SV=1	13991000	7682500	7256100	9376600	0	10351000	9080900	12526000	8528900
sp|P97364|SPS2_MOUSE Selenide, water dikinase 2 OS=Mus musculus OX=10090 GN=Sephs2 PE=1 SV=3	17317000	11801000	12047000	17755000	15846000	12056000	11829000	13842000	10179000
sp|P97461|RS5_MOUSE 40S ribosomal protein S5 OS=Mus musculus OX=10090 GN=Rps5 PE=1 SV=3	3178900	0	11474000	3816800	5330100	10690000	6681400	4732600	0
sp|Q02788|CO6A2_MOUSE Collagen alpha-2(VI) chain OS=Mus musculus OX=10090 GN=Col6a2 PE=1 SV=3	5415300	0	0	4973600	0	3575600	0	0	0
sp|Q3UMF0|COBL1_MOUSE Cordon-bleu protein-like 1 OS=Mus musculus OX=10090 GN=Cobll1 PE=1 SV=2	2156400	2652500	2704200	2645700	2371200	1611600	0	3038200	0
sp|Q5SWU9|ACACA_MOUSE Acetyl-CoA carboxylase 1 OS=Mus musculus OX=10090 GN=Acaca PE=1 SV=1	8652400	7333000	5773200	6742800	7129800	8519600	12920000	8600100	13664000
sp|Q5YD48|A1CF_MOUSE APOBEC1 complementation factor OS=Mus musculus OX=10090 GN=A1cf PE=1 SV=2	4097200	4006700	3841600	4829900	0	0	0	5287100	3744200
sp|Q60866|PTER_MOUSE Phosphotriesterase-related protein OS=Mus musculus OX=10090 GN=Pter PE=1 SV=1	6292100	13100000	6430600	9308200	9244800	8759600	6861300	11884000	8196100
sp|Q60936|COQ8A_MOUSE Atypical kinase COQ8A, mitochondrial OS=Mus musculus OX=10090 GN=Coq8a PE=1 SV=2	7015500	0	0	0	4362000	2951700	6252800	4470600	0
sp|Q64464|CP3AD_MOUSE Cytochrome P450 3A13 OS=Mus musculus OX=10090 GN=Cyp3a13 PE=1 SV=1	7687900	0	0	2626900	0	0	0	5418800	0
sp|Q6URW6|MYH14_MOUSE Myosin-14 OS=Mus musculus OX=10090 GN=Myh14 PE=1 SV=1	3046400	0	4228400	3818800	8194900	4398100	0	6288400	0
sp|Q6ZWN5|RS9_MOUSE 40S ribosomal protein S9 OS=Mus musculus OX=10090 GN=Rps9 PE=1 SV=3	8742300	21481000	13024000	13833000	12547000	15991000	9203200	9484500	12597000
sp|Q71RI9|KAT3_MOUSE Kynurenine--oxoglutarate transaminase 3 OS=Mus musculus OX=10090 GN=Kyat3 PE=1 SV=1	13089000	11238000	11069000	8757500	7886400	10784000	9262400	11432000	9867700
sp|Q80W21|GSTM7_MOUSE Glutathione S-transferase Mu 7 OS=Mus musculus OX=10090 GN=Gstm7 PE=1 SV=1	0	0	0	0	756350	0	0	0	0
sp|Q80WJ7|LYRIC_MOUSE Protein LYRIC OS=Mus musculus OX=10090 GN=Mtdh PE=1 SV=1	3760000	4387500	2906100	2606700	3731600	3922500	4157300	4109100	3185200
sp|Q8BJ64|CHDH_MOUSE Choline dehydrogenase, mitochondrial OS=Mus musculus OX=10090 GN=Chdh PE=1 SV=1	12543000	10383000	12671000	11166000	12219000	12024000	11108000	6757300	9480400
sp|Q8R1G2|CMBL_MOUSE Carboxymethylenebutenolidase homolog OS=Mus musculus OX=10090 GN=Cmbl PE=1 SV=1	18207000	10357000	11639000	14299000	10637000	8402700	17368000	19923000	9449000
sp|Q8VCA8|SCRN2_MOUSE Secernin-2 OS=Mus musculus OX=10090 GN=Scrn2 PE=1 SV=1	23107000	13373000	14680000	19302000	18573000	11822000	21577000	21918000	11997000
sp|Q8VDK1|NIT1_MOUSE Deaminated glutathione amidase OS=Mus musculus OX=10090 GN=Nit1 PE=1 SV=2	9218500	5761800	4047400	7927800	5309400	3645800	7613500	7614800	8180800
sp|Q91VI7|RINI_MOUSE Ribonuclease inhibitor OS=Mus musculus OX=10090 GN=Rnh1 PE=1 SV=1	9378800	5025200	6168400	7924300	4588800	3906200	5806800	10156000	7252200
sp|Q91X34|BAAT_MOUSE Bile acid-CoA:amino acid N-acyltransferase OS=Mus musculus OX=10090 GN=Baat PE=1 SV=1	15487000	8324400	7897700	13301000	9513800	0	9498400	0	7387800
sp|Q91X91|NADC_MOUSE Nicotinate-nucleotide pyrophosphorylase [carboxylating] OS=Mus musculus OX=10090 GN=Qprt PE=1 SV=1	8624800	17659000	11060000	13085000	13801000	18391000	13453000	16005000	15251000
sp|Q922Q8|LRC59_MOUSE Leucine-rich repeat-containing protein 59 OS=Mus musculus OX=10090 GN=Lrrc59 PE=1 SV=1	18993000	20184000	12238000	16641000	9046600	14769000	8389800	21889000	17627000
sp|Q924Y0|BODG_MOUSE Gamma-butyrobetaine dioxygenase OS=Mus musculus OX=10090 GN=Bbox1 PE=1 SV=1	3090700	0	4078600	3136100	2615500	0	2255400	0	0
sp|Q99020|ROAA_MOUSE Heterogeneous nuclear ribonucleoprotein A/B OS=Mus musculus OX=10090 GN=Hnrnpab PE=1 SV=1	11539000	9902500	6852200	7127300	5812700	7877500	7175000	0	10909000
sp|Q99K48|NONO_MOUSE Non-POU domain-containing octamer-binding protein OS=Mus musculus OX=10090 GN=Nono PE=1 SV=3	7472400	6179100	5213700	8003800	6211700	4801100	4781600	7637700	5337600
sp|Q99KR3|LACB2_MOUSE Endoribonuclease LACTB2 OS=Mus musculus OX=10090 GN=Lactb2 PE=1 SV=1	3849100	4589200	4793500	4267100	3097300	0	3966100	0	0
sp|Q99P30|NUDT7_MOUSE Peroxisomal coenzyme A diphosphatase NUDT7 OS=Mus musculus OX=10090 GN=Nudt7 PE=1 SV=2	13400000	9184400	14282000	12427000	11119000	3002100	18862000	10660000	6902900
sp|Q9CPU0|LGUL_MOUSE Lactoylglutathione lyase OS=Mus musculus OX=10090 GN=Glo1 PE=1 SV=3	36107000	17232000	32804000	36189000	26901000	19307000	37410000	19424000	18967000
sp|Q9D0F3|LMAN1_MOUSE Protein ERGIC-53 OS=Mus musculus OX=10090 GN=Lman1 PE=1 SV=1	13817000	18704000	16724000	17195000	14471000	14239000	10339000	21260000	17847000
sp|Q9D0I9|SYRC_MOUSE Arginine--tRNA ligase, cytoplasmic OS=Mus musculus OX=10090 GN=Rars PE=1 SV=2	0	0	2893000	0	0	0	7122200	0	0
sp|Q9D662|SC23B_MOUSE Protein transport protein Sec23B OS=Mus musculus OX=10090 GN=Sec23b PE=1 SV=1	0	3987300	0	3266600	0	3042000	0	0	4406100
sp|Q9DBA8|HUTI_MOUSE Probable imidazolonepropionase OS=Mus musculus OX=10090 GN=Amdhd1 PE=1 SV=1	36824000	12254000	20115000	37207000	25299000	13344000	25911000	15074000	17086000
sp|Q9DBL7|COASY_MOUSE Bifunctional coenzyme A synthase OS=Mus musculus OX=10090 GN=Coasy PE=1 SV=2	12408000	7952100	8904100	13501000	7688400	5485300	8699500	7094600	6164100
sp|Q9DCY0|KEG1_MOUSE Glycine N-acyltransferase-like protein Keg1 OS=Mus musculus OX=10090 GN=Keg1 PE=1 SV=1	12468000	9594400	12614000	16294000	9957600	5136400	8667800	13009000	0
sp|Q9DD20|MET7B_MOUSE Methyltransferase-like protein 7B OS=Mus musculus OX=10090 GN=Mettl7b PE=1 SV=2	12468000	8218100	16922000	7699700	13515000	9949200	10011000	8850000	7556200
sp|Q9JMH6|TRXR1_MOUSE Thioredoxin reductase 1, cytoplasmic OS=Mus musculus OX=10090 GN=Txnrd1 PE=1 SV=3	11131000	9621200	7014500	9415100	6266400	6177700	9119900	10147000	9764500
sp|Q9QZ85|IIGP1_MOUSE Interferon-inducible GTPase 1 OS=Mus musculus OX=10090 GN=Iigp1 PE=1 SV=2	11498000	7190100	4809800	7900300	4238800	5072800	4833300	13686000	5431000
sp|Q9R092|H17B6_MOUSE 17-beta-hydroxysteroid dehydrogenase type 6 OS=Mus musculus OX=10090 GN=Hsd17b6 PE=1 SV=1	0	0	0	0	0	2446900	0	0	0
sp|Q9R0N0|GALK1_MOUSE Galactokinase OS=Mus musculus OX=10090 GN=Galk1 PE=1 SV=2	6897600	5017100	5378900	7721200	6339800	8357700	8045500	11611000	8248800
sp|Q9R257|HEBP1_MOUSE Heme-binding protein 1 OS=Mus musculus OX=10090 GN=Hebp1 PE=1 SV=2	17744000	13958000	12982000	14275000	13100000	10678000	14266000	13498000	9417700
sp|Q9WVM8|AADAT_MOUSE Kynurenine/alpha-aminoadipate aminotransferase, mitochondrial OS=Mus musculus OX=10090 GN=Aadat PE=1 SV=1	19115000	8658200	17268000	16267000	11887000	4264800	12938000	7794200	3725700
sp|Q9Z2W0|DNPEP_MOUSE Aspartyl aminopeptidase OS=Mus musculus OX=10090 GN=Dnpep PE=1 SV=2	18232000	13418000	10233000	15245000	10091000	6260000	13743000	9830500	10335000
sp|P62983|RS27A_MOUSE Ubiquitin-40S ribosomal protein S27a OS=Mus musculus OX=10090 GN=Rps27a PE=1 SV=2;sp|P62984|RL40_MOUSE Ubiquitin-60S ribosomal protein L40 OS=Mus musculus OX=10090 GN=Uba52 PE=1 SV=2	51288000	13503000	25950000	37579000	33206000	35891000	43794000	35358000	29958000
sp|Q6ZWV3|RL10_MOUSE 60S ribosomal protein L10 OS=Mus musculus OX=10090 GN=Rpl10 PE=1 SV=3;sp|P86048|RL10L_MOUSE 60S ribosomal protein L10-like OS=Mus musculus OX=10090 GN=Rpl10l PE=2 SV=1	12091000	3027000	9863200	5291200	10739000	12306000	6899800	18737000	18414000
sp|P62962|PROF1_MOUSE Profilin-1 OS=Mus musculus OX=10090 GN=Pfn1 PE=1 SV=2;	26052000	22123000	21870000	25281000	26968000	14959000	26038000	31951000	32928000
sp|P0DP26|CALM1_MOUSE Calmodulin-1 OS=Mus musculus OX=10090 GN=Calm1 PE=1 SV=1	4188800	4640100	4019500	0	3175400	0	3304100	0	2285300
sp|Q9WUR2|ECI2_MOUSE Enoyl-CoA delta isomerase 2, mitochondrial OS=Mus musculus OX=10090 GN=Eci2 PE=1 SV=2	7292100	5376900	5879900	8163500	0	4562300	5407400	4070100	5720900
sp|Q7M6Y3|PICAL_MOUSE Phosphatidylinositol-binding clathrin assembly protein OS=Mus musculus OX=10090 GN=Picalm PE=1 SV=1	7197400	5315700	6469800	5566300	5345300	5501500	6590600	0	3955700
sp|Q9DAW9|CNN3_MOUSE Calponin-3 OS=Mus musculus OX=10090 GN=Cnn3 PE=1 SV=1	4542200	0	4357600	5342700	5151800	5528200	3936800	10461000	3756200
sp|O08795|GLU2B_MOUSE Glucosidase 2 subunit beta OS=Mus musculus OX=10090 GN=Prkcsh PE=1 SV=1	3227200	9080500	9077600	6329500	6566200	11252000	6444500	4474000	10083000
sp|O09167|RL21_MOUSE 60S ribosomal protein L21 OS=Mus musculus OX=10090 GN=Rpl21 PE=1 SV=3	14356000	18394000	12179000	18432000	9017700	11643000	7932100	13012000	14999000
sp|O35459|ECH1_MOUSE Delta(3,5)-Delta(2,4)-dienoyl-CoA isomerase, mitochondrial OS=Mus musculus OX=10090 GN=Ech1 PE=1 SV=1	11685000	4908700	7268100	10295000	0	5982400	6607900	0	5884200
sp|O35969|GAMT_MOUSE Guanidinoacetate N-methyltransferase OS=Mus musculus OX=10090 GN=Gamt PE=1 SV=1	0	10166000	7970000	0	0	9428200	0	0	10618000
sp|O55125|NIPS1_MOUSE Protein NipSnap homolog 1 OS=Mus musculus OX=10090 GN=Nipsnap1 PE=1 SV=1	14976000	12023000	13063000	16843000	16903000	12609000	13538000	16941000	13627000
sp|O70194|EIF3D_MOUSE Eukaryotic translation initiation factor 3 subunit D OS=Mus musculus OX=10090 GN=Eif3d PE=1 SV=2	4946500	4101800	4021400	6442700	4654100	4930800	5636100	0	4458400
sp|O70251|EF1B_MOUSE Elongation factor 1-beta OS=Mus musculus OX=10090 GN=Eef1b PE=1 SV=5	13172000	14656000	12354000	18880000	9276200	11385000	14098000	14270000	12445000
sp|P00405|COX2_MOUSE Cytochrome c oxidase subunit 2 OS=Mus musculus OX=10090 GN=Mtco2 PE=1 SV=1	48026000	40376000	42639000	47868000	46616000	49716000	47006000	31334000	33166000
sp|P01942|HBA_MOUSE Hemoglobin subunit alpha OS=Mus musculus OX=10090 GN=Hba PE=1 SV=2	19193000	39128000	36146000	24369000	16790000	211970000	45504000	65077000	64294000
sp|P08228|SODC_MOUSE Superoxide dismutase [Cu-Zn] OS=Mus musculus OX=10090 GN=Sod1 PE=1 SV=2	65327000	69903000	59541000	71848000	59847000	42031000	54936000	61498000	30292000
sp|P10605|CATB_MOUSE Cathepsin B OS=Mus musculus OX=10090 GN=Ctsb PE=1 SV=2	6652000	6169600	5107100	3820000	8515200	4663600	9803600	13449000	11994000
sp|P12787|COX5A_MOUSE Cytochrome c oxidase subunit 5A, mitochondrial OS=Mus musculus OX=10090 GN=Cox5a PE=1 SV=2	17077000	19654000	16877000	23027000	23816000	16634000	12835000	0	12596000
sp|P14131|RS16_MOUSE 40S ribosomal protein S16 OS=Mus musculus OX=10090 GN=Rps16 PE=1 SV=4	9210400	19673000	15727000	14374000	12980000	0	10758000	7857400	13328000
sp|P14685|PSMD3_MOUSE 26S proteasome non-ATPase regulatory subunit 3 OS=Mus musculus OX=10090 GN=Psmd3 PE=1 SV=3	6845300	4047400	4722600	4951400	4228200	3778400	0	0	3839300
sp|P15532|NDKA_MOUSE Nucleoside diphosphate kinase A OS=Mus musculus OX=10090 GN=Nme1 PE=1 SV=1	9084500	0	6342000	8011600	0	7513700	9867600	0	6256900
sp|P27661|H2AX_MOUSE Histone H2AX OS=Mus musculus OX=10090 GN=H2afx PE=1 SV=2	37156000	27142000	35165000	43085000	30253000	40096000	43180000	45013000	30697000
sp|P28666|MUG2_MOUSE Murinoglobulin-2 OS=Mus musculus OX=10090 GN=Mug2 PE=1 SV=2	0	0	0	0	0	0	0	0	1925600
sp|P34927|ASGR1_MOUSE Asialoglycoprotein receptor 1 OS=Mus musculus OX=10090 GN=Asgr1 PE=1 SV=4	5498400	10395000	10181000	7118500	5708100	5844100	6197200	8577700	5907900
sp|P35486|ODPA_MOUSE Pyruvate dehydrogenase E1 component subunit alpha, somatic form, mitochondrial OS=Mus musculus OX=10090 GN=Pdha1 PE=1 SV=1	5296000	5162100	5623400	5923500	4731900	5118400	9114600	9474200	5183800
sp|P36552|HEM6_MOUSE Oxygen-dependent coproporphyrinogen-III oxidase, mitochondrial OS=Mus musculus OX=10090 GN=Cpox PE=1 SV=2	18012000	17437000	13316000	23432000	14624000	12016000	6151600	17542000	6194500
sp|P45376|ALDR_MOUSE Aldo-keto reductase family 1 member B1 OS=Mus musculus OX=10090 GN=Akr1b1 PE=1 SV=3	0	0	5402500	0	11770000	12912000	6694300	10520000	14454000
sp|P50172|DHI1_MOUSE Corticosteroid 11-beta-dehydrogenase isozyme 1 OS=Mus musculus OX=10090 GN=Hsd11b1 PE=1 SV=3	15460000	14085000	9691600	15292000	19431000	23324000	12547000	14729000	15048000
sp|P50285|FMO1_MOUSE Dimethylaniline monooxygenase [N-oxide-forming] 1 OS=Mus musculus OX=10090 GN=Fmo1 PE=1 SV=1	16791000	4837800	7422300	7370400	10361000	8949600	15087000	14080000	7557700
sp|P50396|GDIA_MOUSE Rab GDP dissociation inhibitor alpha OS=Mus musculus OX=10090 GN=Gdi1 PE=1 SV=3	4338400	0	0	4439100	3060100	3380000	5991200	0	3746400
sp|P61750|ARF4_MOUSE ADP-ribosylation factor 4 OS=Mus musculus OX=10090 GN=Arf4 PE=1 SV=2	0	0	0	0	0	0	1206700	0	0
sp|P61982|1433G_MOUSE 14-3-3 protein gamma OS=Mus musculus OX=10090 GN=Ywhag PE=1 SV=2	0	2988100	0	0	0	0	2679600	4874100	0
sp|P62334|PRS10_MOUSE 26S proteasome regulatory subunit 10B OS=Mus musculus OX=10090 GN=Psmc6 PE=1 SV=1	11206000	8271600	7672400	9402300	7515400	6134200	6307300	0	8785500
sp|P68254|1433T_MOUSE 14-3-3 protein theta OS=Mus musculus OX=10090 GN=Ywhaq PE=1 SV=1	2444900	3193700	1881500	2497400	0	2907100	3019200	0	4416900
sp|P97449|AMPN_MOUSE Aminopeptidase N OS=Mus musculus OX=10090 GN=Anpep PE=1 SV=4	0	1461900	0	2318200	0	1765100	0	1586700	2592400
sp|P97742|CPT1A_MOUSE Carnitine O-palmitoyltransferase 1, liver isoform OS=Mus musculus OX=10090 GN=Cpt1a PE=1 SV=4	0	4916200	0	4771800	0	5540900	7606900	5068000	5468300
sp|P99027|RLA2_MOUSE 60S acidic ribosomal protein P2 OS=Mus musculus OX=10090 GN=Rplp2 PE=1 SV=3	19821000	11048000	12326000	25126000	18133000	13451000	18736000	38496000	23949000
sp|Q01768|NDKB_MOUSE Nucleoside diphosphate kinase B OS=Mus musculus OX=10090 GN=Nme2 PE=1 SV=1	15115000	27803000	29418000	25524000	23441000	41069000	20263000	12265000	30150000
sp|Q05816|FABP5_MOUSE Fatty acid-binding protein 5 OS=Mus musculus OX=10090 GN=Fabp5 PE=1 SV=3	2475100	19454000	6382900	7158800	9532700	22031000	7163300	9313200	18552000
sp|Q3THS6|METK2_MOUSE S-adenosylmethionine synthase isoform type-2 OS=Mus musculus OX=10090 GN=Mat2a PE=1 SV=2	0	0	0	0	0	0	0	0	0
sp|Q3TNA1|XYLB_MOUSE Xylulose kinase OS=Mus musculus OX=10090 GN=Xylb PE=1 SV=1	13493000	14501000	9989400	14136000	11149000	11741000	8585500	0	10859000
sp|Q3UTJ2|SRBS2_MOUSE Sorbin and SH3 domain-containing protein 2 OS=Mus musculus OX=10090 GN=Sorbs2 PE=1 SV=2	0	4480100	0	0	3646600	7125900	0	0	10905000
sp|Q3UV17|K22O_MOUSE Keratin, type II cytoskeletal 2 oral OS=Mus musculus OX=10090 GN=Krt76 PE=1 SV=1	0	0	0	0	0	5107500	0	0	0
sp|Q3UZZ6|ST1D1_MOUSE Sulfotransferase 1 family member D1 OS=Mus musculus OX=10090 GN=Sult1d1 PE=1 SV=1	10165000	5177500	4464500	7299100	7460700	2937900	10310000	0	0
sp|Q5FW57|GLYAL_MOUSE Glycine N-acyltransferase-like protein OS=Mus musculus OX=10090 GN=Gm4952 PE=1 SV=3	9318900	4911200	3528000	4426600	0	10226000	3517200	3674200	3626000
sp|Q5XG73|ACBD5_MOUSE Acyl-CoA-binding domain-containing protein 5 OS=Mus musculus OX=10090 GN=Acbd5 PE=1 SV=1	3856900	1753800	6343900	5379000	3294700	3955400	7142200	0	0
sp|Q64433|CH10_MOUSE 10 kDa heat shock protein, mitochondrial OS=Mus musculus OX=10090 GN=Hspe1 PE=1 SV=2	0	15109000	16291000	0	15127000	13031000	10547000	10809000	10530000
sp|Q6P8J7|KCRS_MOUSE Creatine kinase S-type, mitochondrial OS=Mus musculus OX=10090 GN=Ckmt2 PE=1 SV=1	0	0	0	0	6919400	0	12851000	0	0
sp|Q80UM7|MOGS_MOUSE Mannosyl-oligosaccharide glucosidase OS=Mus musculus OX=10090 GN=Mogs PE=1 SV=1	4776200	6126200	4277900	4637200	4592600	4763400	4585200	0	4486500
sp|Q80XL6|ACD11_MOUSE Acyl-CoA dehydrogenase family member 11 OS=Mus musculus OX=10090 GN=Acad11 PE=1 SV=2	0	0	0	3036900	3603600	3201800	0	0	0
sp|Q8BH59|CMC1_MOUSE Calcium-binding mitochondrial carrier protein Aralar1 OS=Mus musculus OX=10090 GN=Slc25a12 PE=1 SV=1	0	0	0	0	1013000	524560	3379200	0	0
sp|Q8CC88|VWA8_MOUSE von Willebrand factor A domain-containing protein 8 OS=Mus musculus OX=10090 GN=Vwa8 PE=1 SV=2	3577000	0	0	0	0	0	0	0	0
sp|Q8CCJ3|UFL1_MOUSE E3 UFM1-protein ligase 1 OS=Mus musculus OX=10090 GN=Ufl1 PE=1 SV=2	914600	0	2686300	0	0	0	1632800	3868800	1527800
sp|Q8JZK9|HMCS1_MOUSE Hydroxymethylglutaryl-CoA synthase, cytoplasmic OS=Mus musculus OX=10090 GN=Hmgcs1 PE=1 SV=1	3709100	4753900	2017300	3392500	2588500	3093900	3237700	0	3277400
sp|Q8K157|GALM_MOUSE Aldose 1-epimerase OS=Mus musculus OX=10090 GN=Galm PE=1 SV=1	13188000	11025000	9211300	12110000	10218000	13249000	11649000	8719100	12850000
sp|Q8K310|MATR3_MOUSE Matrin-3 OS=Mus musculus OX=10090 GN=Matr3 PE=1 SV=1	7829700	5625500	6057200	7618700	5881300	5347000	0	6405800	4209400
sp|Q8VBW8|TTC36_MOUSE Tetratricopeptide repeat protein 36 OS=Mus musculus OX=10090 GN=Ttc36 PE=1 SV=1	5796600	12365000	6858400	0	0	0	0	0	0
sp|Q8VDQ1|PTGR2_MOUSE Prostaglandin reductase 2 OS=Mus musculus OX=10090 GN=Ptgr2 PE=1 SV=2	5797500	2121500	2917000	2201500	2982600	1743500	0	0	1679600
sp|Q8VHX6|FLNC_MOUSE Filamin-C OS=Mus musculus OX=10090 GN=Flnc PE=1 SV=3	0	0	5920900	0	0	0	5851400	0	0
sp|Q91VR2|ATPG_MOUSE ATP synthase subunit gamma, mitochondrial OS=Mus musculus OX=10090 GN=Atp5f1c PE=1 SV=1	16001000	0	13279000	23792000	25499000	12320000	20406000	19696000	8079900
sp|Q91X44|GCKR_MOUSE Glucokinase regulatory protein OS=Mus musculus OX=10090 GN=Gckr PE=1 SV=3	6107800	8744700	5312400	7925600	6126700	7650000	6596000	10187000	6188800
sp|Q91XF0|PNPO_MOUSE Pyridoxine-5-phosphate oxidase OS=Mus musculus OX=10090 GN=Pnpo PE=1 SV=1	6943600	9645400	8048600	4391600	7435600	7723600	8481200	3695900	4353600
sp|Q91YW3|DNJC3_MOUSE DnaJ homolog subfamily C member 3 OS=Mus musculus OX=10090 GN=Dnajc3 PE=1 SV=1	0	4185500	3260500	5094500	3611300	7393500	3430600	6871100	15162000
sp|Q921X9|PDIA5_MOUSE Protein disulfide-isomerase A5 OS=Mus musculus OX=10090 GN=Pdia5 PE=1 SV=1	15443000	17324000	7966400	12943000	7708000	8562800	0	0	15562000
sp|Q93092|TALDO_MOUSE Transaldolase OS=Mus musculus OX=10090 GN=Taldo1 PE=1 SV=2	0	0	3065000	1693400	2343500	0	0	0	0
sp|Q99JY9|ARP3_MOUSE Actin-related protein 3 OS=Mus musculus OX=10090 GN=Actr3 PE=1 SV=3	9016700	7460400	6266700	10070000	9253800	6333400	8372900	13324000	6508800
sp|Q99K28|ARFG2_MOUSE ADP-ribosylation factor GTPase-activating protein 2 OS=Mus musculus OX=10090 GN=Arfgap2 PE=1 SV=1	4808300	4739800	5672400	4137600	0	3982300	3719100	0	0
sp|Q9CXF0|KYNU_MOUSE Kynureninase OS=Mus musculus OX=10090 GN=Kynu PE=1 SV=3	7148700	8507400	4358800	4242000	6541600	0	5867600	3599900	5536500
sp|Q9D024|CCD47_MOUSE Coiled-coil domain-containing protein 47 OS=Mus musculus OX=10090 GN=Ccdc47 PE=1 SV=2	4503600	0	2816100	4063200	0	2598700	3686000	0	4172700
sp|Q9D1A2|CNDP2_MOUSE Cytosolic non-specific dipeptidase OS=Mus musculus OX=10090 GN=Cndp2 PE=1 SV=1	7093300	4865600	5467600	7172700	5797400	5761600	4808500	6259200	6009400
sp|Q9D6Y7|MSRA_MOUSE Mitochondrial peptide methionine sulfoxide reductase OS=Mus musculus OX=10090 GN=Msra PE=1 SV=1	4591700	12361000	11213000	6465700	11004000	12001000	8218700	0	9208900
sp|Q9D826|SOX_MOUSE Peroxisomal sarcosine oxidase OS=Mus musculus OX=10090 GN=Pipox PE=1 SV=1	4901700	4081900	4644400	5780800	3962300	5287200	5834300	4832300	6636500
sp|Q9DBG5|PLIN3_MOUSE Perilipin-3 OS=Mus musculus OX=10090 GN=Plin3 PE=1 SV=1	8614200	5235300	4614300	5578100	6132800	6341000	6338500	6234800	8547500
sp|Q9DCQ2|ASPD_MOUSE Putative L-aspartate dehydrogenase OS=Mus musculus OX=10090 GN=Aspdh PE=1 SV=1	5928900	13802000	8109000	0	10330000	9915800	4544500	4387100	7014600
sp|Q9DCS3|MECR_MOUSE Enoyl-[acyl-carrier-protein] reductase, mitochondrial OS=Mus musculus OX=10090 GN=Mecr PE=1 SV=2	13652000	8267000	8162600	12305000	11049000	4963000	6552300	0	4901600
sp|Q9EQ06|DHB11_MOUSE Estradiol 17-beta-dehydrogenase 11 OS=Mus musculus OX=10090 GN=Hsd17b11 PE=1 SV=1	0	0	0	0	0	0	0	0	0
sp|Q9ERG0|LIMA1_MOUSE LIM domain and actin-binding protein 1 OS=Mus musculus OX=10090 GN=Lima1 PE=1 SV=3	1592000	2056400	1836000	2819500	0	2302400	0	2419500	0
sp|Q9ESB3|HRG_MOUSE Histidine-rich glycoprotein OS=Mus musculus OX=10090 GN=Hrg PE=1 SV=2	7743600	0	4475900	4735100	5626600	7385200	15455000	19090000	8702400
sp|Q9QY76|VAPB_MOUSE Vesicle-associated membrane protein-associated protein B OS=Mus musculus OX=10090 GN=Vapb PE=1 SV=3	1944000	2623300	2572600	2712300	0	0	1949300	0	2941000
sp|Q9WUM5|SUCA_MOUSE Succinate--CoA ligase [ADP/GDP-forming] subunit alpha, mitochondrial OS=Mus musculus OX=10090 GN=Suclg1 PE=1 SV=4	22067000	11338000	17859000	21640000	16144000	14033000	17042000	7494700	12619000
sp|Q9WUZ9|ENTP5_MOUSE Ectonucleoside triphosphate diphosphohydrolase 5 OS=Mus musculus OX=10090 GN=Entpd5 PE=1 SV=1	11737000	5629700	0	5492000	5022000	7777000	13152000	15250000	8875600
sp|Q9Z1N5|DX39B_MOUSE Spliceosome RNA helicase Ddx39b OS=Mus musculus OX=10090 GN=Ddx39b PE=1 SV=1	7411800	9785400	10124000	12962000	10831000	13274000	9820400	13126000	8519100
sp|Q8CGP6|H2A1H_MOUSE Histone H2A type 1-H OS=Mus musculus OX=10090 GN=Hist1h2ah PE=1 SV=3;sp|Q8R1M2|H2AJ_MOUSE Histone H2A.J OS=Mus musculus OX=10090 GN=H2afj PE=1 SV=1;sp|C0HKE1|H2A1B_MOUSE Histone H2A type 1-B OS=Mus musculus OX=10090 GN=Hist1h2ab PE=1	0	0	80512000	122750000	49463000	21617000	21276000	60667000	129900000
sp|P19001|K1C19_MOUSE Keratin, type I cytoskeletal 19 OS=Mus musculus OX=10090 GN=Krt19 PE=1 SV=1;	10278000	0	0	0	12627000	0	10962000	15504000	0
sp|P84244|H33_MOUSE Histone H3.3 OS=Mus musculus OX=10090 GN=H3f3a PE=1 SV=2;sp|P02301|H3C_MOUSE Histone H3.3C OS=Mus musculus OX=10090 GN=H3f3c PE=3 SV=3	11343000	20976000	31681000	11608000	33048000	26117000	27507000	13263000	8858000
sp|Q64523|H2A2C_MOUSE Histone H2A type 2-C OS=Mus musculus OX=10090 GN=Hist2h2ac PE=1 SV=3;sp|Q6GSS7|H2A2A_MOUSE Histone H2A type 2-A OS=Mus musculus OX=10090 GN=Hist2h2aa1 PE=1 SV=3	0	0	0	2040600	0	0	4328000	6015300	702340
sp|P13745|GSTA1_MOUSE Glutathione S-transferase A1 OS=Mus musculus OX=10090 GN=Gsta1 PE=1 SV=2;sp|P10648|GSTA2_MOUSE Glutathione S-transferase A2 OS=Mus musculus OX=10090 GN=Gsta2 PE=1 SV=3	0	0	0	0	0	2492500	0	0	0
sp|P62897|CYC_MOUSE Cytochrome c, somatic OS=Mus musculus OX=10090 GN=Cycs PE=1 SV=2	18699000	15186000	10998000	20183000	14420000	14372000	16859000	8308200	11053000
sp|Q9QZE5|COPG1_MOUSE Coatomer subunit gamma-1 OS=Mus musculus OX=10090 GN=Copg1 PE=1 SV=1	5729800	4909400	3738100	6098000	4357700	3822900	4710600	0	4840000
sp|A3KMP2|TTC38_MOUSE Tetratricopeptide repeat protein 38 OS=Mus musculus OX=10090 GN=Ttc38 PE=1 SV=2	8863700	7525100	5525600	6770700	0	6082500	5855200	0	7271600
sp|O08553|DPYL2_MOUSE Dihydropyrimidinase-related protein 2 OS=Mus musculus OX=10090 GN=Dpysl2 PE=1 SV=2	0	0	3611600	0	0	0	0	0	0
sp|O08600|NUCG_MOUSE Endonuclease G, mitochondrial OS=Mus musculus OX=10090 GN=Endog PE=1 SV=1	4127200	4569100	2958600	4089600	0	2864700	0	3136100	0
sp|O35226|PSMD4_MOUSE 26S proteasome non-ATPase regulatory subunit 4 OS=Mus musculus OX=10090 GN=Psmd4 PE=1 SV=1	0	2515900	2087000	2888000	0	0	0	0	3126100
sp|O35381|AN32A_MOUSE Acidic leucine-rich nuclear phosphoprotein 32 family member A OS=Mus musculus OX=10090 GN=Anp32a PE=1 SV=1	0	0	8174100	10779000	5735500	0	0	0	0
sp|O35643|AP1B1_MOUSE AP-1 complex subunit beta-1 OS=Mus musculus OX=10090 GN=Ap1b1 PE=1 SV=2	7188000	5908600	6746900	7928700	5730800	4779400	3996800	9194300	4439500
sp|O54734|OST48_MOUSE Dolichyl-diphosphooligosaccharide--protein glycosyltransferase 48 kDa subunit OS=Mus musculus OX=10090 GN=Ddost PE=1 SV=2	10508000	11801000	8471000	13540000	10270000	9309200	9787300	15946000	13814000
sp|O55234|PSB5_MOUSE Proteasome subunit beta type-5 OS=Mus musculus OX=10090 GN=Psmb5 PE=1 SV=3	0	0	0	0	1227700	0	1032900	0	0
sp|O88685|PRS6A_MOUSE 26S proteasome regulatory subunit 6A OS=Mus musculus OX=10090 GN=Psmc3 PE=1 SV=2	5454300	4723700	4754100	4380500	0	3969000	0	0	6261300
sp|P01837|IGKC_MOUSE Immunoglobulin kappa constant OS=Mus musculus OX=10090 GN=Igkc PE=1 SV=2	0	0	7898900	0	0	7313100	9058900	0	0
sp|P02089|HBB2_MOUSE Hemoglobin subunit beta-2 OS=Mus musculus OX=10090 GN=Hbb-b2 PE=1 SV=2	0	3439300	2573900	2038600	0	0	0	0	0
sp|P06909|CFAH_MOUSE Complement factor H OS=Mus musculus OX=10090 GN=Cfh PE=1 SV=2	0	0	0	0	0	0	0	8899700	4858400
sp|P08122|CO4A2_MOUSE Collagen alpha-2(IV) chain OS=Mus musculus OX=10090 GN=Col4a2 PE=1 SV=4	5921500	0	5527000	5346800	5131700	23978000	9238900	0	7411800
sp|P09671|SODM_MOUSE Superoxide dismutase [Mn], mitochondrial OS=Mus musculus OX=10090 GN=Sod2 PE=1 SV=3	28513000	20008000	20572000	25035000	25074000	16370000	22694000	19272000	0
sp|P19783|COX41_MOUSE Cytochrome c oxidase subunit 4 isoform 1, mitochondrial OS=Mus musculus OX=10090 GN=Cox4i1 PE=1 SV=2	16284000	26819000	33297000	13400000	34821000	29684000	19164000	19753000	15855000
sp|P20108|PRDX3_MOUSE Thioredoxin-dependent peroxide reductase, mitochondrial OS=Mus musculus OX=10090 GN=Prdx3 PE=1 SV=1	2867200	2824800	4193300	3140500	0	2431600	4849200	6379300	8575400
sp|P24472|GSTA4_MOUSE Glutathione S-transferase A4 OS=Mus musculus OX=10090 GN=Gsta4 PE=1 SV=3	0	6628800	7021300	7298600	7767000	7136400	0	10703000	6716800
sp|P40936|INMT_MOUSE Indolethylamine N-methyltransferase OS=Mus musculus OX=10090 GN=Inmt PE=1 SV=1	24981000	13573000	20307000	19120000	23176000	14945000	26281000	28233000	17373000
sp|P46735|MYO1B_MOUSE Unconventional myosin-Ib OS=Mus musculus OX=10090 GN=Myo1b PE=1 SV=3	8782400	5881900	5924500	7021500	6479100	5435300	6001100	8802500	0
sp|P47754|CAZA2_MOUSE F-actin-capping protein subunit alpha-2 OS=Mus musculus OX=10090 GN=Capza2 PE=1 SV=3	7605600	9468100	7587500	8636300	0	8137300	6392300	14631000	8309500
sp|P51410|RL9_MOUSE 60S ribosomal protein L9 OS=Mus musculus OX=10090 GN=Rpl9 PE=2 SV=2	41804000	34260000	28965000	35424000	28078000	18446000	40416000	35162000	23423000
sp|P52430|PON1_MOUSE Serum paraoxonase/arylesterase 1 OS=Mus musculus OX=10090 GN=Pon1 PE=1 SV=2	16288000	15986000	15359000	14398000	7126800	6747400	11251000	7455200	4355500
sp|P53026|RL10A_MOUSE 60S ribosomal protein L10a OS=Mus musculus OX=10090 GN=Rpl10a PE=1 SV=3	5474200	14118000	13889000	9005700	7967700	13383000	8421500	10419000	14593000
sp|P56391|CX6B1_MOUSE Cytochrome c oxidase subunit 6B1 OS=Mus musculus OX=10090 GN=Cox6b1 PE=1 SV=2	15973000	15619000	12983000	16851000	14490000	10357000	15840000	15878000	15394000
sp|P56399|UBP5_MOUSE Ubiquitin carboxyl-terminal hydrolase 5 OS=Mus musculus OX=10090 GN=Usp5 PE=1 SV=1	5738200	4252800	0	5987000	0	2281200	4680600	4741600	0
sp|P61358|RL27_MOUSE 60S ribosomal protein L27 OS=Mus musculus OX=10090 GN=Rpl27 PE=1 SV=2	4769200	25337000	16721000	9113700	17706000	20049000	8650200	6723500	4922600
sp|P62082|RS7_MOUSE 40S ribosomal protein S7 OS=Mus musculus OX=10090 GN=Rps7 PE=2 SV=1	41389000	29823000	26224000	36567000	27532000	34016000	31285000	25229000	25622000
sp|P62245|RS15A_MOUSE 40S ribosomal protein S15a OS=Mus musculus OX=10090 GN=Rps15a PE=1 SV=2	10319000	12976000	9837500	14036000	10515000	7375400	8927500	11089000	4474100
sp|P62264|RS14_MOUSE 40S ribosomal protein S14 OS=Mus musculus OX=10090 GN=Rps14 PE=1 SV=3	5997100	16874000	9183000	7257200	8586100	9083200	7639800	0	7087300
sp|P62751|RL23A_MOUSE 60S ribosomal protein L23a OS=Mus musculus OX=10090 GN=Rpl23a PE=1 SV=1	3795800	14610000	11695000	6576500	9467300	10834000	5434500	0	7994400
sp|P62821|RAB1A_MOUSE Ras-related protein Rab-1A OS=Mus musculus OX=10090 GN=Rab1A PE=1 SV=3	0	6055000	13653000	1867900	4271500	5463300	4576400	0	0
sp|P62918|RL8_MOUSE 60S ribosomal protein L8 OS=Mus musculus OX=10090 GN=Rpl8 PE=1 SV=2	10434000	7587400	10877000	11972000	10743000	17378000	13008000	6768900	15650000
sp|P63242|IF5A1_MOUSE Eukaryotic translation initiation factor 5A-1 OS=Mus musculus OX=10090 GN=Eif5a PE=1 SV=2	18820000	13653000	12009000	10174000	13435000	9057200	19833000	17310000	21662000
sp|P63325|RS10_MOUSE 40S ribosomal protein S10 OS=Mus musculus OX=10090 GN=Rps10 PE=1 SV=1	4318800	20650000	22287000	20068000	15140000	13145000	8153400	14521000	11294000
sp|P80313|TCPH_MOUSE T-complex protein 1 subunit eta OS=Mus musculus OX=10090 GN=Cct7 PE=1 SV=1	0	0	2512400	2417000	1796200	1994900	5287100	2982000	2472600
sp|P84084|ARF5_MOUSE ADP-ribosylation factor 5 OS=Mus musculus OX=10090 GN=Arf5 PE=1 SV=2	0	0	0	0	917510	0	0	0	0
sp|P84228|H32_MOUSE Histone H3.2 OS=Mus musculus OX=10090 GN=Hist1h3b PE=1 SV=2	6633500	0	0	0	0	248890	0	0	0
sp|P97372|PSME2_MOUSE Proteasome activator complex subunit 2 OS=Mus musculus OX=10090 GN=Psme2 PE=1 SV=4	15633000	7005600	10971000	14081000	11664000	0	10182000	10844000	9706900
sp|P97450|ATP5J_MOUSE ATP synthase-coupling factor 6, mitochondrial OS=Mus musculus OX=10090 GN=Atp5pf PE=1 SV=1	0	8295600	5534400	3858200	6840000	5910300	0	0	8900800
sp|P97823|LYPA1_MOUSE Acyl-protein thioesterase 1 OS=Mus musculus OX=10090 GN=Lypla1 PE=1 SV=1	4840300	4609800	3619800	5578500	3469300	5473300	3419100	3525000	0
sp|Q00724|RET4_MOUSE Retinol-binding protein 4 OS=Mus musculus OX=10090 GN=Rbp4 PE=1 SV=2	0	0	0	1861200	2741600	6235800	2040900	12700000	14134000
sp|Q01149|CO1A2_MOUSE Collagen alpha-2(I) chain OS=Mus musculus OX=10090 GN=Col1a2 PE=1 SV=2	0	0	1297300	0	1078100	2683300	5251100	0	0
sp|Q03734|SPA3M_MOUSE Serine protease inhibitor A3M OS=Mus musculus OX=10090 GN=Serpina3m PE=1 SV=2	0	0	0	0	0	0	0	6593800	0
sp|Q3TLP5|ECHD2_MOUSE Enoyl-CoA hydratase domain-containing protein 2, mitochondrial OS=Mus musculus OX=10090 GN=Echdc2 PE=1 SV=2	11015000	13551000	7073800	11932000	10485000	8318200	10149000	16222000	13196000
sp|Q571F8|GLSL_MOUSE Glutaminase liver isoform, mitochondrial OS=Mus musculus OX=10090 GN=Gls2 PE=1 SV=2	7484100	5444800	5330700	6536000	8959500	0	6966300	0	3840700
sp|Q5FW60|MUP20_MOUSE Major urinary protein 20 OS=Mus musculus OX=10090 GN=Mup20 PE=1 SV=1	0	0	0	0	0	0	12458000	6025000	13658000
sp|Q60605|MYL6_MOUSE Myosin light polypeptide 6 OS=Mus musculus OX=10090 GN=Myl6 PE=1 SV=3	8768000	12266000	11236000	7201400	10279000	17859000	8599400	7818600	15338000
sp|Q61646|HPT_MOUSE Haptoglobin OS=Mus musculus OX=10090 GN=Hp PE=1 SV=1	0	12550000	1757800	15898000	0	2997700	3523500	14901000	16821000
sp|Q62186|SSRD_MOUSE Translocon-associated protein subunit delta OS=Mus musculus OX=10090 GN=Ssr4 PE=1 SV=1	22162000	26271000	17880000	30836000	20331000	21610000	21661000	36163000	31582000
sp|Q62446|FKBP3_MOUSE Peptidyl-prolyl cis-trans isomerase FKBP3 OS=Mus musculus OX=10090 GN=Fkbp3 PE=1 SV=2	0	0	0	0	3301100	3336400	3121900	1839200	0
sp|Q6P4T2|U520_MOUSE U5 small nuclear ribonucleoprotein 200 kDa helicase OS=Mus musculus OX=10090 GN=Snrnp200 PE=1 SV=1	1977400	0	2437200	5275100	0	0	0	3532900	0
sp|Q76MZ3|2AAA_MOUSE Serine/threonine-protein phosphatase 2A 65 kDa regulatory subunit A alpha isoform OS=Mus musculus OX=10090 GN=Ppp2r1a PE=1 SV=3	2783300	3162700	2677700	3060600	0	0	0	0	4806800
sp|Q80W22|THNS2_MOUSE Threonine synthase-like 2 OS=Mus musculus OX=10090 GN=Thnsl2 PE=1 SV=1	3697000	2695300	2530900	3053600	2514000	3461300	2655900	0	4026200
sp|Q8BGT5|ALAT2_MOUSE Alanine aminotransferase 2 OS=Mus musculus OX=10090 GN=Gpt2 PE=1 SV=1	8846900	4542600	6500900	6997200	0	3352300	5946200	7157600	4534600
sp|Q8BML9|SYQ_MOUSE Glutamine--tRNA ligase OS=Mus musculus OX=10090 GN=Qars PE=1 SV=1	8728000	5363200	5572300	7738300	6244600	3432800	6048000	6576600	5113400
sp|Q8BP47|SYNC_MOUSE Asparagine--tRNA ligase, cytoplasmic OS=Mus musculus OX=10090 GN=Nars PE=1 SV=2	6052000	8931200	4314200	6915000	3141500	7274800	7109700	0	11168000
sp|Q8BUV3|GEPH_MOUSE Gephyrin OS=Mus musculus OX=10090 GN=Gphn PE=1 SV=2	2830000	2480500	2839500	3375900	2469200	0	0	0	0
sp|Q8C165|P20D1_MOUSE N-fatty-acyl-amino acid synthase/hydrolase PM20D1 OS=Mus musculus OX=10090 GN=Pm20d1 PE=1 SV=1	5855800	8933100	4505800	7645000	3327900	4687200	3817800	2636500	3451900
sp|Q8C2Q3|RBM14_MOUSE RNA-binding protein 14 OS=Mus musculus OX=10090 GN=Rbm14 PE=1 SV=1	2512700	0	3455200	3657300	2810500	0	2030500	3293900	0
sp|Q8C5H8|NAKD2_MOUSE NAD kinase 2, mitochondrial OS=Mus musculus OX=10090 GN=Nadk2 PE=1 SV=2	11826000	7971300	8662100	11016000	11882000	5978600	9019000	10787000	8055100
sp|Q8JZZ0|UD3A2_MOUSE UDP-glucuronosyltransferase 3A2 OS=Mus musculus OX=10090 GN=Ugt3a2 PE=1 SV=2	13232000	9199200	8952300	12572000	7498000	4385000	7183500	13085000	4813100
sp|Q8K182|CO8A_MOUSE Complement component C8 alpha chain OS=Mus musculus OX=10090 GN=C8a PE=1 SV=1	2871200	5649200	2364600	6227100	3761400	1411500	2712400	2948600	1847500
sp|Q8K1M6|DNM1L_MOUSE Dynamin-1-like protein OS=Mus musculus OX=10090 GN=Dnm1l PE=1 SV=2	7967800	3594800	4690300	5292900	4296300	3475400	0	0	2786500
sp|Q8R0N6|HOT_MOUSE Hydroxyacid-oxoacid transhydrogenase, mitochondrial OS=Mus musculus OX=10090 GN=Adhfe1 PE=1 SV=2	7874200	4510700	0	5260300	0	3228500	0	0	0
sp|Q8R146|APEH_MOUSE Acylamino-acid-releasing enzyme OS=Mus musculus OX=10090 GN=Apeh PE=1 SV=3	8314000	6370600	5215000	7385800	5677900	4353700	5988600	4907100	5718900
sp|Q8VCB3|GYS2_MOUSE Glycogen [starch] synthase, liver OS=Mus musculus OX=10090 GN=Gys2 PE=1 SV=2	14509000	7488500	10940000	0	8576600	13037000	9147300	0	14247000
sp|Q8VEM8|MPCP_MOUSE Phosphate carrier protein, mitochondrial OS=Mus musculus OX=10090 GN=Slc25a3 PE=1 SV=1	4635400	4846700	8642700	5732300	6573500	8323900	9976400	3950000	4506600
sp|Q8VI47|MRP2_MOUSE Canalicular multispecific organic anion transporter 1 OS=Mus musculus OX=10090 GN=Abcc2 PE=1 SV=2	6287100	3769800	3088100	0	3894400	2976000	3479700	0	0
sp|Q91V41|RAB14_MOUSE Ras-related protein Rab-14 OS=Mus musculus OX=10090 GN=Rab14 PE=1 SV=3	0	0	0	4056200	0	0	0	0	0
sp|Q91VM5|RMXL1_MOUSE RNA binding motif protein, X-linked-like-1 OS=Mus musculus OX=10090 GN=Rbmxl1 PE=2 SV=1	0	0	3873500	1572500	1327800	2266900	2139900	0	0
sp|Q91WD5|NDUS2_MOUSE NADH dehydrogenase [ubiquinone] iron-sulfur protein 2, mitochondrial OS=Mus musculus OX=10090 GN=Ndufs2 PE=1 SV=1	8977100	3353700	6738300	11511000	10140000	4655200	18330000	9362200	5036000
sp|Q91WU5|AS3MT_MOUSE Arsenite methyltransferase OS=Mus musculus OX=10090 GN=As3mt PE=1 SV=2	2444800	2300900	0	0	2053800	2916900	1870500	0	2929600
sp|Q99JB2|STML2_MOUSE Stomatin-like protein 2, mitochondrial OS=Mus musculus OX=10090 GN=Stoml2 PE=1 SV=1	3645400	2022500	0	0	0	2267500	0	0	2382900
sp|Q99KB8|GLO2_MOUSE Hydroxyacylglutathione hydrolase, mitochondrial OS=Mus musculus OX=10090 GN=Hagh PE=1 SV=2	6731500	8419000	7880800	7843600	3852200	6567200	5178500	0	4315400
sp|Q99KV1|DJB11_MOUSE DnaJ homolog subfamily B member 11 OS=Mus musculus OX=10090 GN=Dnajb11 PE=1 SV=1	8384400	7696400	5757900	7528000	5311600	6976700	5901200	13297000	15792000
sp|Q99L20|GSTT3_MOUSE Glutathione S-transferase theta-3 OS=Mus musculus OX=10090 GN=Gstt3 PE=1 SV=1	13543000	9174600	9541600	8252900	11680000	11947000	10345000	15108000	10809000
sp|Q9CPR4|RL17_MOUSE 60S ribosomal protein L17 OS=Mus musculus OX=10090 GN=Rpl17 PE=1 SV=3	13739000	29414000	29129000	16062000	24298000	28656000	19599000	15451000	26619000
sp|Q9CPV4|GLOD4_MOUSE Glyoxalase domain-containing protein 4 OS=Mus musculus OX=10090 GN=Glod4 PE=1 SV=1	7676400	8426200	7629900	9363600	5030200	8255500	5216500	0	10821000
sp|Q9CQ60|6PGL_MOUSE 6-phosphogluconolactonase OS=Mus musculus OX=10090 GN=Pgls PE=1 SV=1	12208000	6788900	6058300	7197100	5431700	6565300	12324000	0	6269800
sp|Q9CRB3|HIUH_MOUSE 5-hydroxyisourate hydrolase OS=Mus musculus OX=10090 GN=Urah PE=1 SV=1	6672500	6125900	7530200	4982000	6244200	10361000	3055200	3984200	5116100
sp|Q9CWS0|DDAH1_MOUSE N(G),N(G)-dimethylarginine dimethylaminohydrolase 1 OS=Mus musculus OX=10090 GN=Ddah1 PE=1 SV=3	0	0	0	2595700	2784600	6437400	4926400	0	7461500
sp|Q9CZM2|RL15_MOUSE 60S ribosomal protein L15 OS=Mus musculus OX=10090 GN=Rpl15 PE=1 SV=4	5404700	16681000	17272000	6410800	13020000	14604000	9382600	5222500	6777800
sp|Q9D0M3|CY1_MOUSE Cytochrome c1, heme protein, mitochondrial OS=Mus musculus OX=10090 GN=Cyc1 PE=1 SV=1	8835000	9367700	10891000	12088000	9873600	8977500	13298000	7163300	8106400
sp|Q9D855|QCR7_MOUSE Cytochrome b-c1 complex subunit 7 OS=Mus musculus OX=10090 GN=Uqcrb PE=1 SV=3	6253500	9421600	5526600	4026500	11547000	5778600	4361200	0	5244800
sp|Q9DBB8|DHDH_MOUSE Trans-1,2-dihydrobenzene-1,2-diol dehydrogenase OS=Mus musculus OX=10090 GN=Dhdh PE=1 SV=1	44011000	22822000	26117000	35014000	31698000	13893000	35105000	34025000	14118000
sp|Q9DBH5|LMAN2_MOUSE Vesicular integral-membrane protein VIP36 OS=Mus musculus OX=10090 GN=Lman2 PE=1 SV=2	7360600	4172000	5588900	7758700	4102200	3545800	5140200	10965000	7053300
sp|Q9DBL1|ACDSB_MOUSE Short/branched chain specific acyl-CoA dehydrogenase, mitochondrial OS=Mus musculus OX=10090 GN=Acadsb PE=1 SV=1	6411200	3696300	5363200	5942800	6087100	0	4472100	4504700	0
sp|Q9DBW0|CP4V2_MOUSE Cytochrome P450 4V2 OS=Mus musculus OX=10090 GN=Cyp4v2 PE=1 SV=1	21247000	12588000	15424000	8435600	12095000	8377900	0	0	0
sp|Q9DC69|NDUA9_MOUSE NADH dehydrogenase [ubiquinone] 1 alpha subcomplex subunit 9, mitochondrial OS=Mus musculus OX=10090 GN=Ndufa9 PE=1 SV=2	16649000	11858000	10131000	13793000	9858300	9046700	11730000	7685000	7392600
sp|Q9DCT2|NDUS3_MOUSE NADH dehydrogenase [ubiquinone] iron-sulfur protein 3, mitochondrial OS=Mus musculus OX=10090 GN=Ndufs3 PE=1 SV=2	16025000	12449000	10202000	14258000	13039000	10594000	12174000	13484000	10863000
sp|Q9JIF7|COPB_MOUSE Coatomer subunit beta OS=Mus musculus OX=10090 GN=Copb1 PE=1 SV=1	3143000	3303100	4836800	5998500	3267700	2561100	3349800	2816600	4169300
sp|Q9QXY6|EHD3_MOUSE EH domain-containing protein 3 OS=Mus musculus OX=10090 GN=Ehd3 PE=1 SV=2	7314900	0	5924700	5698500	4138700	2840200	6190100	0	2563400
sp|Q9QZD9|EIF3I_MOUSE Eukaryotic translation initiation factor 3 subunit I OS=Mus musculus OX=10090 GN=Eif3i PE=1 SV=1	0	3174400	3697800	2818200	0	0	2257300	0	1467800
sp|Q9QZQ8|H2AY_MOUSE Core histone macro-H2A.1 OS=Mus musculus OX=10090 GN=H2afy PE=1 SV=3	15615000	11205000	0	13662000	12335000	11386000	11369000	14073000	0
sp|Q9QZW0|AT11C_MOUSE Phospholipid-transporting ATPase 11C OS=Mus musculus OX=10090 GN=Atp11c PE=1 SV=2	0	3926500	2410200	2085900	0	0	0	0	0
sp|Q9R0P5|DEST_MOUSE Destrin OS=Mus musculus OX=10090 GN=Dstn PE=1 SV=3	14594000	9610000	10057000	11909000	12827000	11699000	19448000	21276000	15939000
sp|Q9R0Y5|KAD1_MOUSE Adenylate kinase isoenzyme 1 OS=Mus musculus OX=10090 GN=Ak1 PE=1 SV=1	0	0	0	0	7960200	0	11144000	0	0
sp|Q9WUK2|IF4H_MOUSE Eukaryotic translation initiation factor 4H OS=Mus musculus OX=10090 GN=Eif4h PE=1 SV=3	0	3874200	3821700	3484300	0	1090600	0	6037100	3090700
sp|Q9WVA4|TAGL2_MOUSE Transgelin-2 OS=Mus musculus OX=10090 GN=Tagln2 PE=1 SV=4	0	1848000	2713800	1552700	2188000	4331900	4399300	3722800	7390200
sp|P08752|GNAI2_MOUSE Guanine nucleotide-binding protein G(i) subunit alpha-2 OS=Mus musculus OX=10090 GN=Gnai2 PE=1 SV=5	0	0	0	1393200	0	0	0	0	1860300
sp|P35951|LDLR_MOUSE Low-density lipoprotein receptor OS=Mus musculus OX=10090 GN=Ldlr PE=1 SV=2	25226000	9826600	33046000	10212000	21649000	0	0	0	0
sp|Q60668|HNRPD_MOUSE Heterogeneous nuclear ribonucleoprotein D0 OS=Mus musculus OX=10090 GN=Hnrnpd PE=1 SV=2	6223000	6394000	5113400	6510400	0	6568300	7438300	0	6680900
sp|A2ADY9|DDI2_MOUSE Protein DDI1 homolog 2 OS=Mus musculus OX=10090 GN=Ddi2 PE=1 SV=1	0	5450500	0	5623800	4591000	4372000	0	4553400	4382900
sp|A2AJL3|FGGY_MOUSE FGGY carbohydrate kinase domain-containing protein OS=Mus musculus OX=10090 GN=Fggy PE=1 SV=1	17318000	9574700	9116900	15149000	11816000	6800100	11124000	8869200	7251000
sp|B2RQC6|PYR1_MOUSE CAD protein OS=Mus musculus OX=10090 GN=Cad PE=1 SV=1	0	0	0	0	327890	0	0	1069500	0
sp|O08573|LEG9_MOUSE Galectin-9 OS=Mus musculus OX=10090 GN=Lgals9 PE=1 SV=1	8209700	9448800	7647100	9478800	14542000	6599400	10919000	7517900	7803200
sp|O08914|FAAH1_MOUSE Fatty-acid amide hydrolase 1 OS=Mus musculus OX=10090 GN=Faah PE=1 SV=1	7309600	2848500	3856500	6846400	4589500	0	6522600	0	3025300
sp|O35658|C1QBP_MOUSE Complement component 1 Q subcomponent-binding protein, mitochondrial OS=Mus musculus OX=10090 GN=C1qbp PE=1 SV=1	0	4918600	7001200	7064900	10108000	0	0	0	0
sp|O35660|GSTM6_MOUSE Glutathione S-transferase Mu 6 OS=Mus musculus OX=10090 GN=Gstm6 PE=1 SV=4	0	2392500	3595500	3006800	0	3620200	7782900	21639000	5672200
sp|O70570|PIGR_MOUSE Polymeric immunoglobulin receptor OS=Mus musculus OX=10090 GN=Pigr PE=1 SV=1	2666600	2539800	2239400	4487200	2927400	3527700	1797400	2678500	2124700
sp|O88487|DC1I2_MOUSE Cytoplasmic dynein 1 intermediate chain 2 OS=Mus musculus OX=10090 GN=Dync1i2 PE=1 SV=1	1402300	1438000	0	1536900	0	0	1448300	0	0
sp|O89079|COPE_MOUSE Coatomer subunit epsilon OS=Mus musculus OX=10090 GN=Cope PE=1 SV=3	0	3791600	0	0	0	3331800	0	0	4002600
sp|P07309|TTHY_MOUSE Transthyretin OS=Mus musculus OX=10090 GN=Ttr PE=1 SV=1	1889000	0	0	1920200	4262700	9775400	3812700	2907100	7573800
sp|P09528|FRIH_MOUSE Ferritin heavy chain OS=Mus musculus OX=10090 GN=Fth1 PE=1 SV=2	0	0	2889300	4236100	10220000	8797300	1909300	1549200	2173300
sp|P11087|CO1A1_MOUSE Collagen alpha-1(I) chain OS=Mus musculus OX=10090 GN=Col1a1 PE=1 SV=4	0	0	4060600	1232200	3211100	2149400	4696800	0	2204300
sp|P12815|PDCD6_MOUSE Programmed cell death protein 6 OS=Mus musculus OX=10090 GN=Pdcd6 PE=1 SV=2	0	5265100	3670700	0	0	3898900	0	0	5597800
sp|P13412|TNNI2_MOUSE Troponin I, fast skeletal muscle OS=Mus musculus OX=10090 GN=Tnni2 PE=2 SV=2	0	0	0	0	0	0	5985500	0	0
sp|P19137|LAMA1_MOUSE Laminin subunit alpha-1 OS=Mus musculus OX=10090 GN=Lama1 PE=1 SV=2	17903000	0	0	0	0	0	0	0	0
sp|P19253|RL13A_MOUSE 60S ribosomal protein L13a OS=Mus musculus OX=10090 GN=Rpl13a PE=1 SV=4	0	17870000	21135000	11436000	13425000	16643000	12263000	9918200	0
sp|P23927|CRYAB_MOUSE Alpha-crystallin B chain OS=Mus musculus OX=10090 GN=Cryab PE=1 SV=2	0	0	0	0	0	0	4950200	0	0
sp|P24527|LKHA4_MOUSE Leukotriene A-4 hydrolase OS=Mus musculus OX=10090 GN=Lta4h PE=1 SV=4	0	0	0	0	1676300	0	0	3625500	0
sp|P26638|SYSC_MOUSE Serine--tRNA ligase, cytoplasmic OS=Mus musculus OX=10090 GN=Sars PE=1 SV=3	0	0	3027200	4567900	0	0	0	3261800	4098400
sp|P27046|MA2A1_MOUSE Alpha-mannosidase 2 OS=Mus musculus OX=10090 GN=Man2a1 PE=1 SV=2	0	1520300	0	0	0	1675500	0	0	2510600
sp|P35979|RL12_MOUSE 60S ribosomal protein L12 OS=Mus musculus OX=10090 GN=Rpl12 PE=1 SV=2	9765000	0	10369000	14498000	11551000	13900000	10145000	12812000	13869000
sp|P40124|CAP1_MOUSE Adenylyl cyclase-associated protein 1 OS=Mus musculus OX=10090 GN=Cap1 PE=1 SV=4	19729000	9822100	12284000	14047000	14568000	11659000	14892000	17812000	11565000
sp|P41317|MBL2_MOUSE Mannose-binding protein C OS=Mus musculus OX=10090 GN=Mbl2 PE=1 SV=2	4297200	2862500	2449000	3118900	3058600	2177700	2364300	7982400	0
sp|P42227|STAT3_MOUSE Signal transducer and activator of transcription 3 OS=Mus musculus OX=10090 GN=Stat3 PE=1 SV=2	0	0	0	3101400	0	0	0	0	0
sp|P45878|FKBP2_MOUSE Peptidyl-prolyl cis-trans isomerase FKBP2 OS=Mus musculus OX=10090 GN=Fkbp2 PE=1 SV=1	0	3886900	0	0	0	4879500	6042700	0	12306000
sp|P46978|STT3A_MOUSE Dolichyl-diphosphooligosaccharide--protein glycosyltransferase subunit STT3A OS=Mus musculus OX=10090 GN=Stt3a PE=1 SV=1	655800	1677300	6094900	569730	0	2006200	1221000	607760	0
sp|P47757|CAPZB_MOUSE F-actin-capping protein subunit beta OS=Mus musculus OX=10090 GN=Capzb PE=1 SV=3	4016700	8832800	5074600	4208800	5354000	3732600	4767600	10380000	5621300
sp|P50516|VATA_MOUSE V-type proton ATPase catalytic subunit A OS=Mus musculus OX=10090 GN=Atp6v1a PE=1 SV=2	0	0	0	0	3294500	0	0	0	0
sp|P51658|DHB2_MOUSE Estradiol 17-beta-dehydrogenase 2 OS=Mus musculus OX=10090 GN=Hsd17b2 PE=1 SV=2	4427000	4887100	3159600	4328300	0	3821200	3852200	0	3693800
sp|P61161|ARP2_MOUSE Actin-related protein 2 OS=Mus musculus OX=10090 GN=Actr2 PE=1 SV=1	0	7822600	3077200	0	3824300	2486100	0	0	4254100
sp|P61458|PHS_MOUSE Pterin-4-alpha-carbinolamine dehydratase OS=Mus musculus OX=10090 GN=Pcbd1 PE=1 SV=2	12897000	16952000	12095000	9286000	15626000	19181000	11740000	0	12317000
sp|P62301|RS13_MOUSE 40S ribosomal protein S13 OS=Mus musculus OX=10090 GN=Rps13 PE=1 SV=2	14413000	18228000	22510000	17872000	14329000	17861000	17942000	21985000	21494000
sp|P62717|RL18A_MOUSE 60S ribosomal protein L18a OS=Mus musculus OX=10090 GN=Rpl18a PE=1 SV=1	3097700	6893400	8272400	5793200	0	6439800	3866000	5826800	7700800
sp|P62830|RL23_MOUSE 60S ribosomal protein L23 OS=Mus musculus OX=10090 GN=Rpl23 PE=1 SV=1	11850000	10417000	10085000	12743000	7813200	7468100	8121000	16201000	11029000
sp|P63037|DNJA1_MOUSE DnaJ homolog subfamily A member 1 OS=Mus musculus OX=10090 GN=Dnaja1 PE=1 SV=1	5569100	4972000	5849500	3263900	5575600	0	0	21160000	2987000
sp|P70699|LYAG_MOUSE Lysosomal alpha-glucosidase OS=Mus musculus OX=10090 GN=Gaa PE=1 SV=2	17913000	13811000	18060000	24716000	0	25785000	0	0	0
sp|P97501|FMO3_MOUSE Dimethylaniline monooxygenase [N-oxide-forming] 3 OS=Mus musculus OX=10090 GN=Fmo3 PE=1 SV=1	0	0	0	0	0	8688300	0	0	0
sp|Q00915|RET1_MOUSE Retinol-binding protein 1 OS=Mus musculus OX=10090 GN=Rbp1 PE=1 SV=2	0	0	0	0	8932400	12833000	6301800	16823000	14179000
sp|Q02257|PLAK_MOUSE Junction plakoglobin OS=Mus musculus OX=10090 GN=Jup PE=1 SV=3	4276500	0	0	0	0	3386800	3518700	0	0
sp|Q02819|NUCB1_MOUSE Nucleobindin-1 OS=Mus musculus OX=10090 GN=Nucb1 PE=1 SV=2	0	8429800	4211600	5139600	4762200	5755800	0	0	6144400
sp|Q06890|CLUS_MOUSE Clusterin OS=Mus musculus OX=10090 GN=Clu PE=1 SV=1	0	0	0	1073700	1239000	3004400	0	2221700	5820500
sp|Q3THE2|ML12B_MOUSE Myosin regulatory light chain 12B OS=Mus musculus OX=10090 GN=Myl12b PE=1 SV=2	7860500	12197000	6555000	6935800	9702200	12273000	6290800	8820600	16789000
sp|Q3U0V1|FUBP2_MOUSE Far upstream element-binding protein 2 OS=Mus musculus OX=10090 GN=Khsrp PE=1 SV=2	4688900	4222900	2770000	4138600	3870900	2016100	2863900	0	2920900
sp|Q3U2P1|SC24A_MOUSE Protein transport protein Sec24A OS=Mus musculus OX=10090 GN=Sec24a PE=1 SV=1	0	0	0	3402500	0	0	0	0	3368000
sp|Q3UJU9|RMD3_MOUSE Regulator of microtubule dynamics protein 3 OS=Mus musculus OX=10090 GN=Rmdn3 PE=1 SV=2	11707000	0	0	0	1902800	3522200	5341000	9438000	0
sp|Q571I9|A16A1_MOUSE Aldehyde dehydrogenase family 16 member A1 OS=Mus musculus OX=10090 GN=Aldh16a1 PE=1 SV=2	7677600	4405300	0	6641100	4727700	2109900	5651500	6322500	2598200
sp|Q5XJY5|COPD_MOUSE Coatomer subunit delta OS=Mus musculus OX=10090 GN=Arcn1 PE=1 SV=2	7253100	6489300	0	8432900	0	0	0	0	8036500
sp|Q5XKE0|MYPC2_MOUSE Myosin-binding protein C, fast-type OS=Mus musculus OX=10090 GN=Mybpc2 PE=1 SV=1	0	0	0	0	0	0	5133800	0	0
sp|Q60865|CAPR1_MOUSE Caprin-1 OS=Mus musculus OX=10090 GN=Caprin1 PE=1 SV=2	0	3977200	3812000	0	3639200	0	2360000	2993600	0
sp|Q60930|VDAC2_MOUSE Voltage-dependent anion-selective channel protein 2 OS=Mus musculus OX=10090 GN=Vdac2 PE=1 SV=2	4088900	4326800	3580700	5893200	6751600	0	3413100	6999300	0
sp|Q61029|LAP2B_MOUSE Lamina-associated polypeptide 2, isoforms beta/delta/epsilon/gamma OS=Mus musculus OX=10090 GN=Tmpo PE=1 SV=4	0	0	0	0	0	1584900	0	0	0
sp|Q61133|GSTT2_MOUSE Glutathione S-transferase theta-2 OS=Mus musculus OX=10090 GN=Gstt2 PE=1 SV=4	5871800	0	0	0	0	6465900	0	0	6486600
sp|Q61490|CD166_MOUSE CD166 antigen OS=Mus musculus OX=10090 GN=Alcam PE=1 SV=3	0	0	0	0	0	2647100	0	0	4129300
sp|Q61792|LASP1_MOUSE LIM and SH3 domain protein 1 OS=Mus musculus OX=10090 GN=Lasp1 PE=1 SV=1	2525000	5398500	4909600	2637400	5483000	5700000	2825800	3229400	0
sp|Q61937|NPM_MOUSE Nucleophosmin OS=Mus musculus OX=10090 GN=Npm1 PE=1 SV=1	8698700	8541000	8481300	6865900	8553700	7510500	5358500	5013000	8723100
sp|Q61990|PCBP2_MOUSE Poly(rC)-binding protein 2 OS=Mus musculus OX=10090 GN=Pcbp2 PE=1 SV=1	3464500	0	0	0	0	1876000	0	0	0
sp|Q62425|NDUA4_MOUSE Cytochrome c oxidase subunit NDUFA4 OS=Mus musculus OX=10090 GN=Ndufa4 PE=1 SV=2	10842000	16230000	35590000	11015000	17823000	17787000	17592000	9198500	0
sp|Q6A0A9|F120A_MOUSE Constitutive coactivator of PPAR-gamma-like protein 1 OS=Mus musculus OX=10090 GN=FAM120A PE=1 SV=2	0	3054200	2775100	0	0	2507500	0	0	2703900
sp|Q6ZWX6|IF2A_MOUSE Eukaryotic translation initiation factor 2 subunit 1 OS=Mus musculus OX=10090 GN=Eif2s1 PE=1 SV=3	2422800	3885700	4920000	3879100	3966600	5074300	2594300	2781100	1856200
sp|Q71LX4|TLN2_MOUSE Talin-2 OS=Mus musculus OX=10090 GN=Tln2 PE=1 SV=3	0	0	566440	0	0	0	1195000	0	0
sp|Q7TMY8|HUWE1_MOUSE E3 ubiquitin-protein ligase HUWE1 OS=Mus musculus OX=10090 GN=Huwe1 PE=1 SV=5	1924700	1405300	0	982030	1010700	0	0	0	0
sp|Q7TPV4|MBB1A_MOUSE Myb-binding protein 1A OS=Mus musculus OX=10090 GN=Mybbp1a PE=1 SV=2	1221100	0	1041200	1216200	0	980190	0	0	949520
sp|Q80UG5|SEPT9_MOUSE Septin-9 OS=Mus musculus OX=10090 GN=Septin9 PE=1 SV=1	0	0	2436400	2612200	0	0	0	5005300	3282800
sp|Q8BGD9|IF4B_MOUSE Eukaryotic translation initiation factor 4B OS=Mus musculus OX=10090 GN=Eif4b PE=1 SV=1	7806000	2562800	1993900	0	5674900	0	4498200	0	0
sp|Q8BP67|RL24_MOUSE 60S ribosomal protein L24 OS=Mus musculus OX=10090 GN=Rpl24 PE=1 SV=2	24504000	32671000	23006000	27395000	21470000	31794000	19717000	0	29616000
sp|Q8BSE0|RMD2_MOUSE Regulator of microtubule dynamics protein 2 OS=Mus musculus OX=10090 GN=Rmdn2 PE=1 SV=1	4825300	0	0	0	0	0	3310900	0	0
sp|Q8BTY1|KAT1_MOUSE Kynurenine--oxoglutarate transaminase 1 OS=Mus musculus OX=10090 GN=Kyat1 PE=1 SV=1	7450200	3973500	3990800	5391300	0	0	5308400	0	6499100
sp|Q8BWP5|TTPA_MOUSE Alpha-tocopherol transfer protein OS=Mus musculus OX=10090 GN=Ttpa PE=1 SV=1	6048000	5560300	0	0	0	5206600	0	0	5494300
sp|Q8JZQ9|EIF3B_MOUSE Eukaryotic translation initiation factor 3 subunit B OS=Mus musculus OX=10090 GN=Eif3b PE=1 SV=1	6396800	5150300	4969800	6052500	4580300	3934700	5102800	7580700	0
sp|Q8K183|PDXK_MOUSE Pyridoxal kinase OS=Mus musculus OX=10090 GN=Pdxk PE=1 SV=1	11970000	7730300	6925900	8270700	5672800	4115100	4980400	8370700	5137600
sp|Q8K354|CBR3_MOUSE Carbonyl reductase [NADPH] 3 OS=Mus musculus OX=10090 GN=Cbr3 PE=1 SV=1	0	0	0	0	0	0	0	0	14574000
sp|Q8K4E0|ALMS1_MOUSE Alstrom syndrome protein 1 homolog OS=Mus musculus OX=10090 GN=Alms1 PE=1 SV=2	0	0	0	0	0	0	0	0	1742900
sp|Q8R1B4|EIF3C_MOUSE Eukaryotic translation initiation factor 3 subunit C OS=Mus musculus OX=10090 GN=Eif3c PE=1 SV=1	1800500	0	0	3665000	0	2518600	1829500	0	0
sp|Q8R1F5|HYI_MOUSE Putative hydroxypyruvate isomerase OS=Mus musculus OX=10090 GN=Hyi PE=1 SV=2	0	11264000	9621400	11254000	6978200	4308600	0	0	0
sp|Q8VE09|TT39C_MOUSE Tetratricopeptide repeat protein 39C OS=Mus musculus OX=10090 GN=Ttc39c PE=1 SV=2	3445700	2047500	1669700	0	2063400	0	3145700	5256000	0
sp|Q91VT4|CBR4_MOUSE Carbonyl reductase family member 4 OS=Mus musculus OX=10090 GN=Cbr4 PE=1 SV=2	0	0	1733200	0	0	0	0	0	0
sp|Q921F2|TADBP_MOUSE TAR DNA-binding protein 43 OS=Mus musculus OX=10090 GN=Tardbp PE=1 SV=1	5151500	4022400	3749300	5180100	3966700	4268800	4812700	4617300	3864400
sp|Q922E4|PCY2_MOUSE Ethanolamine-phosphate cytidylyltransferase OS=Mus musculus OX=10090 GN=Pcyt2 PE=1 SV=1	5263400	4615400	3981700	0	0	4916400	4299400	6478600	6281100
sp|Q99JW2|ACY1_MOUSE Aminoacylase-1 OS=Mus musculus OX=10090 GN=Acy1 PE=1 SV=1	0	0	0	0	2800900	2084600	0	0	0
sp|Q99KC8|VMA5A_MOUSE von Willebrand factor A domain-containing protein 5A OS=Mus musculus OX=10090 GN=Vwa5a PE=1 SV=2	3115700	3074400	2390100	3410900	3107200	0	2391200	0	0
sp|Q99KK7|DPP3_MOUSE Dipeptidyl peptidase 3 OS=Mus musculus OX=10090 GN=Dpp3 PE=1 SV=2	3899600	3140500	2282800	2158900	0	2541700	2088600	0	3421500
sp|Q99KQ4|NAMPT_MOUSE Nicotinamide phosphoribosyltransferase OS=Mus musculus OX=10090 GN=Nampt PE=1 SV=1	6233000	6248400	5254500	5608700	6268800	6158700	0	0	0
sp|Q99LB2|DHRS4_MOUSE Dehydrogenase/reductase SDR family member 4 OS=Mus musculus OX=10090 GN=Dhrs4 PE=1 SV=3	8186100	4535200	7625200	11377000	8288300	8528100	9321200	9245100	5698800
sp|Q99LF4|RTCB_MOUSE tRNA-splicing ligase RtcB homolog OS=Mus musculus OX=10090 GN=Rtcb PE=1 SV=1	3776200	4473100	4408100	5460200	0	0	3783000	9335400	0
sp|Q9CR57|RL14_MOUSE 60S ribosomal protein L14 OS=Mus musculus OX=10090 GN=Rpl14 PE=1 SV=3	7382600	10050000	9484300	10947000	8255300	10511000	8137500	10252000	6292100
sp|Q9CVB6|ARPC2_MOUSE Actin-related protein 2/3 complex subunit 2 OS=Mus musculus OX=10090 GN=Arpc2 PE=1 SV=3	7817000	7721800	4598700	4677500	5510200	4083200	9336000	8550700	4801100
sp|Q9CXZ1|NDUS4_MOUSE NADH dehydrogenase [ubiquinone] iron-sulfur protein 4, mitochondrial OS=Mus musculus OX=10090 GN=Ndufs4 PE=1 SV=3	0	0	5618300	2583200	0	0	4105100	0	0
sp|Q9CY58|PAIRB_MOUSE Plasminogen activator inhibitor 1 RNA-binding protein OS=Mus musculus OX=10090 GN=Serbp1 PE=1 SV=2	5286100	14449000	6464100	4924800	0	6889400	5663500	5110500	0
sp|Q9D1G1|RAB1B_MOUSE Ras-related protein Rab-1B OS=Mus musculus OX=10090 GN=Rab1b PE=1 SV=1	0	0	0	0	0	3078400	0	0	0
sp|Q9D1Q6|ERP44_MOUSE Endoplasmic reticulum resident protein 44 OS=Mus musculus OX=10090 GN=Erp44 PE=1 SV=1	11803000	6995200	3404400	0	7355700	5272900	5465700	7697500	9210700
sp|Q9D2R0|AACS_MOUSE Acetoacetyl-CoA synthetase OS=Mus musculus OX=10090 GN=Aacs PE=1 SV=1	0	3009500	0	0	0	0	0	0	6879600
sp|Q9D6M3|GHC1_MOUSE Mitochondrial glutamate carrier 1 OS=Mus musculus OX=10090 GN=Slc25a22 PE=1 SV=1	3784000	0	2174000	0	0	0	4741400	0	1570400
sp|Q9DBC0|SELO_MOUSE Protein adenylyltransferase SelO, mitochondrial OS=Mus musculus OX=10090 GN=Selenoo PE=1 SV=4	1434600	2109200	1647100	2276300	2193900	0	1337500	0	0
sp|Q9DBP5|KCY_MOUSE UMP-CMP kinase OS=Mus musculus OX=10090 GN=Cmpk1 PE=1 SV=1	7167000	4715900	0	8417400	7027600	6708400	11686000	0	7263200
sp|Q9DCD0|6PGD_MOUSE 6-phosphogluconate dehydrogenase, decarboxylating OS=Mus musculus OX=10090 GN=Pgd PE=1 SV=3	10264000	7929100	6939000	9261800	7473700	8888300	11209000	14190000	15054000
sp|Q9DCS9|NDUBA_MOUSE NADH dehydrogenase [ubiquinone] 1 beta subcomplex subunit 10 OS=Mus musculus OX=10090 GN=Ndufb10 PE=1 SV=3	0	0	5314900	10031000	5116500	4318600	8697200	6671200	0
sp|Q9DCT1|AKCL2_MOUSE 1,5-anhydro-D-fructose reductase OS=Mus musculus OX=10090 GN=Akr1e2 PE=1 SV=1	0	0	0	0	0	0	3804200	4485800	0
sp|Q9EP69|SAC1_MOUSE Phosphatidylinositide phosphatase SAC1 OS=Mus musculus OX=10090 GN=Sacm1l PE=1 SV=1	0	1955400	1614600	1528400	1885700	0	1547900	2438500	0
sp|Q9EPU0|RENT1_MOUSE Regulator of nonsense transcripts 1 OS=Mus musculus OX=10090 GN=Upf1 PE=1 SV=2	2389900	0	0	0	0	0	1768300	0	0
sp|Q9EQH2|ERAP1_MOUSE Endoplasmic reticulum aminopeptidase 1 OS=Mus musculus OX=10090 GN=Erap1 PE=1 SV=2	3187900	2835900	2059900	2778100	0	3797700	0	6544100	4618100
sp|Q9EQU5|SET_MOUSE Protein SET OS=Mus musculus OX=10090 GN=Set PE=1 SV=1	7119500	6768500	5640000	5038900	6815000	5648100	7439700	8460900	5947300
sp|Q9ER72|SYCC_MOUSE Cysteine--tRNA ligase, cytoplasmic OS=Mus musculus OX=10090 GN=Cars PE=1 SV=2	2466400	0	2536800	0	2878100	0	3806600	6077700	2462400
sp|Q9JLF6|TGM1_MOUSE Protein-glutamine gamma-glutamyltransferase K OS=Mus musculus OX=10090 GN=Tgm1 PE=1 SV=2	1929400	3305900	2637600	2565100	0	3084800	2265200	0	0
sp|Q9QXG4|ACSA_MOUSE Acetyl-coenzyme A synthetase, cytoplasmic OS=Mus musculus OX=10090 GN=Acss2 PE=1 SV=2	5781700	7533200	4964200	5190200	5733900	5526700	5508800	4110200	6025600
sp|Q9WU78|PDC6I_MOUSE Programmed cell death 6-interacting protein OS=Mus musculus OX=10090 GN=Pdcd6ip PE=1 SV=3	0	0	0	0	4841200	0	0	0	0
sp|Q9WUU7|CATZ_MOUSE Cathepsin Z OS=Mus musculus OX=10090 GN=Ctsz PE=1 SV=1	1178300	4725200	1887300	1554500	3669800	4463400	2418900	1528100	1476100
sp|Q9WV68|DECR2_MOUSE Peroxisomal 2,4-dienoyl-CoA reductase OS=Mus musculus OX=10090 GN=Decr2 PE=1 SV=1	1548500	10831000	4018900	5418000	3354100	4884900	0	5304100	10246000
sp|Q9Z1D1|EIF3G_MOUSE Eukaryotic translation initiation factor 3 subunit G OS=Mus musculus OX=10090 GN=Eif3g PE=1 SV=2	4122700	0	6727100	3940900	0	4901700	9485100	8598600	5434500
sp|Q9Z1Z0|USO1_MOUSE General vesicular transport factor p115 OS=Mus musculus OX=10090 GN=Uso1 PE=1 SV=2	1383100	0	1518300	2944500	0	0	1442500	0	0
sp|Q9Z2I0|LETM1_MOUSE Mitochondrial proton/calcium exchanger protein OS=Mus musculus OX=10090 GN=Letm1 PE=1 SV=1	4124500	0	2624900	5026500	0	2047800	0	0	0
sp|Q9Z2U1|PSA5_MOUSE Proteasome subunit alpha type-5 OS=Mus musculus OX=10090 GN=Psma5 PE=1 SV=1	7911900	7041300	7195300	6607400	6882300	7187500	5583500	0	9461200
sp|O55137|ACOT1_MOUSE Acyl-coenzyme A thioesterase 1 OS=Mus musculus OX=10090 GN=Acot1 PE=1 SV=1;sp|Q6Q2Z6|ACOT5_MOUSE Acyl-coenzyme A thioesterase 5 OS=Mus musculus OX=10090 GN=Acot5 PE=1 SV=2;sp|Q9QYR7|ACOT3_MOUSE Acyl-coenzyme A thioesterase 3 OS=Mus mu	0	1986800	2888700	0	1951700	2663900	5023800	0	0
sp|P61620|S61A1_MOUSE Protein transport protein Sec61 subunit alpha isoform 1 OS=Mus musculus OX=10090 GN=Sec61a1 PE=1 SV=2;sp|Q9JLR1|S61A2_MOUSE Protein transport protein Sec61 subunit alpha isoform 2 OS=Mus musculus OX=10090 GN=Sec61a2 PE=2 SV=3	0	0	780270	912230	1682500	1271900	2252000	0	0
sp|P61027|RAB10_MOUSE Ras-related protein Rab-10 OS=Mus musculus OX=10090 GN=Rab10 PE=1 SV=1	4589400	4835700	5554100	4960400	5588900	4821700	4672700	0	0
sp|P62960|YBOX1_MOUSE Nuclease-sensitive element-binding protein 1 OS=Mus musculus OX=10090 GN=Ybx1 PE=1 SV=3	0	0	2609400	8257200	0	0	3787400	5793800	9056000
sp|Q61703|ITIH2_MOUSE Inter-alpha-trypsin inhibitor heavy chain H2 OS=Mus musculus OX=10090 GN=Itih2 PE=1 SV=1	0	0	0	0	0	4417200	0	0	7225000
sp|Q9DB05|SNAA_MOUSE Alpha-soluble NSF attachment protein OS=Mus musculus OX=10090 GN=Napa PE=1 SV=1	0	0	1012300	1153500	0	1304800	978860	1527100	0
sp|A2AN08|UBR4_MOUSE E3 ubiquitin-protein ligase UBR4 OS=Mus musculus OX=10090 GN=Ubr4 PE=1 SV=1	1863200	1370500	0	0	0	0	0	0	1300200
sp|E9Q7G0|NUMA1_MOUSE Nuclear mitotic apparatus protein 1 OS=Mus musculus OX=10090 GN=Numa1 PE=1 SV=1	0	0	0	0	0	2789400	0	0	0
sp|O09131|GSTO1_MOUSE Glutathione S-transferase omega-1 OS=Mus musculus OX=10090 GN=Gsto1 PE=1 SV=2	0	2673000	1537500	0	3346400	2394300	3212200	0	2452100
sp|O35386|PAHX_MOUSE Phytanoyl-CoA dioxygenase, peroxisomal OS=Mus musculus OX=10090 GN=Phyh PE=1 SV=1	0	2542000	0	0	0	0	0	0	0
sp|O35887|CALU_MOUSE Calumenin OS=Mus musculus OX=10090 GN=Calu PE=1 SV=1	1280600	0	0	2195800	2088100	6152900	0	10350000	24013000
sp|O55029|COPB2_MOUSE Coatomer subunit beta OS=Mus musculus OX=10090 GN=Copb2 PE=1 SV=2	0	0	5524600	2708100	2607200	3072800	0	3832500	3373900
sp|O55060|TPMT_MOUSE Thiopurine S-methyltransferase OS=Mus musculus OX=10090 GN=Tpmt PE=1 SV=1	0	0	4161700	5166900	2890700	4181700	3390200	7069100	7829900
sp|O55111|DSG2_MOUSE Desmoglein-2 OS=Mus musculus OX=10090 GN=Dsg2 PE=1 SV=3	517220	880690	649110	809940	0	0	454860	855310	0
sp|O55131|SEPT7_MOUSE Septin-7 OS=Mus musculus OX=10090 GN=Septin7 PE=1 SV=1	1830500	4338700	0	0	0	2313900	1430600	1330600	2511800
sp|O70133|DHX9_MOUSE ATP-dependent RNA helicase A OS=Mus musculus OX=10090 GN=Dhx9 PE=1 SV=2	0	3357100	2459500	2726600	3250100	3122100	2435900	0	3460200
sp|O70400|PDLI1_MOUSE PDZ and LIM domain protein 1 OS=Mus musculus OX=10090 GN=Pdlim1 PE=1 SV=4	2282400	2669500	1455200	1199800	0	3585100	1257000	0	0
sp|O70435|PSA3_MOUSE Proteasome subunit alpha type-3 OS=Mus musculus OX=10090 GN=Psma3 PE=1 SV=3	2585000	2444900	3142400	2874400	2488100	0	1936000	0	0
sp|O70503|DHB12_MOUSE Very-long-chain 3-oxoacyl-CoA reductase OS=Mus musculus OX=10090 GN=Hsd17b12 PE=1 SV=1	5190400	0	4427000	4705600	0	0	4306600	0	0
sp|O88962|CP8B1_MOUSE 7-alpha-hydroxycholest-4-en-3-one 12-alpha-hydroxylase OS=Mus musculus OX=10090 GN=Cyp8b1 PE=1 SV=1	0	0	0	3555800	0	0	0	0	0
sp|P00920|CAH2_MOUSE Carbonic anhydrase 2 OS=Mus musculus OX=10090 GN=Ca2 PE=1 SV=4	0	0	0	0	0	0	0	21364000	0
sp|P01867|IGG2B_MOUSE Ig gamma-2B chain C region OS=Mus musculus OX=10090 GN=Igh-3 PE=1 SV=3	1676300	0	0	1155200	0	1630100	1405700	2811700	9186700
sp|P01878|IGHA_MOUSE Ig alpha chain C region OS=Mus musculus OX=10090 PE=1 SV=1	0	0	1433700	2825900	10542000	1848200	5827000	2558200	3865700
sp|P02463|CO4A1_MOUSE Collagen alpha-1(IV) chain OS=Mus musculus OX=10090 GN=Col4a1 PE=1 SV=4	0	0	0	0	0	0	0	0	0
sp|P04117|FABP4_MOUSE Fatty acid-binding protein, adipocyte OS=Mus musculus OX=10090 GN=Fabp4 PE=1 SV=3	0	0	0	0	0	4732500	0	0	0
sp|P04247|MYG_MOUSE Myoglobin OS=Mus musculus OX=10090 GN=Mb PE=1 SV=3	0	0	0	0	4219900	0	0	0	0
sp|P10107|ANXA1_MOUSE Annexin A1 OS=Mus musculus OX=10090 GN=Anxa1 PE=1 SV=2	0	0	0	0	0	6161700	0	0	4250300
sp|P10639|THIO_MOUSE Thioredoxin OS=Mus musculus OX=10090 GN=Txn PE=1 SV=3	13822000	0	14474000	11375000	0	0	12943000	0	14505000
sp|P10922|H10_MOUSE Histone H1.0 OS=Mus musculus OX=10090 GN=H1f0 PE=2 SV=4	1786800	2833000	9967700	3510300	4742900	7551100	5347100	0	0
sp|P14428|HA1Q_MOUSE H-2 class I histocompatibility antigen, K-Q alpha chain (Fragment) OS=Mus musculus OX=10090 GN=H2-K1 PE=1 SV=1	0	0	0	718050	0	0	0	0	0
sp|P16125|LDHB_MOUSE L-lactate dehydrogenase B chain OS=Mus musculus OX=10090 GN=Ldhb PE=1 SV=2	0	0	0	0	0	0	1425000	0	0
sp|P18572|BASI_MOUSE Basigin OS=Mus musculus OX=10090 GN=Bsg PE=1 SV=2	3207700	0	2736100	1896100	0	4263500	2595200	2452500	4084600
sp|P19221|THRB_MOUSE Prothrombin OS=Mus musculus OX=10090 GN=F2 PE=1 SV=1	0	0	0	0	0	4614100	0	0	8628700
sp|P19536|COX5B_MOUSE Cytochrome c oxidase subunit 5B, mitochondrial OS=Mus musculus OX=10090 GN=Cox5b PE=1 SV=1	0	0	2843200	1656700	1887000	0	1436000	894880	0
sp|P34884|MIF_MOUSE Macrophage migration inhibitory factor OS=Mus musculus OX=10090 GN=Mif PE=1 SV=2	11125000	11892000	8824200	0	7216100	14680000	13141000	0	16109000
sp|P35980|RL18_MOUSE 60S ribosomal protein L18 OS=Mus musculus OX=10090 GN=Rpl18 PE=1 SV=3	8385100	20366000	20066000	12206000	15108000	20112000	12458000	9395200	8003700
sp|P36536|SAR1A_MOUSE GTP-binding protein SAR1a OS=Mus musculus OX=10090 GN=Sar1a PE=1 SV=1	0	3219200	0	0	0	0	0	0	3732700
sp|P39054|DYN2_MOUSE Dynamin-2 OS=Mus musculus OX=10090 GN=Dnm2 PE=1 SV=2	0	0	3553800	0	0	0	0	0	4652700
sp|P39061|COIA1_MOUSE Collagen alpha-1(XVIII) chain OS=Mus musculus OX=10090 GN=Col18a1 PE=1 SV=4	0	0	0	0	0	1909100	0	0	0
sp|P41105|RL28_MOUSE 60S ribosomal protein L28 OS=Mus musculus OX=10090 GN=Rpl28 PE=1 SV=2	0	0	2313700	1127500	684710	0	0	0	0
sp|P42669|PURA_MOUSE Transcriptional activator protein Pur-alpha OS=Mus musculus OX=10090 GN=Pura PE=1 SV=1	9264200	6224700	6278000	7484100	7914700	6601600	7090100	10238000	6961500
sp|P45591|COF2_MOUSE Cofilin-2 OS=Mus musculus OX=10090 GN=Cfl2 PE=1 SV=1	0	0	0	0	1680600	0	0	0	0
sp|P48193|41_MOUSE Protein 4.1 OS=Mus musculus OX=10090 GN=Epb41 PE=1 SV=2	966230	1230200	1122600	1851500	995610	837550	0	1789200	1519400
sp|P49312|ROA1_MOUSE Heterogeneous nuclear ribonucleoprotein A1 OS=Mus musculus OX=10090 GN=Hnrnpa1 PE=1 SV=2	0	5403500	2946500	0	0	3979100	0	0	0
sp|P49443|PPM1A_MOUSE Protein phosphatase 1A OS=Mus musculus OX=10090 GN=Ppm1a PE=1 SV=1	2678400	0	0	2898400	1315700	0	2398000	2039900	3591600
sp|P49722|PSA2_MOUSE Proteasome subunit alpha type-2 OS=Mus musculus OX=10090 GN=Psma2 PE=1 SV=3	8732400	6326200	8770100	6530700	7676700	6721900	6728400	5733000	7907600
sp|P50171|DHB8_MOUSE Estradiol 17-beta-dehydrogenase 8 OS=Mus musculus OX=10090 GN=Hsd17b8 PE=1 SV=2	0	1480100	1100800	1204000	1177000	1724700	0	641380	0
sp|P51125|ICAL_MOUSE Calpastatin OS=Mus musculus OX=10090 GN=Cast PE=1 SV=2	0	0	0	817510	0	0	0	2070800	0
sp|P51150|RAB7A_MOUSE Ras-related protein Rab-7a OS=Mus musculus OX=10090 GN=Rab7a PE=1 SV=2	11546000	7322900	5881000	7314400	8595000	6260600	6780100	7203200	7698800
sp|P51859|HDGF_MOUSE Hepatoma-derived growth factor OS=Mus musculus OX=10090 GN=Hdgf PE=1 SV=2	0	0	4987200	0	0	0	0	1431300	0
sp|P52792|HXK4_MOUSE Hexokinase-4 OS=Mus musculus OX=10090 GN=Gck PE=1 SV=1	0	3178700	0	0	0	0	0	0	0
sp|P53994|RAB2A_MOUSE Ras-related protein Rab-2A OS=Mus musculus OX=10090 GN=Rab2a PE=1 SV=1	1479700	2860300	0	2505600	0	2630200	0	0	3484800
sp|P56395|CYB5_MOUSE Cytochrome b5 OS=Mus musculus OX=10090 GN=Cyb5a PE=1 SV=2	20898000	56736000	34846000	28749000	33979000	31467000	25530000	19588000	36846000
sp|P61089|UBE2N_MOUSE Ubiquitin-conjugating enzyme E2 N OS=Mus musculus OX=10090 GN=Ube2n PE=1 SV=1	0	5823600	0	3920800	5069600	9212500	4903700	0	1875900
sp|P61255|RL26_MOUSE 60S ribosomal protein L26 OS=Mus musculus OX=10090 GN=Rpl26 PE=1 SV=1	0	5880500	4774300	0	3018900	6039100	3509500	2960600	0
sp|P62196|PRS8_MOUSE 26S proteasome regulatory subunit 8 OS=Mus musculus OX=10090 GN=Psmc5 PE=1 SV=1	3282000	0	0	0	0	1879300	0	0	0
sp|P62827|RAN_MOUSE GTP-binding nuclear protein Ran OS=Mus musculus OX=10090 GN=Ran PE=1 SV=3	0	5961300	0	0	0	0	0	0	2884000
sp|P62852|RS25_MOUSE 40S ribosomal protein S25 OS=Mus musculus OX=10090 GN=Rps25 PE=1 SV=1	3255100	17601000	7192200	8153200	8838600	11970000	5248100	0	9574400
sp|P62889|RL30_MOUSE 60S ribosomal protein L30 OS=Mus musculus OX=10090 GN=Rpl30 PE=1 SV=2	0	8643700	9084700	6847000	5206700	9895500	6615700	8388200	0
sp|P62900|RL31_MOUSE 60S ribosomal protein L31 OS=Mus musculus OX=10090 GN=Rpl31 PE=1 SV=1	2674000	0	12046000	3765300	5466100	0	5589900	4160900	0
sp|P63158|HMGB1_MOUSE High mobility group protein B1 OS=Mus musculus OX=10090 GN=Hmgb1 PE=1 SV=2	0	0	0	3207800	0	0	0	3206100	4837800
sp|P70194|CLC4F_MOUSE C-type lectin domain family 4 member F OS=Mus musculus OX=10090 GN=Clec4f PE=1 SV=1	0	0	0	0	0	0	0	0	1033700
sp|P70372|ELAV1_MOUSE ELAV-like protein 1 OS=Mus musculus OX=10090 GN=Elavl1 PE=1 SV=2	4083200	0	4020500	0	4522300	0	0	0	0
sp|P70670|NACAM_MOUSE Nascent polypeptide-associated complex subunit alpha, muscle-specific form OS=Mus musculus OX=10090 GN=Naca PE=1 SV=2	11407000	8854300	7071600	8938400	7596600	5314600	9588000	7407000	7117500
sp|P97855|G3BP1_MOUSE Ras GTPase-activating protein-binding protein 1 OS=Mus musculus OX=10090 GN=G3bp1 PE=1 SV=1	3665900	3818800	4608300	3059400	2763100	3402100	0	0	0
sp|Q07076|ANXA7_MOUSE Annexin A7 OS=Mus musculus OX=10090 GN=Anxa7 PE=1 SV=2	0	0	6447700	0	0	0	0	3435100	2982300
sp|Q2TPA8|HSDL2_MOUSE Hydroxysteroid dehydrogenase-like protein 2 OS=Mus musculus OX=10090 GN=Hsdl2 PE=1 SV=1	0	0	2201600	2722400	2259300	0	0	0	1177800
sp|Q3THW5|H2AV_MOUSE Histone H2A.V OS=Mus musculus OX=10090 GN=H2afv PE=1 SV=3	0	0	0	0	7370700	0	0	0	0
sp|Q5SNZ0|GRDN_MOUSE Girdin OS=Mus musculus OX=10090 GN=Ccdc88a PE=1 SV=2	0	0	0	0	0	0	781410	0	0
sp|Q60710|SAMH1_MOUSE Deoxynucleoside triphosphate triphosphohydrolase SAMHD1 OS=Mus musculus OX=10090 GN=Samhd1 PE=1 SV=3	0	4190200	3396900	4842600	0	2272900	0	0	0
sp|Q64152|BTF3_MOUSE Transcription factor BTF3 OS=Mus musculus OX=10090 GN=Btf3 PE=1 SV=3	10662000	0	6418400	8047600	6035200	0	6223000	0	0
sp|Q64726|ZA2G_MOUSE Zinc-alpha-2-glycoprotein OS=Mus musculus OX=10090 GN=Azgp1 PE=1 SV=2	0	0	0	0	0	3585900	0	4954800	5810100
sp|Q6P3A8|ODBB_MOUSE 2-oxoisovalerate dehydrogenase subunit beta, mitochondrial OS=Mus musculus OX=10090 GN=Bckdhb PE=1 SV=2	7793400	6100400	3909000	5935000	9407800	0	6830400	9108800	3526300
sp|Q6PDI5|ECM29_MOUSE Proteasome adapter and scaffold protein ECM29 OS=Mus musculus OX=10090 GN=Ecpas PE=1 SV=3	0	0	0	715780	1430100	0	2881300	2452400	0
sp|Q6ZQI3|MLEC_MOUSE Malectin OS=Mus musculus OX=10090 GN=Mlec PE=1 SV=2	0	4485700	1183300	1172900	0	0	1035600	574030	3907300
sp|Q7TMK9|HNRPQ_MOUSE Heterogeneous nuclear ribonucleoprotein Q OS=Mus musculus OX=10090 GN=Syncrip PE=1 SV=2	5786700	5613500	4574300	5186200	6404800	4246200	3915400	9706100	5068400
sp|Q80VP1|EPN1_MOUSE Epsin-1 OS=Mus musculus OX=10090 GN=Epn1 PE=1 SV=3	0	0	3352100	0	3556500	0	0	0	0
sp|Q80X19|COEA1_MOUSE Collagen alpha-1(XIV) chain OS=Mus musculus OX=10090 GN=Col14a1 PE=1 SV=2	0	0	0	0	0	823660	0	0	0
sp|Q80XB4|NRAP_MOUSE Nebulin-related-anchoring protein OS=Mus musculus OX=10090 GN=Nrap PE=1 SV=3	0	0	0	0	0	0	22124000	0	0
sp|Q8BMA6|SRP68_MOUSE Signal recognition particle subunit SRP68 OS=Mus musculus OX=10090 GN=Srp68 PE=1 SV=2	1224300	0	0	0	0	0	1352400	0	0
sp|Q8BMF4|ODP2_MOUSE Dihydrolipoyllysine-residue acetyltransferase component of pyruvate dehydrogenase complex, mitochondrial OS=Mus musculus OX=10090 GN=Dlat PE=1 SV=2	6606300	5242600	4630700	5056000	4406800	0	0	0	4956100
sp|Q8BT60|CPNE3_MOUSE Copine-3 OS=Mus musculus OX=10090 GN=Cpne3 PE=1 SV=2	3703300	0	2664600	3431200	5335000	1986400	3928700	6662000	2519500
sp|Q8C0C7|SYFA_MOUSE Phenylalanine--tRNA ligase alpha subunit OS=Mus musculus OX=10090 GN=Farsa PE=1 SV=1	4644600	0	0	2962800	0	1822100	0	0	0
sp|Q8C5W3|TBCEL_MOUSE Tubulin-specific chaperone cofactor E-like protein OS=Mus musculus OX=10090 GN=Tbcel PE=1 SV=1	2716300	0	0	0	2152200	1775200	3822600	5681100	1879700
sp|Q8CDN6|TXNL1_MOUSE Thioredoxin-like protein 1 OS=Mus musculus OX=10090 GN=Txnl1 PE=1 SV=3	0	1666900	0	0	0	0	0	0	0
sp|Q8CHP8|PGP_MOUSE Glycerol-3-phosphate phosphatase OS=Mus musculus OX=10090 GN=Pgp PE=1 SV=1	0	784280	1276800	0	1389100	1160800	2604600	0	1494100
sp|Q8CHQ9|NT8F2_MOUSE N-acetyltransferase family 8 member 2 OS=Mus musculus OX=10090 GN=Nat8f2 PE=1 SV=1	11834000	0	4654600	9005300	0	0	5509100	0	0
sp|Q8CIB5|FERM2_MOUSE Fermitin family homolog 2 OS=Mus musculus OX=10090 GN=Fermt2 PE=1 SV=1	0	0	0	0	0	1351600	2253500	0	0
sp|Q8K0C4|CP51A_MOUSE Lanosterol 14-alpha demethylase OS=Mus musculus OX=10090 GN=Cyp51a1 PE=1 SV=1	0	1701900	0	0	0	1589300	0	0	1633200
sp|Q8K441|ABCA6_MOUSE ATP-binding cassette sub-family A member 6 OS=Mus musculus OX=10090 GN=Abca6 PE=1 SV=2	2855000	2486200	2541100	2170500	0	1699500	0	0	1384500
sp|Q8QZY1|EIF3L_MOUSE Eukaryotic translation initiation factor 3 subunit L OS=Mus musculus OX=10090 GN=Eif3l PE=1 SV=1	0	2415000	1985000	2533600	2057000	1909600	0	5877300	2877600
sp|Q8QZY2|GLCTK_MOUSE Glycerate kinase OS=Mus musculus OX=10090 GN=Glyctk PE=1 SV=1	8701900	3969300	4485100	10715000	8370500	2798500	8348900	6798500	2829400
sp|Q8R0V5|I23O2_MOUSE Indoleamine 2,3-dioxygenase 2 OS=Mus musculus OX=10090 GN=Ido2 PE=1 SV=3	0	0	0	0	0	0	0	0	0
sp|Q8VC97|BUP1_MOUSE Beta-ureidopropionase OS=Mus musculus OX=10090 GN=Upb1 PE=1 SV=1	0	3112500	2966100	2166500	2358900	3095200	2152100	0	2255800
sp|Q8VCF0|MAVS_MOUSE Mitochondrial antiviral-signaling protein OS=Mus musculus OX=10090 GN=Mavs PE=1 SV=1	6167000	5513100	4722600	5460200	4547600	4396500	0	0	4392700
sp|Q8VCI5|PEX19_MOUSE Peroxisomal biogenesis factor 19 OS=Mus musculus OX=10090 GN=Pex19 PE=1 SV=1	1071000	1189000	0	0	0	0	0	0	1163700
sp|Q8VDW0|DX39A_MOUSE ATP-dependent RNA helicase DDX39A OS=Mus musculus OX=10090 GN=Ddx39a PE=1 SV=1	0	0	0	0	0	0	0	0	0
sp|Q8VH51|RBM39_MOUSE RNA-binding protein 39 OS=Mus musculus OX=10090 GN=Rbm39 PE=1 SV=2	2983900	0	1954800	2629600	0	1532200	1777500	0	1929600
sp|Q91VS7|MGST1_MOUSE Microsomal glutathione S-transferase 1 OS=Mus musculus OX=10090 GN=Mgst1 PE=1 SV=3	9509900	20742000	10586000	9673100	10910000	4350500	2671700	18649000	9587700
sp|Q91W50|CSDE1_MOUSE Cold shock domain-containing protein E1 OS=Mus musculus OX=10090 GN=Csde1 PE=1 SV=1	2066700	0	1654300	1756200	1602600	1119600	1385100	2825900	0
sp|Q91WP6|SPA3N_MOUSE Serine protease inhibitor A3N OS=Mus musculus OX=10090 GN=Serpina3n PE=1 SV=1	0	0	0	944170	0	0	0	0	0
sp|Q91XE4|ACY3_MOUSE N-acyl-aromatic-L-amino acid amidohydrolase (carboxylate-forming) OS=Mus musculus OX=10090 GN=Acy3 PE=1 SV=1	0	0	0	0	0	2894200	2131000	0	8767600
sp|Q99KJ8|DCTN2_MOUSE Dynactin subunit 2 OS=Mus musculus OX=10090 GN=Dctn2 PE=1 SV=3	2807300	0	0	0	0	0	0	0	0
sp|Q99L45|IF2B_MOUSE Eukaryotic translation initiation factor 2 subunit 2 OS=Mus musculus OX=10090 GN=Eif2s2 PE=1 SV=1	1565700	0	0	0	0	0	0	4578700	0
sp|Q99L88|SNTB1_MOUSE Beta-1-syntrophin OS=Mus musculus OX=10090 GN=Sntb1 PE=1 SV=4	0	0	2524800	2287800	2828400	2481600	0	0	3382100
sp|Q99NB9|SF3B1_MOUSE Splicing factor 3B subunit 1 OS=Mus musculus OX=10090 GN=Sf3b1 PE=1 SV=1	0	2641600	3618100	4135300	3006600	0	10031000	0	0
sp|Q99P27|PG12B_MOUSE Group XIIB secretory phospholipase A2-like protein OS=Mus musculus OX=10090 GN=Pla2g12b PE=1 SV=1	690860	410630	0	638260	768940	894260	0	1193100	0
sp|Q99PT1|GDIR1_MOUSE Rho GDP-dissociation inhibitor 1 OS=Mus musculus OX=10090 GN=Arhgdia PE=1 SV=3	5679100	8535600	6657400	5989400	6338100	9219600	4800800	7814000	14042000
sp|Q99PV0|PRP8_MOUSE Pre-mRNA-processing-splicing factor 8 OS=Mus musculus OX=10090 GN=Prpf8 PE=1 SV=2	0	0	1599500	2917300	0	0	0	0	1514700
sp|Q9CQT1|MTNA_MOUSE Methylthioribose-1-phosphate isomerase OS=Mus musculus OX=10090 GN=Mri1 PE=1 SV=1	4820800	1635300	2430400	0	0	2930900	5059400	4638400	3493100
sp|Q9CQX2|CYB5B_MOUSE Cytochrome b5 type B OS=Mus musculus OX=10090 GN=Cyb5b PE=1 SV=1	8921900	20936000	12310000	30548000	19352000	6174900	24965000	0	10383000
sp|Q9CXS4|CENPV_MOUSE Centromere protein V OS=Mus musculus OX=10090 GN=Cenpv PE=1 SV=2	0	3516000	4291600	3452300	0	2477100	0	2293000	2911200
sp|Q9CXW4|RL11_MOUSE 60S ribosomal protein L11 OS=Mus musculus OX=10090 GN=Rpl11 PE=1 SV=4	7115700	11439000	13468000	0	7573400	7336800	9145400	0	11735000
sp|Q9CY50|SSRA_MOUSE Translocon-associated protein subunit alpha OS=Mus musculus OX=10090 GN=Ssr1 PE=1 SV=1	10717000	0	8751400	14241000	9926200	13190000	13811000	12640000	20456000
sp|Q9CZ30|OLA1_MOUSE Obg-like ATPase 1 OS=Mus musculus OX=10090 GN=Ola1 PE=1 SV=1	0	3910900	4636400	6156600	0	2983900	4548900	0	2752000
sp|Q9CZ44|NSF1C_MOUSE NSFL1 cofactor p47 OS=Mus musculus OX=10090 GN=Nsfl1c PE=1 SV=1	1075600	0	0	0	0	1678600	1365300	1264900	2063700
sp|Q9D0S9|HINT2_MOUSE Histidine triad nucleotide-binding protein 2, mitochondrial OS=Mus musculus OX=10090 GN=Hint2 PE=1 SV=1	15097000	14911000	11277000	11773000	14195000	12836000	9537600	11773000	9975600
sp|Q9D172|GAL3A_MOUSE Glutamine amidotransferase-like class 1 domain-containing protein 3A, mitochondrial OS=Mus musculus OX=10090 GN=Gatd3a PE=1 SV=1	18506000	10458000	14902000	19017000	17780000	11172000	10818000	14888000	11723000
sp|Q9D1D4|TMEDA_MOUSE Transmembrane emp24 domain-containing protein 10 OS=Mus musculus OX=10090 GN=Tmed10 PE=1 SV=1	7648700	8432000	6431400	10164000	6249500	7520800	7299400	10072000	11973000
sp|Q9D1R9|RL34_MOUSE 60S ribosomal protein L34 OS=Mus musculus OX=10090 GN=Rpl34 PE=1 SV=2	0	0	4396800	0	956090	4152300	1743900	721050	0
sp|Q9D6J6|NDUV2_MOUSE NADH dehydrogenase [ubiquinone] flavoprotein 2, mitochondrial OS=Mus musculus OX=10090 GN=Ndufv2 PE=1 SV=2	4487800	4706900	3261100	3777700	4663200	3263300	5180500	0	4040000
sp|Q9D6Z1|NOP56_MOUSE Nucleolar protein 56 OS=Mus musculus OX=10090 GN=Nop56 PE=1 SV=2	1418600	0	0	2550900	0	0	0	0	0
sp|Q9D7B6|ACAD8_MOUSE Isobutyryl-CoA dehydrogenase, mitochondrial OS=Mus musculus OX=10090 GN=Acad8 PE=1 SV=2	0	0	0	5458800	0	0	0	0	0
sp|Q9D8W5|PSD12_MOUSE 26S proteasome non-ATPase regulatory subunit 12 OS=Mus musculus OX=10090 GN=Psmd12 PE=1 SV=4	1920300	0	1522100	2565800	1676800	0	1605000	3140100	0
sp|Q9DBG7|SRPRA_MOUSE Signal recognition particle receptor subunit alpha OS=Mus musculus OX=10090 GN=Srpra PE=1 SV=1	0	0	0	0	0	853320	4511800	3622100	1352000
sp|Q9DCH4|EIF3F_MOUSE Eukaryotic translation initiation factor 3 subunit F OS=Mus musculus OX=10090 GN=Eif3f PE=1 SV=2	0	3242900	3420600	5018900	2103200	0	3243600	6902800	0
sp|Q9DCS2|MTL26_MOUSE Methyltransferase-like 26 OS=Mus musculus OX=10090 GN=Mettl26 PE=1 SV=1	22102000	0	14798000	0	12366000	13967000	19722000	21427000	23236000
sp|Q9DCX8|IYD1_MOUSE Iodotyrosine deiodinase 1 OS=Mus musculus OX=10090 GN=Iyd PE=1 SV=1	0	3363200	2690800	0	0	5515200	0	0	4862500
sp|Q9EQ32|BCAP_MOUSE Phosphoinositide 3-kinase adapter protein 1 OS=Mus musculus OX=10090 GN=Pik3ap1 PE=1 SV=1	0	0	0	0	0	0	0	0	2611500
sp|Q9ERK4|XPO2_MOUSE Exportin-2 OS=Mus musculus OX=10090 GN=Cse1l PE=1 SV=1	0	0	0	3535000	5810500	4496700	6984700	0	0
sp|Q9ERS2|NDUAD_MOUSE NADH dehydrogenase [ubiquinone] 1 alpha subcomplex subunit 13 OS=Mus musculus OX=10090 GN=Ndufa13 PE=1 SV=3	0	0	4602200	0	0	0	3674500	0	0
sp|Q9JJI8|RL38_MOUSE 60S ribosomal protein L38 OS=Mus musculus OX=10090 GN=Rpl38 PE=1 SV=3	0	0	0	0	4967000	3874100	5882900	10582000	5000400
sp|Q9QUM9|PSA6_MOUSE Proteasome subunit alpha type-6 OS=Mus musculus OX=10090 GN=Psma6 PE=1 SV=1	0	0	3077500	0	0	0	0	0	0
sp|Q9QUR6|PPCE_MOUSE Prolyl endopeptidase OS=Mus musculus OX=10090 GN=Prep PE=1 SV=1	0	2697600	0	0	0	2444400	0	0	0
sp|Q9QXT0|CNPY2_MOUSE Protein canopy homolog 2 OS=Mus musculus OX=10090 GN=Cnpy2 PE=1 SV=1	0	6566000	0	3358300	5266200	4065900	5402900	0	5289900
sp|Q9QYB1|CLIC4_MOUSE Chloride intracellular channel protein 4 OS=Mus musculus OX=10090 GN=Clic4 PE=1 SV=3	1197400	0	1859700	2307600	2784700	2937400	0	1416900	0
sp|Q9QZ47|TNNT3_MOUSE Troponin T, fast skeletal muscle OS=Mus musculus OX=10090 GN=Tnnt3 PE=1 SV=3	0	0	0	0	14338000	0	13551000	0	0
sp|Q9R1P3|PSB2_MOUSE Proteasome subunit beta type-2 OS=Mus musculus OX=10090 GN=Psmb2 PE=1 SV=1	5627900	0	3161500	0	0	5771000	0	0	0
sp|Q9WUA2|SYFB_MOUSE Phenylalanine--tRNA ligase beta subunit OS=Mus musculus OX=10090 GN=Farsb PE=1 SV=2	0	3133100	2504700	3727100	0	2370800	0	0	0
sp|Q9WUM3|COR1B_MOUSE Coronin-1B OS=Mus musculus OX=10090 GN=Coro1b PE=1 SV=1	0	0	0	0	1916500	0	0	0	0
sp|Q9WV55|VAPA_MOUSE Vesicle-associated membrane protein-associated protein A OS=Mus musculus OX=10090 GN=Vapa PE=1 SV=2	5426300	2471800	3113300	4852900	2736800	2032200	5894600	0	3291900
sp|Q9Z0S1|BPNT1_MOUSE 3(2),5-bisphosphate nucleotidase 1 OS=Mus musculus OX=10090 GN=Bpnt1 PE=1 SV=2	4080400	0	5299900	5161000	0	0	4429200	0	5351400
sp|Q9Z204|HNRPC_MOUSE Heterogeneous nuclear ribonucleoproteins C1/C2 OS=Mus musculus OX=10090 GN=Hnrnpc PE=1 SV=1	0	0	0	0	5879000	0	0	0	0
sp|Q9Z2U0|PSA7_MOUSE Proteasome subunit alpha type-7 OS=Mus musculus OX=10090 GN=Psma7 PE=1 SV=1	6377500	7457300	4881900	4648500	5390500	7253300	7093200	4257900	7489200
sp|P62880|GBB2_MOUSE Guanine nucleotide-binding protein G(I)/G(S)/G(T) subunit beta-2 OS=Mus musculus OX=10090 GN=Gnb2 PE=1 SV=3	0	0	942750	0	0	0	1249500	0	1507300
sp|A0JNU3|LPP60_MOUSE 60 kDa lysophospholipase OS=Mus musculus OX=10090 GN=Aspg PE=1 SV=1	2007900	1248500	0	0	3619700	1207200	3064400	0	1583000
sp|E9Q8T7|DYH1_MOUSE Dynein heavy chain 1, axonemal OS=Mus musculus OX=10090 GN=Dnah1 PE=1 SV=1	0	807310	0	0	0	0	1557400	0	0
sp|F6ZDS4|TPR_MOUSE Nucleoprotein TPR OS=Mus musculus OX=10090 GN=Tpr PE=1 SV=1	0	0	0	1120400	0	688830	0	0	0
sp|O08547|SC22B_MOUSE Vesicle-trafficking protein SEC22b OS=Mus musculus OX=10090 GN=Sec22b PE=1 SV=3	0	0	1141200	758970	1012900	1419100	932760	0	0
sp|O08997|ATOX1_MOUSE Copper transport protein ATOX1 OS=Mus musculus OX=10090 GN=Atox1 PE=1 SV=1	7017600	0	0	0	3997700	0	5627000	12414000	9064700
sp|O09165|CASQ1_MOUSE Calsequestrin-1 OS=Mus musculus OX=10090 GN=Casq1 PE=1 SV=3	0	0	0	0	0	0	9815400	0	0
sp|O35114|SCRB2_MOUSE Lysosome membrane protein 2 OS=Mus musculus OX=10090 GN=Scarb2 PE=1 SV=3	0	0	3338700	3741900	0	0	6392000	6545100	3831600
sp|O35593|PSDE_MOUSE 26S proteasome non-ATPase regulatory subunit 14 OS=Mus musculus OX=10090 GN=Psmd14 PE=1 SV=2	3296100	1875400	0	3072200	0	1209500	2793400	0	2233500
sp|O35841|API5_MOUSE Apoptosis inhibitor 5 OS=Mus musculus OX=10090 GN=Api5 PE=1 SV=2	2953300	2075100	0	0	1631300	0	0	0	1277000
sp|O55142|RL35A_MOUSE 60S ribosomal protein L35a OS=Mus musculus OX=10090 GN=Rpl35a PE=1 SV=2	0	0	4671400	1269100	2517400	0	0	1112300	0
sp|O70310|NMT1_MOUSE Glycylpeptide N-tetradecanoyltransferase 1 OS=Mus musculus OX=10090 GN=Nmt1 PE=1 SV=1	0	0	0	0	0	0	0	0	0
sp|O88456|CPNS1_MOUSE Calpain small subunit 1 OS=Mus musculus OX=10090 GN=Capns1 PE=1 SV=1	1920600	1526300	953010	1554600	1732300	1135800	2037400	2216000	1895100
sp|O88833|CP4AA_MOUSE Cytochrome P450 4A10 OS=Mus musculus OX=10090 GN=Cyp4a10 PE=2 SV=2	0	0	0	0	0	0	0	0	56902
sp|O89023|TPP1_MOUSE Tripeptidyl-peptidase 1 OS=Mus musculus OX=10090 GN=Tpp1 PE=1 SV=2	0	0	0	0	0	2560800	0	0	0
sp|P01868|IGHG1_MOUSE Ig gamma-1 chain C region secreted form OS=Mus musculus OX=10090 GN=Ighg1 PE=1 SV=1	0	0	3314200	0	0	0	0	0	0
sp|P05063|ALDOC_MOUSE Fructose-bisphosphate aldolase C OS=Mus musculus OX=10090 GN=Aldoc PE=1 SV=4	0	0	0	886580	0	1151700	0	0	0
sp|P06684|CO5_MOUSE Complement C5 OS=Mus musculus OX=10090 GN=C5 PE=1 SV=2	0	0	0	0	0	0	0	0	2429100
sp|P12246|SAMP_MOUSE Serum amyloid P-component OS=Mus musculus OX=10090 GN=Apcs PE=1 SV=2	0	2887500	0	0	0	5360200	0	0	0
sp|P14094|AT1B1_MOUSE Sodium/potassium-transporting ATPase subunit beta-1 OS=Mus musculus OX=10090 GN=Atp1b1 PE=1 SV=1	0	0	0	0	0	0	3053400	0	0
sp|P14115|RL27A_MOUSE 60S ribosomal protein L27a OS=Mus musculus OX=10090 GN=Rpl27a PE=1 SV=5	12075000	28794000	15437000	21877000	14866000	21235000	6900200	7482400	16072000
sp|P16045|LEG1_MOUSE Galectin-1 OS=Mus musculus OX=10090 GN=Lgals1 PE=1 SV=3	0	0	0	0	0	0	0	3000400	0
sp|P18242|CATD_MOUSE Cathepsin D OS=Mus musculus OX=10090 GN=Ctsd PE=1 SV=1	0	0	0	0	2232900	2164100	0	1890700	0
sp|P20801|TNNC2_MOUSE Troponin C, skeletal muscle OS=Mus musculus OX=10090 GN=Tnnc2 PE=1 SV=2	0	0	0	0	0	0	5595500	0	0
sp|P21619|LMNB2_MOUSE Lamin-B2 OS=Mus musculus OX=10090 GN=Lmnb2 PE=1 SV=2	1110200	1657800	1482200	1564300	1513500	1361600	1234400	1727400	0
sp|P22315|HEMH_MOUSE Ferrochelatase, mitochondrial OS=Mus musculus OX=10090 GN=Fech PE=1 SV=2	0	0	4334800	0	5040900	3608900	0	0	0
sp|P26369|U2AF2_MOUSE Splicing factor U2AF 65 kDa subunit OS=Mus musculus OX=10090 GN=U2af2 PE=1 SV=3	2326400	1146900	879160	1660500	0	0	0	0	0
sp|P29788|VTNC_MOUSE Vitronectin OS=Mus musculus OX=10090 GN=Vtn PE=1 SV=2	2632700	4448600	1888100	0	1769700	2984600	1999400	2147800	2720200
sp|P30416|FKBP4_MOUSE Peptidyl-prolyl cis-trans isomerase FKBP4 OS=Mus musculus OX=10090 GN=Fkbp4 PE=1 SV=5	0	0	0	7034100	6924500	0	0	0	0
sp|P31230|AIMP1_MOUSE Aminoacyl tRNA synthase complex-interacting multifunctional protein 1 OS=Mus musculus OX=10090 GN=Aimp1 PE=1 SV=2	0	613220	0	0	0	0	0	0	0
sp|P31786|ACBP_MOUSE Acyl-CoA-binding protein OS=Mus musculus OX=10090 GN=Dbi PE=1 SV=2	0	0	0	24270000	0	49538000	0	0	57691000
sp|P32067|LA_MOUSE Lupus La protein homolog OS=Mus musculus OX=10090 GN=Ssb PE=1 SV=1	0	0	0	0	1264100	0	0	0	0
sp|P32848|PRVA_MOUSE Parvalbumin alpha OS=Mus musculus OX=10090 GN=Pvalb PE=1 SV=3	0	0	0	0	0	0	0	0	0
sp|P35278|RAB5C_MOUSE Ras-related protein Rab-5C OS=Mus musculus OX=10090 GN=Rab5c PE=1 SV=2	0	0	0	534100	0	1839100	0	0	0
sp|P42225|STAT1_MOUSE Signal transducer and activator of transcription 1 OS=Mus musculus OX=10090 GN=Stat1 PE=1 SV=1	0	3493400	0	2236200	0	0	1940600	0	0
sp|P45700|MA1A1_MOUSE Mannosyl-oligosaccharide 1,2-alpha-mannosidase IA OS=Mus musculus OX=10090 GN=Man1a1 PE=1 SV=1	0	0	0	3602700	0	0	0	2400800	0
sp|P46061|RAGP1_MOUSE Ran GTPase-activating protein 1 OS=Mus musculus OX=10090 GN=Rangap1 PE=1 SV=2	0	0	0	0	0	491090	0	0	0
sp|P46471|PRS7_MOUSE 26S proteasome regulatory subunit 7 OS=Mus musculus OX=10090 GN=Psmc2 PE=1 SV=5	0	0	0	0	0	2576700	0	0	0
sp|P46656|ADX_MOUSE Adrenodoxin, mitochondrial OS=Mus musculus OX=10090 GN=Fdx1 PE=1 SV=1	5619800	0	2931600	2365300	0	2155400	3854000	1385400	1423400
sp|P47791|GSHR_MOUSE Glutathione reductase, mitochondrial OS=Mus musculus OX=10090 GN=Gsr PE=1 SV=3	4245900	0	3729100	0	0	0	4155200	11872000	3585100
sp|P47802|MTX1_MOUSE Metaxin-1 OS=Mus musculus OX=10090 GN=Mtx1 PE=1 SV=1	0	5548700	0	0	0	0	0	0	4115700
sp|P51954|NEK1_MOUSE Serine/threonine-protein kinase Nek1 OS=Mus musculus OX=10090 GN=Nek1 PE=1 SV=2	0	0	0	0	0	0	0	0	0
sp|P53810|PIPNA_MOUSE Phosphatidylinositol transfer protein alpha isoform OS=Mus musculus OX=10090 GN=Pitpna PE=1 SV=2	0	0	561500	1495500	0	0	0	0	0
sp|P54775|PRS6B_MOUSE 26S proteasome regulatory subunit 6B OS=Mus musculus OX=10090 GN=Psmc4 PE=1 SV=2	0	0	3057000	0	0	1973600	4456800	6023400	0
sp|P55258|RAB8A_MOUSE Ras-related protein Rab-8A OS=Mus musculus OX=10090 GN=Rab8a PE=1 SV=2	0	0	2229300	0	2957100	0	0	2837200	2303100
sp|P55302|AMRP_MOUSE Alpha-2-macroglobulin receptor-associated protein OS=Mus musculus OX=10090 GN=Lrpap1 PE=1 SV=1	0	2137000	0	0	1462800	1943100	0	0	2032700
sp|P56959|FUS_MOUSE RNA-binding protein FUS OS=Mus musculus OX=10090 GN=Fus PE=1 SV=1	2750800	0	2520200	0	0	0	0	0	1883400
sp|P57759|ERP29_MOUSE Endoplasmic reticulum resident protein 29 OS=Mus musculus OX=10090 GN=Erp29 PE=1 SV=2	0	0	0	0	0	4182400	0	0	6797200
sp|P58871|TB182_MOUSE 182 kDa tankyrase-1-binding protein OS=Mus musculus OX=10090 GN=Tnks1bp1 PE=1 SV=2	1035000	0	942800	1682200	0	0	878700	1236500	1036600
sp|P59999|ARPC4_MOUSE Actin-related protein 2/3 complex subunit 4 OS=Mus musculus OX=10090 GN=Arpc4 PE=1 SV=3	0	4047200	0	2667500	0	0	0	0	4563300
sp|P60766|CDC42_MOUSE Cell division control protein 42 homolog OS=Mus musculus OX=10090 GN=Cdc42 PE=1 SV=2	4726300	0	3612800	4526100	4489200	3842600	6461800	8082900	4174200
sp|P62267|RS23_MOUSE 40S ribosomal protein S23 OS=Mus musculus OX=10090 GN=Rps23 PE=1 SV=3	6173100	4904700	0	4565500	2957600	4222500	4947600	3632600	1685100
sp|P62843|RS15_MOUSE 40S ribosomal protein S15 OS=Mus musculus OX=10090 GN=Rps15 PE=1 SV=2	19793000	13678000	3548900	16352000	11377000	5689500	17294000	22783000	8281200
sp|P62849|RS24_MOUSE 40S ribosomal protein S24 OS=Mus musculus OX=10090 GN=Rps24 PE=1 SV=1	10633000	0	7830200	8729000	8158600	9724100	9199400	0	0
sp|P62858|RS28_MOUSE 40S ribosomal protein S28 OS=Mus musculus OX=10090 GN=Rps28 PE=1 SV=1	6918600	14605000	34357000	5920900	12297000	17045000	12719000	6651100	10943000
sp|P62911|RL32_MOUSE 60S ribosomal protein L32 OS=Mus musculus OX=10090 GN=Rpl32 PE=1 SV=2	1247200	6050300	4798500	2002900	3404800	4599500	2096500	1045200	5772800
sp|P63028|TCTP_MOUSE Translationally-controlled tumor protein OS=Mus musculus OX=10090 GN=Tpt1 PE=1 SV=1	0	7638500	7286700	9406800	6150000	8509000	0	15088000	10928000
sp|P63323|RS12_MOUSE 40S ribosomal protein S12 OS=Mus musculus OX=10090 GN=Rps12 PE=1 SV=2	3147000	3842400	0	3965200	0	3532500	3076700	3474200	0
sp|P63330|PP2AA_MOUSE Serine/threonine-protein phosphatase 2A catalytic subunit alpha isoform OS=Mus musculus OX=10090 GN=Ppp2ca PE=1 SV=1	0	0	3270200	0	3911200	0	0	0	0
sp|P68037|UB2L3_MOUSE Ubiquitin-conjugating enzyme E2 L3 OS=Mus musculus OX=10090 GN=Ube2l3 PE=1 SV=1	5497100	5092300	4428600	0	0	3816900	0	0	5281800
sp|P70195|PSB7_MOUSE Proteasome subunit beta type-7 OS=Mus musculus OX=10090 GN=Psmb7 PE=1 SV=1	0	0	2803900	0	0	0	0	0	0
sp|P70349|HINT1_MOUSE Histidine triad nucleotide-binding protein 1 OS=Mus musculus OX=10090 GN=Hint1 PE=1 SV=3	7037800	5984900	8070500	3589000	6022200	6219200	8936300	6254700	6577200
sp|P70677|CASP3_MOUSE Caspase-3 OS=Mus musculus OX=10090 GN=Casp3 PE=1 SV=1	0	0	0	0	0	1791800	0	0	0
sp|P81117|NUCB2_MOUSE Nucleobindin-2 OS=Mus musculus OX=10090 GN=Nucb2 PE=1 SV=2	0	0	0	0	0	1920600	0	0	6983600
sp|P84091|AP2M1_MOUSE AP-2 complex subunit mu OS=Mus musculus OX=10090 GN=Ap2m1 PE=1 SV=1	4350100	0	0	0	0	0	0	0	0
sp|P84099|RL19_MOUSE 60S ribosomal protein L19 OS=Mus musculus OX=10090 GN=Rpl19 PE=1 SV=1	0	0	0	3537500	0	8557900	4318000	2935400	12573000
sp|P99026|PSB4_MOUSE Proteasome subunit beta type-4 OS=Mus musculus OX=10090 GN=Psmb4 PE=1 SV=1	8030400	2570300	3857800	5215800	3331800	2997600	4429900	0	2621400
sp|P99028|QCR6_MOUSE Cytochrome b-c1 complex subunit 6, mitochondrial OS=Mus musculus OX=10090 GN=Uqcrh PE=1 SV=2	8395200	10482000	8296900	6616200	11193000	6120300	9158500	0	9503400
sp|Q00PI9|HNRL2_MOUSE Heterogeneous nuclear ribonucleoprotein U-like protein 2 OS=Mus musculus OX=10090 GN=Hnrnpul2 PE=1 SV=2	0	2699000	0	1447300	0	0	0	0	1968400
sp|Q11011|PSA_MOUSE Puromycin-sensitive aminopeptidase OS=Mus musculus OX=10090 GN=Npepps PE=1 SV=2	0	0	0	0	0	0	1034200	0	0
sp|Q283N4|URAD_MOUSE 2-oxo-4-hydroxy-4-carboxy-5-ureidoimidazoline decarboxylase OS=Mus musculus OX=10090 GN=Urad PE=1 SV=1	0	5601300	1203500	0	1957800	0	0	0	0
sp|Q3TMH2|SCRN3_MOUSE Secernin-3 OS=Mus musculus OX=10090 GN=Scrn3 PE=1 SV=1	5205700	0	2857200	4802100	3805500	2233900	3441500	0	3562500
sp|Q3TW96|UAP1L_MOUSE UDP-N-acetylhexosamine pyrophosphorylase-like protein 1 OS=Mus musculus OX=10090 GN=Uap1l1 PE=1 SV=1	0	0	0	0	0	6603300	0	0	0
sp|Q3URE1|ACSF3_MOUSE Malonate--CoA ligase ACSF3, mitochondrial OS=Mus musculus OX=10090 GN=Acsf3 PE=1 SV=2	4998000	1727100	2363400	2866600	2331200	954160	2981900	0	993710
sp|Q4VBD2|TAPT1_MOUSE Transmembrane anterior posterior transformation protein 1 OS=Mus musculus OX=10090 GN=Tapt1 PE=1 SV=2	0	0	0	0	0	0	883140	0	0
sp|Q505D7|OPA3_MOUSE Optic atrophy 3 protein homolog OS=Mus musculus OX=10090 GN=Opa3 PE=1 SV=1	1151100	0	0	0	0	0	2208800	0	0
sp|Q60598|SRC8_MOUSE Src substrate cortactin OS=Mus musculus OX=10090 GN=Cttn PE=1 SV=2	1055000	0	994720	1408300	0	1287900	985810	1430200	1162800
sp|Q61035|SYHC_MOUSE Histidine--tRNA ligase, cytoplasmic OS=Mus musculus OX=10090 GN=Hars PE=1 SV=2	0	0	4764800	6459600	0	0	0	0	0
sp|Q61081|CDC37_MOUSE Hsp90 co-chaperone Cdc37 OS=Mus musculus OX=10090 GN=Cdc37 PE=1 SV=1	0	1626300	1864600	815700	0	0	1087700	0	2228800
sp|Q61247|A2AP_MOUSE Alpha-2-antiplasmin OS=Mus musculus OX=10090 GN=Serpinf2 PE=1 SV=1	0	0	0	0	0	0	0	0	3671100
sp|Q61335|BAP31_MOUSE B-cell receptor-associated protein 31 OS=Mus musculus OX=10090 GN=Bcap31 PE=1 SV=4	0	0	374250	0	0	0	0	0	0
sp|Q61699|HS105_MOUSE Heat shock protein 105 kDa OS=Mus musculus OX=10090 GN=Hsph1 PE=1 SV=2	2090500	0	1743300	0	0	0	0	0	0
sp|Q62318|TIF1B_MOUSE Transcription intermediary factor 1-beta OS=Mus musculus OX=10090 GN=Trim28 PE=1 SV=3	0	0	0	0	2316700	0	0	0	0
sp|Q62465|VAT1_MOUSE Synaptic vesicle membrane protein VAT-1 homolog OS=Mus musculus OX=10090 GN=Vat1 PE=1 SV=3	1690300	0	0	1844200	0	0	0	0	0
sp|Q64514|TPP2_MOUSE Tripeptidyl-peptidase 2 OS=Mus musculus OX=10090 GN=Tpp2 PE=1 SV=3	1656000	0	0	0	0	0	1881000	0	0
sp|Q64516|GLPK_MOUSE Glycerol kinase OS=Mus musculus OX=10090 GN=Gk PE=1 SV=2	0	0	0	0	0	0	2059200	0	0
sp|Q6P6M7|SPCS_MOUSE O-phosphoseryl-tRNA(Sec) selenium transferase OS=Mus musculus OX=10090 GN=Sepsecs PE=1 SV=2	2976900	0	0	0	0	0	2704500	1957400	1513200
sp|Q6ZWV7|RL35_MOUSE 60S ribosomal protein L35 OS=Mus musculus OX=10090 GN=Rpl35 PE=1 SV=1	0	0	2149400	0	0	0	0	0	0
sp|Q791V5|MTCH2_MOUSE Mitochondrial carrier homolog 2 OS=Mus musculus OX=10090 GN=Mtch2 PE=1 SV=1	0	0	1864900	0	1236300	1194000	0	0	0
sp|Q7TQ48|SRCA_MOUSE Sarcalumenin OS=Mus musculus OX=10090 GN=Srl PE=1 SV=1	0	0	0	0	0	0	0	0	0
sp|Q80WW9|DDRGK_MOUSE DDRGK domain-containing protein 1 OS=Mus musculus OX=10090 GN=Ddrgk1 PE=1 SV=2	0	0	0	0	0	0	0	3493800	0
sp|Q80Y19|RHGBA_MOUSE Rho GTPase-activating protein 11A OS=Mus musculus OX=10090 GN=Arhgap11a PE=1 SV=2	0	0	22809000	0	0	0	0	0	0
sp|Q8BG32|PSD11_MOUSE 26S proteasome non-ATPase regulatory subunit 11 OS=Mus musculus OX=10090 GN=Psmd11 PE=1 SV=3	1875600	2855500	0	0	0	0	1419700	2932300	2788300
sp|Q8BGC4|PTGR3_MOUSE Prostaglandin reductase-3 OS=Mus musculus OX=10090 GN=Zadh2 PE=1 SV=1	3738900	3224800	0	3100400	3298200	0	3752200	0	0
sp|Q8BH86|GLUCM_MOUSE D-glutamate cyclase, mitochondrial OS=Mus musculus OX=10090 GN=Dglucy PE=1 SV=1	2657100	0	0	2613900	0	0	2511700	0	2110900
sp|Q8BIJ6|SYIM_MOUSE Isoleucine--tRNA ligase, mitochondrial OS=Mus musculus OX=10090 GN=Iars2 PE=1 SV=1	5430300	0	4298600	4934000	4104800	3435800	3724300	4187800	4138100
sp|Q8BJW6|EIF2A_MOUSE Eukaryotic translation initiation factor 2A OS=Mus musculus OX=10090 GN=Eif2a PE=1 SV=2	0	0	0	0	0	1478200	0	0	894040
sp|Q8BK64|AHSA1_MOUSE Activator of 90 kDa heat shock protein ATPase homolog 1 OS=Mus musculus OX=10090 GN=Ahsa1 PE=1 SV=2	6244100	4531200	5225600	5420700	3658900	2232000	5522400	0	0
sp|Q8BL97|SRSF7_MOUSE Serine/arginine-rich splicing factor 7 OS=Mus musculus OX=10090 GN=Srsf7 PE=1 SV=1	8941600	8027900	0	7654400	0	9377500	6543200	0	7017100
sp|Q8BSY0|ASPH_MOUSE Aspartyl/asparaginyl beta-hydroxylase OS=Mus musculus OX=10090 GN=Asph PE=1 SV=1	0	0	0	0	0	0	2013700	0	0
sp|Q8BWU8|AT2L1_MOUSE Ethanolamine-phosphate phospho-lyase OS=Mus musculus OX=10090 GN=Etnppl PE=2 SV=1	2431000	0	3282400	0	4387800	0	0	0	0
sp|Q8BWW4|LARP4_MOUSE La-related protein 4 OS=Mus musculus OX=10090 GN=Larp4 PE=1 SV=2	0	0	0	0	0	0	0	536680	692850
sp|Q8CAS9|PARP9_MOUSE Protein mono-ADP-ribosyltransferase PARP9 OS=Mus musculus OX=10090 GN=Parp9 PE=1 SV=2	0	1361300	0	0	0	0	0	0	0
sp|Q8CI51|PDLI5_MOUSE PDZ and LIM domain protein 5 OS=Mus musculus OX=10090 GN=Pdlim5 PE=1 SV=4	0	1776800	0	0	0	0	0	2490700	2395500
sp|Q8JZU2|TXTP_MOUSE Tricarboxylate transport protein, mitochondrial OS=Mus musculus OX=10090 GN=Slc25a1 PE=1 SV=1	3120400	0	5018100	2609600	0	5610200	3505900	0	0
sp|Q8K0D5|EFGM_MOUSE Elongation factor G, mitochondrial OS=Mus musculus OX=10090 GN=Gfm1 PE=1 SV=1	1140100	0	0	0	0	0	0	0	0
sp|Q8K0G8|ESRP2_MOUSE Epithelial splicing regulatory protein 2 OS=Mus musculus OX=10090 GN=Esrp2 PE=1 SV=1	1663300	784610	0	1372800	0	0	0	0	0
sp|Q8K2Q9|SHOT1_MOUSE Shootin-1 OS=Mus musculus OX=10090 GN=Shtn1 PE=1 SV=1	0	0	1519800	0	0	0	0	0	0
sp|Q8K3H0|DP13A_MOUSE DCC-interacting protein 13-alpha OS=Mus musculus OX=10090 GN=Appl1 PE=1 SV=1	1491900	0	0	4444700	0	0	0	0	0
sp|Q8K4Z3|NNRE_MOUSE NAD(P)H-hydrate epimerase OS=Mus musculus OX=10090 GN=Naxe PE=1 SV=1	0	0	3156500	0	5124300	3066100	3810800	6628700	0
sp|Q8R010|AIMP2_MOUSE Aminoacyl tRNA synthase complex-interacting multifunctional protein 2 OS=Mus musculus OX=10090 GN=Aimp2 PE=1 SV=2	0	0	997530	1961300	0	0	0	0	0
sp|Q8R050|ERF3A_MOUSE Eukaryotic peptide chain release factor GTP-binding subunit ERF3A OS=Mus musculus OX=10090 GN=Gspt1 PE=1 SV=2	0	1818200	0	0	0	0	2951300	4973300	0
sp|Q8R317|UBQL1_MOUSE Ubiquilin-1 OS=Mus musculus OX=10090 GN=Ubqln1 PE=1 SV=1	1388900	0	0	743360	0	0	0	0	0
sp|Q8R4N0|CLYBL_MOUSE Citramalyl-CoA lyase, mitochondrial OS=Mus musculus OX=10090 GN=Clybl PE=1 SV=2	0	4451400	0	0	4458100	0	0	0	3050200
sp|Q8VCT3|AMPB_MOUSE Aminopeptidase B OS=Mus musculus OX=10090 GN=Rnpep PE=1 SV=2	2850100	0	1636000	0	0	2124700	0	0	0
sp|Q8VHE0|SEC63_MOUSE Translocation protein SEC63 homolog OS=Mus musculus OX=10090 GN=Sec63 PE=1 SV=4	0	0	0	441910	0	0	0	0	0
sp|Q91VH6|MEMO1_MOUSE Protein MEMO1 OS=Mus musculus OX=10090 GN=Memo1 PE=1 SV=1	2104900	1143700	1877000	1847500	1968400	1448000	1541100	0	1641600
sp|Q91VM9|IPYR2_MOUSE Inorganic pyrophosphatase 2, mitochondrial OS=Mus musculus OX=10090 GN=Ppa2 PE=1 SV=1	0	0	2516900	0	3494800	0	3939500	0	0
sp|Q91VW5|GOGA4_MOUSE Golgin subfamily A member 4 OS=Mus musculus OX=10090 GN=Golga4 PE=1 SV=2	0	0	0	0	0	3953800	0	0	0
sp|Q91WS0|CISD1_MOUSE CDGSH iron-sulfur domain-containing protein 1 OS=Mus musculus OX=10090 GN=Cisd1 PE=1 SV=1	5369800	8389200	5196800	9899600	11303000	7370900	0	6701100	6375700
sp|Q91WT8|RBM47_MOUSE RNA-binding protein 47 OS=Mus musculus OX=10090 GN=Rbm47 PE=1 SV=1	4339400	3206700	0	6105800	0	0	0	0	0
sp|Q91X52|DCXR_MOUSE L-xylulose reductase OS=Mus musculus OX=10090 GN=Dcxr PE=1 SV=2	1251900	0	0	1877600	0	0	0	0	0
sp|Q91YR1|TWF1_MOUSE Twinfilin-1 OS=Mus musculus OX=10090 GN=Twf1 PE=1 SV=2	0	0	0	0	0	2361500	0	0	0
sp|Q923B6|STEA4_MOUSE Metalloreductase STEAP4 OS=Mus musculus OX=10090 GN=Steap4 PE=1 SV=1	0	0	0	4725700	0	0	0	0	0
sp|Q99J39|DCMC_MOUSE Malonyl-CoA decarboxylase, mitochondrial OS=Mus musculus OX=10090 GN=Mlycd PE=1 SV=1	0	1085200	0	0	0	0	0	0	0
sp|Q99JB8|PACN3_MOUSE Protein kinase C and casein kinase II substrate protein 3 OS=Mus musculus OX=10090 GN=Pacsin3 PE=1 SV=1	3085600	3259400	0	2833400	3470700	0	0	4305900	0
sp|Q99JI4|PSMD6_MOUSE 26S proteasome non-ATPase regulatory subunit 6 OS=Mus musculus OX=10090 GN=Psmd6 PE=1 SV=1	0	0	0	0	0	0	0	0	0
sp|Q99JX3|GORS2_MOUSE Golgi reassembly-stacking protein 2 OS=Mus musculus OX=10090 GN=Gorasp2 PE=1 SV=3	0	3075300	0	0	0	0	0	0	1817700
sp|Q99K01|PDXD1_MOUSE Pyridoxal-dependent decarboxylase domain-containing protein 1 OS=Mus musculus OX=10090 GN=Pdxdc1 PE=1 SV=2	0	0	0	0	0	0	0	3446000	0
sp|Q99KG5|LSR_MOUSE Lipolysis-stimulated lipoprotein receptor OS=Mus musculus OX=10090 GN=Lsr PE=1 SV=1	0	2496000	1433300	0	0	0	0	0	1361500
sp|Q99LP6|GRPE1_MOUSE GrpE protein homolog 1, mitochondrial OS=Mus musculus OX=10090 GN=Grpel1 PE=1 SV=1	0	0	3014000	0	2222700	2550300	0	0	1425700
sp|Q99M87|DNJA3_MOUSE DnaJ homolog subfamily A member 3, mitochondrial OS=Mus musculus OX=10090 GN=Dnaja3 PE=1 SV=1	0	0	995110	0	0	0	1824000	0	0
sp|Q99MN1|SYK_MOUSE Lysine--tRNA ligase OS=Mus musculus OX=10090 GN=Kars PE=1 SV=1	0	0	1703900	0	0	0	0	0	0
sp|Q99P88|NU155_MOUSE Nuclear pore complex protein Nup155 OS=Mus musculus OX=10090 GN=Nup155 PE=1 SV=1	3200400	0	1420100	1995000	2512800	1490600	1961100	0	0
sp|Q9CQ65|MTAP_MOUSE S-methyl-5-thioadenosine phosphorylase OS=Mus musculus OX=10090 GN=Mtap PE=1 SV=1	0	2076100	0	0	0	2336800	0	0	5729600
sp|Q9CQ69|QCR8_MOUSE Cytochrome b-c1 complex subunit 8 OS=Mus musculus OX=10090 GN=Uqcrq PE=1 SV=3	0	0	0	0	0	1711900	0	0	0
sp|Q9CQC7|NDUB4_MOUSE NADH dehydrogenase [ubiquinone] 1 beta subcomplex subunit 4 OS=Mus musculus OX=10090 GN=Ndufb4 PE=1 SV=3	0	6771900	3697300	3873700	4738600	5647200	3569200	0	0
sp|Q9CQF9|PCYOX_MOUSE Prenylcysteine oxidase OS=Mus musculus OX=10090 GN=Pcyox1 PE=1 SV=1	0	0	0	5570500	0	0	0	0	0
sp|Q9CQM9|GLRX3_MOUSE Glutaredoxin-3 OS=Mus musculus OX=10090 GN=Glrx3 PE=1 SV=1	4937200	3840400	0	0	3145900	3995200	0	6469400	4628600
sp|Q9CQR2|RS21_MOUSE 40S ribosomal protein S21 OS=Mus musculus OX=10090 GN=Rps21 PE=1 SV=1	3462900	7173500	5636800	5506900	5779100	4548300	4379300	0	3556900
sp|Q9CQS8|SC61B_MOUSE Protein transport protein Sec61 subunit beta OS=Mus musculus OX=10090 GN=Sec61b PE=1 SV=3	0	0	3071000	879550	1703600	2687000	1843600	1013900	0
sp|Q9CR16|PPID_MOUSE Peptidyl-prolyl cis-trans isomerase D OS=Mus musculus OX=10090 GN=Ppid PE=1 SV=3	0	4039300	0	5170000	0	2578900	6817700	8111800	3238100
sp|Q9CRB9|MIC19_MOUSE MICOS complex subunit Mic19 OS=Mus musculus OX=10090 GN=Chchd3 PE=1 SV=1	3928000	0	0	4681400	3984200	2935800	0	0	0
sp|Q9CX86|ROA0_MOUSE Heterogeneous nuclear ribonucleoprotein A0 OS=Mus musculus OX=10090 GN=Hnrnpa0 PE=1 SV=1	0	0	2100500	0	1065100	3662400	0	0	0
sp|Q9CXI5|MANF_MOUSE Mesencephalic astrocyte-derived neurotrophic factor OS=Mus musculus OX=10090 GN=Manf PE=1 SV=1	8170100	0	0	11435000	13400000	14205000	4018000	43170000	24519000
sp|Q9CYW4|HDHD3_MOUSE Haloacid dehalogenase-like hydrolase domain-containing protein 3 OS=Mus musculus OX=10090 GN=Hdhd3 PE=1 SV=1	16382000	10738000	15296000	20126000	4193500	5043800	7175700	0	2260600
sp|Q9D0J8|PTMS_MOUSE Parathymosin OS=Mus musculus OX=10090 GN=Ptms PE=1 SV=3	0	0	0	0	0	2875000	0	0	0
sp|Q9D1M0|SEC13_MOUSE Protein SEC13 homolog OS=Mus musculus OX=10090 GN=Sec13 PE=1 SV=3	0	0	0	1482500	0	0	1152500	0	0
sp|Q9D5J6|SHPK_MOUSE Sedoheptulokinase OS=Mus musculus OX=10090 GN=Shpk PE=1 SV=1	0	0	1106700	0	0	0	0	0	0
sp|Q9D6R2|IDH3A_MOUSE Isocitrate dehydrogenase [NAD] subunit alpha, mitochondrial OS=Mus musculus OX=10090 GN=Idh3a PE=1 SV=1	3508200	0	2640300	3261500	4576800	0	4697900	5207600	0
sp|Q9D7N9|APMAP_MOUSE Adipocyte plasma membrane-associated protein OS=Mus musculus OX=10090 GN=Apmap PE=1 SV=1	6769400	0	0	0	0	3701500	5018000	5310800	0
sp|Q9DB26|PHYD1_MOUSE Phytanoyl-CoA dioxygenase domain-containing protein 1 OS=Mus musculus OX=10090 GN=Phyhd1 PE=1 SV=2	1547800	2166400	1600700	2022300	0	1195000	0	1232600	1411900
sp|Q9DBC7|KAP0_MOUSE cAMP-dependent protein kinase type I-alpha regulatory subunit OS=Mus musculus OX=10090 GN=Prkar1a PE=1 SV=3	0	0	0	0	0	0	0	0	0
sp|Q9DBG3|AP2B1_MOUSE AP-2 complex subunit beta OS=Mus musculus OX=10090 GN=Ap2b1 PE=1 SV=1	0	0	0	3185800	0	0	0	0	0
sp|Q9DC70|NDUS7_MOUSE NADH dehydrogenase [ubiquinone] iron-sulfur protein 7, mitochondrial OS=Mus musculus OX=10090 GN=Ndufs7 PE=1 SV=1	4274800	0	0	0	0	0	0	0	0
sp|Q9DCM0|ETHE1_MOUSE Persulfide dioxygenase ETHE1, mitochondrial OS=Mus musculus OX=10090 GN=Ethe1 PE=1 SV=2	0	5181400	0	8230800	15387000	7866300	6823500	0	4644600
sp|Q9DCN1|NUD12_MOUSE Peroxisomal NADH pyrophosphatase NUDT12 OS=Mus musculus OX=10090 GN=Nudt12 PE=1 SV=1	3636900	0	0	0	0	2823100	3172600	0	2468600
sp|Q9DCP2|S38A3_MOUSE Sodium-coupled neutral amino acid transporter 3 OS=Mus musculus OX=10090 GN=Slc38a3 PE=1 SV=1	0	3548000	0	0	5725200	0	0	0	0
sp|Q9DCT8|CRIP2_MOUSE Cysteine-rich protein 2 OS=Mus musculus OX=10090 GN=Crip2 PE=1 SV=1	0	0	0	0	6958300	7261500	0	0	0
sp|Q9EPC1|PARVA_MOUSE Alpha-parvin OS=Mus musculus OX=10090 GN=Parva PE=1 SV=1	0	0	846790	0	0	1023900	0	0	0
sp|Q9ESP1|SDF2L_MOUSE Stromal cell-derived factor 2-like protein 1 OS=Mus musculus OX=10090 GN=Sdf2l1 PE=1 SV=2	0	0	0	6702100	0	0	6554400	0	0
sp|Q9JJL3|SO1B2_MOUSE Solute carrier organic anion transporter family member 1B2 OS=Mus musculus OX=10090 GN=Slco1b2 PE=1 SV=1	0	3894600	5681000	3996200	2547200	2986900	2954400	3579700	0
sp|Q9JK37|MYOZ1_MOUSE Myozenin-1 OS=Mus musculus OX=10090 GN=Myoz1 PE=1 SV=1	0	0	0	0	0	0	3852300	0	0
sp|Q9JK53|PRELP_MOUSE Prolargin OS=Mus musculus OX=10090 GN=Prelp PE=1 SV=2	1893900	0	0	0	0	0	0	0	0
sp|Q9JKV1|ADRM1_MOUSE Proteasomal ubiquitin receptor ADRM1 OS=Mus musculus OX=10090 GN=Adrm1 PE=1 SV=2	0	0	0	0	0	0	2891400	0	0
sp|Q9JM14|NT5C_MOUSE 5(3)-deoxyribonucleotidase, cytosolic type OS=Mus musculus OX=10090 GN=Nt5c PE=1 SV=1	3389400	3364600	2273000	0	3522200	1639400	7090700	0	2403500
sp|Q9JM76|ARPC3_MOUSE Actin-related protein 2/3 complex subunit 3 OS=Mus musculus OX=10090 GN=Arpc3 PE=1 SV=3	5655200	0	0	0	0	4815100	4183100	0	0
sp|Q9QUJ7|ACSL4_MOUSE Long-chain-fatty-acid--CoA ligase 4 OS=Mus musculus OX=10090 GN=Acsl4 PE=1 SV=2	0	0	0	1259700	0	0	2238400	0	0
sp|Q9QXL1|KI21B_MOUSE Kinesin-like protein KIF21B OS=Mus musculus OX=10090 GN=Kif21b PE=1 SV=2	0	0	4374300	0	0	0	0	0	0
sp|Q9QYC7|VKGC_MOUSE Vitamin K-dependent gamma-carboxylase OS=Mus musculus OX=10090 GN=Ggcx PE=1 SV=1	0	0	0	0	0	1966400	0	0	1360300
sp|Q9QYJ0|DNJA2_MOUSE DnaJ homolog subfamily A member 2 OS=Mus musculus OX=10090 GN=Dnaja2 PE=1 SV=1	6480700	2728700	2149200	2623600	0	1675200	6903900	0	2601700
sp|Q9QYY9|ADH4_MOUSE All-trans-retinol dehydrogenase [NAD(+)] ADH4 OS=Mus musculus OX=10090 GN=Adh4 PE=1 SV=4	0	0	1233100	2586200	0	0	0	0	0
sp|Q9R0Q3|TMED2_MOUSE Transmembrane emp24 domain-containing protein 2 OS=Mus musculus OX=10090 GN=Tmed2 PE=1 SV=1	7369800	5358800	4622800	7622500	4787600	4847700	5963700	0	7904800
sp|Q9R111|GUAD_MOUSE Guanine deaminase OS=Mus musculus OX=10090 GN=Gda PE=1 SV=1	846390	0	0	1896900	0	0	0	0	0
sp|Q9R1J0|NSDHL_MOUSE Sterol-4-alpha-carboxylate 3-dehydrogenase, decarboxylating OS=Mus musculus OX=10090 GN=Nsdhl PE=1 SV=1	0	1946900	0	0	0	0	0	0	0
sp|Q9WTI7|MYO1C_MOUSE Unconventional myosin-Ic OS=Mus musculus OX=10090 GN=Myo1c PE=1 SV=2	0	0	0	0	0	0	1025200	0	0
sp|Q9WV32|ARC1B_MOUSE Actin-related protein 2/3 complex subunit 1B OS=Mus musculus OX=10090 GN=Arpc1b PE=1 SV=4	0	2144500	0	0	0	2380200	0	0	0
sp|Q9WVD5|ORNT1_MOUSE Mitochondrial ornithine transporter 1 OS=Mus musculus OX=10090 GN=Slc25a15 PE=1 SV=1	0	0	0	1556400	0	0	0	0	0
sp|Q9WVR4|FXR2_MOUSE Fragile X mental retardation syndrome-related protein 2 OS=Mus musculus OX=10090 GN=Fxr2 PE=1 SV=1	0	0	1745100	0	0	0	0	0	0
sp|Q9Z0U1|ZO2_MOUSE Tight junction protein ZO-2 OS=Mus musculus OX=10090 GN=Tjp2 PE=1 SV=2	0	0	0	0	0	0	0	1495900	0
sp|Q9Z1P6|NDUA7_MOUSE NADH dehydrogenase [ubiquinone] 1 alpha subcomplex subunit 7 OS=Mus musculus OX=10090 GN=Ndufa7 PE=1 SV=3	0	0	3252900	0	0	0	0	0	0
sp|P30677|GNA14_MOUSE Guanine nucleotide-binding protein subunit alpha-14 OS=Mus musculus OX=10090 GN=Gna14 PE=1 SV=2;sp|P21278|GNA11_MOUSE Guanine nucleotide-binding protein subunit alpha-11 OS=Mus musculus OX=10090 GN=Gna11 PE=1 SV=1	2006400	1362400	1517000	0	0	0	0	0	0
sp|P04939|MUP3_MOUSE Major urinary protein 3 OS=Mus musculus OX=10090 GN=Mup3 PE=1 SV=1;sp|P11590|MUP4_MOUSE Major urinary protein 4 OS=Mus musculus OX=10090 GN=Mup4 PE=1 SV=1	2681500	0	2609200	3519500	0	0	0	0	2741800
sp|P50518|VATE1_MOUSE V-type proton ATPase subunit E 1 OS=Mus musculus OX=10090 GN=Atp6v1e1 PE=1 SV=2;sp|Q9D593|VATE2_MOUSE V-type proton ATPase subunit E 2 OS=Mus musculus OX=10090 GN=Atp6v1e2 PE=1 SV=1	0	1027800	0	1019400	0	0	0	0	0
sp|Q8BFY9|TNPO1_MOUSE Transportin-1 OS=Mus musculus OX=10090 GN=Tnpo1 PE=1 SV=2;sp|Q99LG2|TNPO2_MOUSE Transportin-2 OS=Mus musculus OX=10090 GN=Tnpo2 PE=1 SV=1	0	0	0	0	0	1017500	0	0	0
sp|Q9QYI5|DNJB2_MOUSE DnaJ homolog subfamily B member 2 OS=Mus musculus OX=10090 GN=Dnajb2 PE=1 SV=3;sp|O54946|DNJB6_MOUSE DnaJ homolog subfamily B member 6 OS=Mus musculus OX=10090 GN=Dnajb6 PE=1 SV=4	0	0	0	0	0	0	0	1521300	0
sp|A2A4P0|DHX8_MOUSE ATP-dependent RNA helicase DHX8 OS=Mus musculus OX=10090 GN=Dhx8 PE=2 SV=1	0	0	0	0	4377800	0	0	0	0
sp|A6X935|ITIH4_MOUSE Inter alpha-trypsin inhibitor, heavy chain 4 OS=Mus musculus OX=10090 GN=Itih4 PE=1 SV=2	0	0	0	3452200	0	2258100	0	0	3126900
sp|E9Q401|RYR2_MOUSE Ryanodine receptor 2 OS=Mus musculus OX=10090 GN=Ryr2 PE=1 SV=1	309750	0	0	0	0	0	0	0	0
sp|E9Q5C9|NOLC1_MOUSE Nucleolar and coiled-body phosphoprotein 1 OS=Mus musculus OX=10090 GN=Nolc1 PE=1 SV=1	1140900	0	0	0	0	0	0	0	0
sp|O08585|CLCA_MOUSE Clathrin light chain A OS=Mus musculus OX=10090 GN=Clta PE=1 SV=2	0	0	1108100	0	0	0	0	0	0
sp|O08917|FLOT1_MOUSE Flotillin-1 OS=Mus musculus OX=10090 GN=Flot1 PE=1 SV=1	0	0	0	0	0	110910	0	0	0
sp|O08966|S22A1_MOUSE Solute carrier family 22 member 1 OS=Mus musculus OX=10090 GN=Slc22a1 PE=1 SV=2	0	0	0	0	0	0	0	0	0
sp|O09012|PEX5_MOUSE Peroxisomal targeting signal 1 receptor OS=Mus musculus OX=10090 GN=Pex5 PE=1 SV=2	0	0	0	2964700	0	0	0	0	0
sp|O09172|GSH0_MOUSE Glutamate--cysteine ligase regulatory subunit OS=Mus musculus OX=10090 GN=Gclm PE=1 SV=1	0	0	0	0	7653100	0	0	0	0
sp|O35286|DHX15_MOUSE Pre-mRNA-splicing factor ATP-dependent RNA helicase DHX15 OS=Mus musculus OX=10090 GN=Dhx15 PE=1 SV=2	0	0	0	0	0	0	0	1402900	0
sp|O35609|SCAM3_MOUSE Secretory carrier-associated membrane protein 3 OS=Mus musculus OX=10090 GN=Scamp3 PE=1 SV=3	0	0	1778700	1888200	1539900	1536100	0	0	1610500
sp|O54988|SLK_MOUSE STE20-like serine/threonine-protein kinase OS=Mus musculus OX=10090 GN=Slk PE=1 SV=2	311260	0	0	0	0	0	0	0	0
sp|O55023|IMPA1_MOUSE Inositol monophosphatase 1 OS=Mus musculus OX=10090 GN=Impa1 PE=1 SV=1	0	1495800	0	0	1339700	1588400	0	0	1338500
sp|O55135|IF6_MOUSE Eukaryotic translation initiation factor 6 OS=Mus musculus OX=10090 GN=Eif6 PE=1 SV=2	0	0	0	0	0	2596700	0	0	0
sp|O55222|ILK_MOUSE Integrin-linked protein kinase OS=Mus musculus OX=10090 GN=Ilk PE=1 SV=2	0	0	1956000	2167200	0	0	0	0	0
sp|O70325|GPX4_MOUSE Phospholipid hydroperoxide glutathione peroxidase OS=Mus musculus OX=10090 GN=Gpx4 PE=1 SV=4	0	0	0	606550	0	0	0	435030	0
sp|O70585|DTNB_MOUSE Dystrobrevin beta OS=Mus musculus OX=10090 GN=Dtnb PE=1 SV=3	0	0	0	0	0	0	0	0	0
sp|O88455|DHCR7_MOUSE 7-dehydrocholesterol reductase OS=Mus musculus OX=10090 GN=Dhcr7 PE=1 SV=1	0	0	0	0	724990	0	0	0	0
sp|O88533|DDC_MOUSE Aromatic-L-amino-acid decarboxylase OS=Mus musculus OX=10090 GN=Ddc PE=1 SV=1	1561600	0	0	0	0	0	0	0	0
sp|O88544|CSN4_MOUSE COP9 signalosome complex subunit 4 OS=Mus musculus OX=10090 GN=Cops4 PE=1 SV=1	0	1505800	0	1767200	0	1102200	0	0	1208900
sp|O88696|CLPP_MOUSE ATP-dependent Clp protease proteolytic subunit, mitochondrial OS=Mus musculus OX=10090 GN=Clpp PE=1 SV=1	0	3315500	0	4840100	0	0	0	0	0
sp|O88738|BIRC6_MOUSE Baculoviral IAP repeat-containing protein 6 OS=Mus musculus OX=10090 GN=Birc6 PE=1 SV=2	0	0	0	0	0	0	33530000	0	0
sp|O89017|LGMN_MOUSE Legumain OS=Mus musculus OX=10090 GN=Lgmn PE=1 SV=1	0	0	0	3816400	0	3749600	3371700	3568000	5828600
sp|O89086|RBM3_MOUSE RNA-binding protein 3 OS=Mus musculus OX=10090 GN=Rbm3 PE=1 SV=1	0	0	0	0	0	0	0	0	0
sp|P00375|DYR_MOUSE Dihydrofolate reductase OS=Mus musculus OX=10090 GN=Dhfr PE=1 SV=3	2276100	1214100	0	1381800	0	1953300	0	0	0
sp|P01864|GCAB_MOUSE Ig gamma-2A chain C region secreted form OS=Mus musculus OX=10090 PE=1 SV=1	4331200	0	0	0	5784200	5787200	4064800	0	9191100
sp|P02468|LAMC1_MOUSE Laminin subunit gamma-1 OS=Mus musculus OX=10090 GN=Lamc1 PE=1 SV=2	0	0	0	0	0	0	0	216220	0
sp|P03911|NU4M_MOUSE NADH-ubiquinone oxidoreductase chain 4 OS=Mus musculus OX=10090 GN=Mtnd4 PE=1 SV=1	2778800	0	0	0	0	0	1639500	0	0
sp|P03921|NU5M_MOUSE NADH-ubiquinone oxidoreductase chain 5 OS=Mus musculus OX=10090 GN=Mtnd5 PE=1 SV=3	0	0	2607700	4518300	3871700	0	0	0	0
sp|P06683|CO9_MOUSE Complement component C9 OS=Mus musculus OX=10090 GN=C9 PE=1 SV=2	0	1038300	0	0	0	0	0	0	0
sp|P08030|APT_MOUSE Adenine phosphoribosyltransferase OS=Mus musculus OX=10090 GN=Aprt PE=1 SV=2	0	0	0	0	0	333000	0	0	0
sp|P09055|ITB1_MOUSE Integrin beta-1 OS=Mus musculus OX=10090 GN=Itgb1 PE=1 SV=1	0	1697600	0	0	0	2177800	0	0	2662600
sp|P11438|LAMP1_MOUSE Lysosome-associated membrane glycoprotein 1 OS=Mus musculus OX=10090 GN=Lamp1 PE=1 SV=2	0	0	1674300	1553400	0	0	1465600	1585500	0
sp|P19324|SERPH_MOUSE Serpin H1 OS=Mus musculus OX=10090 GN=Serpinh1 PE=1 SV=3	0	0	0	0	1440100	0	1754500	4719500	0
sp|P21300|ALD1_MOUSE Aldo-keto reductase family 1 member B7 OS=Mus musculus OX=10090 GN=Akr1b7 PE=1 SV=4	0	0	0	0	0	0	0	4165200	0
sp|P23589|CAH5A_MOUSE Carbonic anhydrase 5A, mitochondrial OS=Mus musculus OX=10090 GN=Ca5a PE=1 SV=2	0	3485800	2792600	0	2426300	0	2342200	0	0
sp|P24668|MPRD_MOUSE Cation-dependent mannose-6-phosphate receptor OS=Mus musculus OX=10090 GN=M6pr PE=1 SV=1	0	0	0	0	0	0	0	1806800	0
sp|P26645|MARCS_MOUSE Myristoylated alanine-rich C-kinase substrate OS=Mus musculus OX=10090 GN=Marcks PE=1 SV=2	0	0	0	0	0	0	0	3464700	0
sp|P26883|FKB1A_MOUSE Peptidyl-prolyl cis-trans isomerase FKBP1A OS=Mus musculus OX=10090 GN=Fkbp1a PE=1 SV=2	1300700	0	0	0	0	0	1619000	3476900	2259700
sp|P27546|MAP4_MOUSE Microtubule-associated protein 4 OS=Mus musculus OX=10090 GN=Map4 PE=1 SV=3	0	0	0	0	0	1018500	0	0	0
sp|P27612|PLAP_MOUSE Phospholipase A-2-activating protein OS=Mus musculus OX=10090 GN=Plaa PE=1 SV=4	0	0	0	794810	0	0	0	0	0
sp|P28656|NP1L1_MOUSE Nucleosome assembly protein 1-like 1 OS=Mus musculus OX=10090 GN=Nap1l1 PE=1 SV=2	0	0	0	0	0	2323000	0	0	0
sp|P31809|CEAM1_MOUSE Carcinoembryonic antigen-related cell adhesion molecule 1 OS=Mus musculus OX=10090 GN=Ceacam1 PE=1 SV=1	0	2384000	0	0	0	0	0	0	0
sp|P33622|APOC3_MOUSE Apolipoprotein C-III OS=Mus musculus OX=10090 GN=Apoc3 PE=1 SV=2	0	0	0	0	0	3674200	0	0	15131000
sp|P35550|FBRL_MOUSE rRNA 2-O-methyltransferase fibrillarin OS=Mus musculus OX=10090 GN=Fbl PE=1 SV=2	0	4886200	4353700	4578000	0	0	0	0	0
sp|P40630|TFAM_MOUSE Transcription factor A, mitochondrial OS=Mus musculus OX=10090 GN=Tfam PE=1 SV=2	0	0	0	1797100	0	0	0	0	0
sp|P47753|CAZA1_MOUSE F-actin-capping protein subunit alpha-1 OS=Mus musculus OX=10090 GN=Capza1 PE=1 SV=4	0	0	0	0	0	1520400	0	0	0
sp|P47955|RLA1_MOUSE 60S acidic ribosomal protein P1 OS=Mus musculus OX=10090 GN=Rplp1 PE=1 SV=1	0	13763000	13025000	14344000	0	13759000	0	0	21940000
sp|P48771|CX7A2_MOUSE Cytochrome c oxidase subunit 7A2, mitochondrial OS=Mus musculus OX=10090 GN=Cox7a2 PE=1 SV=2	0	4765400	0	0	4955000	4376800	0	0	0
sp|P54728|RD23B_MOUSE UV excision repair protein RAD23 homolog B OS=Mus musculus OX=10090 GN=Rad23b PE=1 SV=2	0	0	0	0	0	4232600	0	0	4847400
sp|P54822|PUR8_MOUSE Adenylosuccinate lyase OS=Mus musculus OX=10090 GN=Adsl PE=1 SV=2	0	0	0	0	32302	0	0	0	0
sp|P55937|GOGA3_MOUSE Golgin subfamily A member 3 OS=Mus musculus OX=10090 GN=Golga3 PE=1 SV=3	0	0	0	0	0	0	0	386390	0
sp|P56135|ATPK_MOUSE ATP synthase subunit f, mitochondrial OS=Mus musculus OX=10090 GN=Atp5mf PE=1 SV=3	11547000	0	10585000	14997000	14190000	13639000	8744600	0	11142000
sp|P58021|TM9S2_MOUSE Transmembrane 9 superfamily member 2 OS=Mus musculus OX=10090 GN=Tm9sf2 PE=1 SV=1	0	0	0	0	0	0	0	2997200	0
sp|P58044|IDI1_MOUSE Isopentenyl-diphosphate Delta-isomerase 1 OS=Mus musculus OX=10090 GN=Idi1 PE=1 SV=1	3257300	3580900	0	2910300	0	3154400	0	0	3150600
sp|P59017|B2L13_MOUSE Bcl-2-like protein 13 OS=Mus musculus OX=10090 GN=Bcl2l13 PE=1 SV=2	2204000	2149500	2827900	2510900	0	0	0	0	0
sp|P59242|CING_MOUSE Cingulin OS=Mus musculus OX=10090 GN=Cgn PE=1 SV=1	0	0	0	0	1642700	0	0	0	2465100
sp|P59325|IF5_MOUSE Eukaryotic translation initiation factor 5 OS=Mus musculus OX=10090 GN=Eif5 PE=1 SV=1	4650900	0	0	0	0	0	3673500	0	3539900
sp|P60229|EIF3E_MOUSE Eukaryotic translation initiation factor 3 subunit E OS=Mus musculus OX=10090 GN=Eif3e PE=1 SV=1	1777700	0	0	0	0	0	0	0	0
sp|P60867|RS20_MOUSE 40S ribosomal protein S20 OS=Mus musculus OX=10090 GN=Rps20 PE=1 SV=1	0	0	0	2219700	0	0	2277900	0	0
sp|P61222|ABCE1_MOUSE ATP-binding cassette sub-family E member 1 OS=Mus musculus OX=10090 GN=Abce1 PE=1 SV=1	0	0	0	0	0	0	3798400	0	0
sp|P61514|RL37A_MOUSE 60S ribosomal protein L37a OS=Mus musculus OX=10090 GN=Rpl37a PE=1 SV=2	3534000	5628500	8880200	4160700	6180800	3770800	5712800	7088500	0
sp|P62315|SMD1_MOUSE Small nuclear ribonucleoprotein Sm D1 OS=Mus musculus OX=10090 GN=Snrpd1 PE=1 SV=1	0	0	0	0	0	252310	0	0	0
sp|P62492|RB11A_MOUSE Ras-related protein Rab-11A OS=Mus musculus OX=10090 GN=Rab11a PE=1 SV=3	0	0	0	0	0	0	0	7907700	0
sp|P62814|VATB2_MOUSE V-type proton ATPase subunit B, brain isoform OS=Mus musculus OX=10090 GN=Atp6v1b2 PE=1 SV=1	0	0	0	1725900	0	0	0	0	0
sp|P62855|RS26_MOUSE 40S ribosomal protein S26 OS=Mus musculus OX=10090 GN=Rps26 PE=1 SV=3	0	0	5701600	0	4717100	5790400	0	3916400	0
sp|P62996|TRA2B_MOUSE Transformer-2 protein homolog beta OS=Mus musculus OX=10090 GN=Tra2b PE=1 SV=1	0	0	0	5134600	0	0	0	0	0
sp|P63005|LIS1_MOUSE Platelet-activating factor acetylhydrolase IB subunit alpha OS=Mus musculus OX=10090 GN=Pafah1b1 PE=1 SV=2	0	0	0	0	0	0	0	0	0
sp|P63087|PP1G_MOUSE Serine/threonine-protein phosphatase PP1-gamma catalytic subunit OS=Mus musculus OX=10090 GN=Ppp1cc PE=1 SV=1	1878100	1544700	1414100	1913700	1559300	1277500	0	0	1775700
sp|P67984|RL22_MOUSE 60S ribosomal protein L22 OS=Mus musculus OX=10090 GN=Rpl22 PE=1 SV=2	5862800	17578000	11250000	12593000	11249000	11149000	6942400	7076200	8641200
sp|P70122|SBDS_MOUSE Ribosome maturation protein SBDS OS=Mus musculus OX=10090 GN=Sbds PE=1 SV=4	0	0	0	20173000	0	0	0	0	0
sp|P83917|CBX1_MOUSE Chromobox protein homolog 1 OS=Mus musculus OX=10090 GN=Cbx1 PE=1 SV=1	0	0	0	2166800	0	0	0	0	0
sp|P84104|SRSF3_MOUSE Serine/arginine-rich splicing factor 3 OS=Mus musculus OX=10090 GN=Srsf3 PE=1 SV=1	0	0	0	3679100	0	0	0	0	0
sp|P97315|CSRP1_MOUSE Cysteine and glycine-rich protein 1 OS=Mus musculus OX=10090 GN=Csrp1 PE=1 SV=3	0	0	0	0	0	3025400	0	0	0
sp|P97821|CATC_MOUSE Dipeptidyl peptidase 1 OS=Mus musculus OX=10090 GN=Ctsc PE=1 SV=1	0	0	0	0	0	632530	0	0	0
sp|Q01339|APOH_MOUSE Beta-2-glycoprotein 1 OS=Mus musculus OX=10090 GN=Apoh PE=1 SV=1	0	0	0	0	0	0	0	0	3927400
sp|Q01730|RSU1_MOUSE Ras suppressor protein 1 OS=Mus musculus OX=10090 GN=Rsu1 PE=1 SV=3	3559500	0	2240800	3638200	3735400	0	3775300	0	1570600
sp|Q06185|ATP5I_MOUSE ATP synthase subunit e, mitochondrial OS=Mus musculus OX=10090 GN=Atp5me PE=1 SV=2	0	0	0	0	0	0	0	0	0
sp|Q0GNC1|INF2_MOUSE Inverted formin-2 OS=Mus musculus OX=10090 GN=Inf2 PE=1 SV=1	0	0	0	0	0	1179100	0	0	0
sp|Q14AT2|TEX11_MOUSE Testis-expressed protein 11 OS=Mus musculus OX=10090 GN=Tex11 PE=1 SV=1	0	0	1499300	0	0	0	0	0	0
sp|Q1HFZ0|NSUN2_MOUSE tRNA (cytosine(34)-C(5))-methyltransferase OS=Mus musculus OX=10090 GN=Nsun2 PE=1 SV=2	0	0	0	1284200	0	0	0	0	0
sp|Q3TDN2|FAF2_MOUSE FAS-associated factor 2 OS=Mus musculus OX=10090 GN=Faf2 PE=1 SV=2	0	1952200	1991100	1671400	0	0	0	0	0
sp|Q3THK7|GUAA_MOUSE GMP synthase [glutamine-hydrolyzing] OS=Mus musculus OX=10090 GN=Gmps PE=1 SV=2	0	0	0	451550	0	0	0	0	0
sp|Q3U1J4|DDB1_MOUSE DNA damage-binding protein 1 OS=Mus musculus OX=10090 GN=Ddb1 PE=1 SV=2	0	0	2507300	4596100	3949700	2240600	4436100	0	0
sp|Q3UEB3|PUF60_MOUSE Poly(U)-binding-splicing factor PUF60 OS=Mus musculus OX=10090 GN=Puf60 PE=1 SV=2	0	0	0	0	0	0	0	1915500	0
sp|Q3UIR3|DTX3L_MOUSE E3 ubiquitin-protein ligase DTX3L OS=Mus musculus OX=10090 GN=Dtx3l PE=1 SV=1	0	0	0	0	1525700	0	0	0	0
sp|Q3UNX5|ACSM3_MOUSE Acyl-coenzyme A synthetase ACSM3, mitochondrial OS=Mus musculus OX=10090 GN=Acsm3 PE=1 SV=2	0	0	0	2206800	0	0	0	0	0
sp|Q3UNZ8|QORL2_MOUSE Quinone oxidoreductase-like protein 2 OS=Mus musculus OX=10090 GN=Cryzl2 PE=1 SV=1	3508300	0	2042400	3153500	0	1804900	0	0	3409900
sp|Q3UXZ6|FA81A_MOUSE Protein FAM81A OS=Mus musculus OX=10090 GN=Fam81a PE=1 SV=2	0	0	0	714540	0	0	0	0	0
sp|Q569Z6|TR150_MOUSE Thyroid hormone receptor-associated protein 3 OS=Mus musculus OX=10090 GN=Thrap3 PE=1 SV=1	0	0	270170	0	0	0	0	0	0
sp|Q60692|PSB6_MOUSE Proteasome subunit beta type-6 OS=Mus musculus OX=10090 GN=Psmb6 PE=1 SV=3	0	0	1143800	0	711030	893170	0	0	0
sp|Q60749|KHDR1_MOUSE KH domain-containing, RNA-binding, signal transduction-associated protein 1 OS=Mus musculus OX=10090 GN=Khdrbs1 PE=1 SV=2	2821900	0	0	0	0	2100600	0	0	2192000
sp|Q60766|IRGM1_MOUSE Immunity-related GTPase family M protein 1 OS=Mus musculus OX=10090 GN=Irgm1 PE=1 SV=1	1782800	936880	776240	1263200	0	0	1513900	0	0
sp|Q60854|SPB6_MOUSE Serpin B6 OS=Mus musculus OX=10090 GN=Serpinb6 PE=1 SV=1	0	0	0	0	0	0	0	0	2920200
sp|Q61001|LAMA5_MOUSE Laminin subunit alpha-5 OS=Mus musculus OX=10090 GN=Lama5 PE=1 SV=4	0	0	0	1040300	0	0	0	0	0
sp|Q61206|PA1B2_MOUSE Platelet-activating factor acetylhydrolase IB subunit beta OS=Mus musculus OX=10090 GN=Pafah1b2 PE=1 SV=2	0	0	0	0	0	1955000	0	0	0
sp|Q61419|CMAH_MOUSE Cytidine monophosphate-N-acetylneuraminic acid hydroxylase OS=Mus musculus OX=10090 GN=Cmah PE=1 SV=1	0	1453900	0	0	0	0	0	0	0
sp|Q61543|GSLG1_MOUSE Golgi apparatus protein 1 OS=Mus musculus OX=10090 GN=Glg1 PE=1 SV=1	0	0	0	0	0	0	0	1601300	0
sp|Q61584|FXR1_MOUSE Fragile X mental retardation syndrome-related protein 1 OS=Mus musculus OX=10090 GN=Fxr1 PE=1 SV=2	0	0	0	0	0	279410	0	0	0
sp|Q61702|ITIH1_MOUSE Inter-alpha-trypsin inhibitor heavy chain H1 OS=Mus musculus OX=10090 GN=Itih1 PE=1 SV=2	0	0	0	0	0	1754100	0	0	0
sp|Q61733|RT31_MOUSE 28S ribosomal protein S31, mitochondrial OS=Mus musculus OX=10090 GN=Mrps31 PE=1 SV=1	0	0	0	626800	0	0	0	0	0
sp|Q62000|MIME_MOUSE Mimecan OS=Mus musculus OX=10090 GN=Ogn PE=1 SV=1	0	0	0	0	0	0	2025600	0	0
sp|Q62093|SRSF2_MOUSE Serine/arginine-rich splicing factor 2 OS=Mus musculus OX=10090 GN=Srsf2 PE=1 SV=4	0	0	1792700	0	1196300	1876800	915390	0	0
sp|Q62264|THRSP_MOUSE Thyroid hormone-inducible hepatic protein OS=Mus musculus OX=10090 GN=Thrsp PE=1 SV=1	0	0	0	0	0	0	0	0	0
sp|Q62418|DBNL_MOUSE Drebrin-like protein OS=Mus musculus OX=10090 GN=Dbnl PE=1 SV=2	0	0	0	0	385020	0	0	0	0
sp|Q62426|CYTB_MOUSE Cystatin-B OS=Mus musculus OX=10090 GN=Cstb PE=1 SV=1	0	4048300	0	0	0	0	0	0	13612000
sp|Q640M1|UT14A_MOUSE U3 small nucleolar RNA-associated protein 14 homolog A OS=Mus musculus OX=10090 GN=Utp14a PE=1 SV=1	0	0	0	0	0	0	0	0	405200
sp|Q64737|PUR2_MOUSE Trifunctional purine biosynthetic protein adenosine-3 OS=Mus musculus OX=10090 GN=Gart PE=1 SV=3	3623000	2339900	3808400	5687800	3025000	1379000	1867100	4196500	1773300
sp|Q68FL6|SYMC_MOUSE Methionine--tRNA ligase, cytoplasmic OS=Mus musculus OX=10090 GN=Mars PE=1 SV=1	0	0	0	0	0	251750	0	0	0
sp|Q6AW69|CGNL1_MOUSE Cingulin-like protein 1 OS=Mus musculus OX=10090 GN=Cgnl1 PE=1 SV=2	0	0	0	5436400	0	0	0	0	0
sp|Q6IRU2|TPM4_MOUSE Tropomyosin alpha-4 chain OS=Mus musculus OX=10090 GN=Tpm4 PE=1 SV=3	0	2568000	0	0	0	0	0	0	0
sp|Q6IRU5|CLCB_MOUSE Clathrin light chain B OS=Mus musculus OX=10090 GN=Cltb PE=1 SV=1	0	0	720850	422680	580750	1048700	0	0	0
sp|Q6P4S8|INT1_MOUSE Integrator complex subunit 1 OS=Mus musculus OX=10090 GN=Ints1 PE=1 SV=2	0	0	0	0	0	0	1165900	0	0
sp|Q6P5F9|XPO1_MOUSE Exportin-1 OS=Mus musculus OX=10090 GN=Xpo1 PE=1 SV=1	0	0	1121100	0	1375200	0	0	0	0
sp|Q6PDM2|SRSF1_MOUSE Serine/arginine-rich splicing factor 1 OS=Mus musculus OX=10090 GN=Srsf1 PE=1 SV=3	0	0	0	0	0	0	0	0	1838400
sp|Q70FJ1|AKAP9_MOUSE A-kinase anchor protein 9 OS=Mus musculus OX=10090 GN=Akap9 PE=1 SV=2	0	0	0	0	0	2062900	0	0	0
sp|Q71KT5|ERG24_MOUSE Delta(14)-sterol reductase TM7SF2 OS=Mus musculus OX=10090 GN=Tm7sf2 PE=1 SV=2	891130	3087900	0	1310300	2272900	1768500	0	0	1842900
sp|Q7TNC4|LC7L2_MOUSE Putative RNA-binding protein Luc7-like 2 OS=Mus musculus OX=10090 GN=Luc7l2 PE=1 SV=1	0	0	0	0	0	863160	0	0	0
sp|Q7TNC6|KI26B_MOUSE Kinesin-like protein KIF26B OS=Mus musculus OX=10090 GN=Kif26b PE=1 SV=3	0	0	7771400	0	0	0	0	0	0
sp|Q80TH2|ERBIN_MOUSE Erbin OS=Mus musculus OX=10090 GN=Erbin PE=1 SV=3	0	1320200	0	0	0	0	0	0	0
sp|Q80US4|ARP5_MOUSE Actin-related protein 5 OS=Mus musculus OX=10090 GN=Actr5 PE=1 SV=3	0	0	0	0	0	0	0	0	0
sp|Q80UU9|PGRC2_MOUSE Membrane-associated progesterone receptor component 2 OS=Mus musculus OX=10090 GN=Pgrmc2 PE=1 SV=2	0	0	0	0	0	0	0	0	272420
sp|Q80W54|FACE1_MOUSE CAAX prenyl protease 1 homolog OS=Mus musculus OX=10090 GN=Zmpste24 PE=1 SV=2	0	0	0	0	0	917000	0	0	0
sp|Q80X85|RT07_MOUSE 28S ribosomal protein S7, mitochondrial OS=Mus musculus OX=10090 GN=Mrps7 PE=1 SV=1	0	0	0	475570	0	0	0	0	0
sp|Q8BG95|MYPT2_MOUSE Protein phosphatase 1 regulatory subunit 12B OS=Mus musculus OX=10090 GN=Ppp1r12b PE=1 SV=2	0	0	0	13750	0	0	0	0	0
sp|Q8BJU0|SGTA_MOUSE Small glutamine-rich tetratricopeptide repeat-containing protein alpha OS=Mus musculus OX=10090 GN=Sgta PE=1 SV=2	0	1330200	0	0	0	0	0	0	0
sp|Q8BK63|KC1A_MOUSE Casein kinase I isoform alpha OS=Mus musculus OX=10090 GN=Csnk1a1 PE=1 SV=2	1638600	0	0	0	0	0	0	0	0
sp|Q8BL66|EEA1_MOUSE Early endosome antigen 1 OS=Mus musculus OX=10090 GN=Eea1 PE=1 SV=2	0	0	0	0	21575000	0	0	0	0
sp|Q8BMJ2|SYLC_MOUSE Leucine--tRNA ligase, cytoplasmic OS=Mus musculus OX=10090 GN=Lars PE=1 SV=2	1119400	0	0	0	0	1210600	0	0	1464500
sp|Q8BP40|PPA6_MOUSE Lysophosphatidic acid phosphatase type 6 OS=Mus musculus OX=10090 GN=Acp6 PE=1 SV=1	0	0	0	2355000	0	0	0	0	0
sp|Q8BRF7|SCFD1_MOUSE Sec1 family domain-containing protein 1 OS=Mus musculus OX=10090 GN=Scfd1 PE=1 SV=1	0	0	1688400	0	0	0	0	0	0
sp|Q8BRH4|KMT2C_MOUSE Histone-lysine N-methyltransferase 2C OS=Mus musculus OX=10090 GN=Kmt2c PE=1 SV=2	0	0	0	1514200	0	0	0	0	0
sp|Q8BTZ7|GMPPB_MOUSE Mannose-1-phosphate guanyltransferase beta OS=Mus musculus OX=10090 GN=Gmppb PE=1 SV=1	1478700	0	1684300	2340100	1166000	0	0	0	1976600
sp|Q8BU33|ILVBL_MOUSE Acetolactate synthase-like protein OS=Mus musculus OX=10090 GN=Ilvbl PE=1 SV=1	0	0	0	0	0	347900	0	0	0
sp|Q8BYC6|TAOK3_MOUSE Serine/threonine-protein kinase TAO3 OS=Mus musculus OX=10090 GN=Taok3 PE=1 SV=2	0	19108000	0	0	0	0	0	0	0
sp|Q8C115|PKHH2_MOUSE Pleckstrin homology domain-containing family H member 2 OS=Mus musculus OX=10090 GN=Plekhh2 PE=1 SV=3	0	0	0	0	12072000	0	0	0	0
sp|Q8C166|CPNE1_MOUSE Copine-1 OS=Mus musculus OX=10090 GN=Cpne1 PE=1 SV=1	0	0	2891100	2340000	0	1666900	0	0	0
sp|Q8C6M1|UBP20_MOUSE Ubiquitin carboxyl-terminal hydrolase 20 OS=Mus musculus OX=10090 GN=Usp20 PE=1 SV=1	0	0	0	0	0	0	2796800	0	0
sp|Q8C7E7|STBD1_MOUSE Starch-binding domain-containing protein 1 OS=Mus musculus OX=10090 GN=Stbd1 PE=1 SV=1	2372400	0	0	2592900	0	0	2278500	0	0
sp|Q8CCN1|NAL10_MOUSE NACHT, LRR and PYD domains-containing protein 10 OS=Mus musculus OX=10090 GN=Nlrp10 PE=1 SV=1	0	0	0	0	0	0	0	43501000	41873000
sp|Q8JZN5|ACAD9_MOUSE Acyl-CoA dehydrogenase family member 9, mitochondrial OS=Mus musculus OX=10090 GN=Acad9 PE=1 SV=2	0	0	0	0	0	0	0	0	0
sp|Q8JZQ2|AFG32_MOUSE AFG3-like protein 2 OS=Mus musculus OX=10090 GN=Afg3l2 PE=1 SV=1	0	0	0	0	0	0	0	1985000	0
sp|Q8K2C9|HACD3_MOUSE Very-long-chain (3R)-3-hydroxyacyl-CoA dehydratase 3 OS=Mus musculus OX=10090 GN=Hacd3 PE=1 SV=2	0	0	0	1037400	0	0	0	0	0
sp|Q8K2L8|TPC12_MOUSE Trafficking protein particle complex subunit 12 OS=Mus musculus OX=10090 GN=Trappc12 PE=1 SV=2	0	0	0	0	0	0	0	0	0
sp|Q8K3J1|NDUS8_MOUSE NADH dehydrogenase [ubiquinone] iron-sulfur protein 8, mitochondrial OS=Mus musculus OX=10090 GN=Ndufs8 PE=1 SV=1	0	3572200	0	0	0	0	0	0	0
sp|Q8R059|GALE_MOUSE UDP-glucose 4-epimerase OS=Mus musculus OX=10090 GN=Gale PE=1 SV=1	0	0	0	0	0	1711900	0	0	2707700
sp|Q8VBV7|CSN8_MOUSE COP9 signalosome complex subunit 8 OS=Mus musculus OX=10090 GN=Cops8 PE=1 SV=1	0	0	0	730220	0	0	0	0	0
sp|Q8VE47|UBA5_MOUSE Ubiquitin-like modifier-activating enzyme 5 OS=Mus musculus OX=10090 GN=Uba5 PE=1 SV=2	0	0	1174100	0	0	0	0	0	0
sp|Q8VI36|PAXI_MOUSE Paxillin OS=Mus musculus OX=10090 GN=Pxn PE=1 SV=1	2499700	1719200	1423200	1903700	1856600	0	2172300	0	2196900
sp|Q91WK2|EIF3H_MOUSE Eukaryotic translation initiation factor 3 subunit H OS=Mus musculus OX=10090 GN=Eif3h PE=1 SV=1	2499100	1942900	0	3137400	0	0	0	0	0
sp|Q91WK5|GCSH_MOUSE Glycine cleavage system H protein, mitochondrial OS=Mus musculus OX=10090 GN=Gcsh PE=1 SV=2	0	0	660210	0	0	0	0	0	0
sp|Q91XE8|TM205_MOUSE Transmembrane protein 205 OS=Mus musculus OX=10090 GN=Tmem205 PE=1 SV=1	1479900	0	5240500	0	0	0	3347100	0	0
sp|Q91YH5|ATLA3_MOUSE Atlastin-3 OS=Mus musculus OX=10090 GN=Atl3 PE=1 SV=1	3023600	0	0	0	0	0	3354400	0	0
sp|Q91YP0|L2HDH_MOUSE L-2-hydroxyglutarate dehydrogenase, mitochondrial OS=Mus musculus OX=10090 GN=L2hgdh PE=1 SV=1	0	0	0	1569200	0	0	0	0	0
sp|Q91YX5|LGAT1_MOUSE Acyl-CoA:lysophosphatidylglycerol acyltransferase 1 OS=Mus musculus OX=10090 GN=Lpgat1 PE=1 SV=1	0	0	0	0	0	1108400	0	0	0
sp|Q91ZV0|MIA2_MOUSE Melanoma inhibitory activity protein 2 OS=Mus musculus OX=10090 GN=Mia2 PE=1 SV=3	0	0	0	0	0	957190	0	0	0
sp|Q921I9|EXOS4_MOUSE Exosome complex component RRP41 OS=Mus musculus OX=10090 GN=Exosc4 PE=1 SV=3	0	0	0	0	0	0	0	511730	328120
sp|Q922J3|CLIP1_MOUSE CAP-Gly domain-containing linker protein 1 OS=Mus musculus OX=10090 GN=Clip1 PE=1 SV=1	0	0	0	667870	0	0	0	0	0
sp|Q925I1|ATAD3_MOUSE ATPase family AAA domain-containing protein 3 OS=Mus musculus OX=10090 GN=Atad3 PE=1 SV=1	0	0	0	0	0	1561600	0	0	0
sp|Q99J94|SO1A6_MOUSE Solute carrier organic anion transporter family member 1A6 OS=Mus musculus OX=10090 GN=Slco1a6 PE=1 SV=1	0	0	4028200	0	0	0	0	0	0
sp|Q99JI6|RAP1B_MOUSE Ras-related protein Rap-1b OS=Mus musculus OX=10090 GN=Rap1b PE=1 SV=2	0	6218600	8585400	7851000	7681500	5991500	0	0	0
sp|Q99K30|ES8L2_MOUSE Epidermal growth factor receptor kinase substrate 8-like protein 2 OS=Mus musculus OX=10090 GN=Eps8l2 PE=1 SV=1	0	2230200	0	0	0	0	0	0	1602400
sp|Q99KF1|TMED9_MOUSE Transmembrane emp24 domain-containing protein 9 OS=Mus musculus OX=10090 GN=Tmed9 PE=1 SV=2	0	0	0	1181200	0	0	0	0	0
sp|Q99KR7|PPIF_MOUSE Peptidyl-prolyl cis-trans isomerase F, mitochondrial OS=Mus musculus OX=10090 GN=Ppif PE=1 SV=1	2909300	0	2426000	3174200	0	0	0	0	0
sp|Q99L47|F10A1_MOUSE Hsc70-interacting protein OS=Mus musculus OX=10090 GN=St13 PE=1 SV=1	0	4386300	0	3019600	0	0	1786200	0	2892500
sp|Q99LB6|MAT2B_MOUSE Methionine adenosyltransferase 2 subunit beta OS=Mus musculus OX=10090 GN=Mat2b PE=1 SV=1	0	0	0	0	0	0	0	0	1023600
sp|Q99P72|RTN4_MOUSE Reticulon-4 OS=Mus musculus OX=10090 GN=Rtn4 PE=1 SV=2	0	0	0	0	0	0	0	0	1003200
sp|Q9CPQ1|COX6C_MOUSE Cytochrome c oxidase subunit 6C OS=Mus musculus OX=10090 GN=Cox6c PE=1 SV=3	1060600	0	5243900	0	0	3557000	0	0	0
sp|Q9CQZ5|NDUA6_MOUSE NADH dehydrogenase [ubiquinone] 1 alpha subcomplex subunit 6 OS=Mus musculus OX=10090 GN=Ndufa6 PE=1 SV=1	7813700	6196000	6115000	8980800	0	0	0	0	0
sp|Q9CR00|PSMD9_MOUSE 26S proteasome non-ATPase regulatory subunit 9 OS=Mus musculus OX=10090 GN=Psmd9 PE=1 SV=1	171200	0	0	0	0	0	0	0	0
sp|Q9CR21|ACPM_MOUSE Acyl carrier protein, mitochondrial OS=Mus musculus OX=10090 GN=Ndufab1 PE=1 SV=1	0	1795500	0	0	0	0	0	0	0
sp|Q9CR61|NDUB7_MOUSE NADH dehydrogenase [ubiquinone] 1 beta subcomplex subunit 7 OS=Mus musculus OX=10090 GN=Ndufb7 PE=1 SV=3	0	0	2369300	0	0	0	0	0	0
sp|Q9CR98|F136A_MOUSE Protein FAM136A OS=Mus musculus OX=10090 GN=Fam136a PE=1 SV=1	0	0	0	0	2303100	0	0	0	0
sp|Q9CRD0|OCAD1_MOUSE OCIA domain-containing protein 1 OS=Mus musculus OX=10090 GN=Ociad1 PE=1 SV=1	0	1374200	0	0	0	0	0	0	0
sp|Q9CWL8|CTBL1_MOUSE Beta-catenin-like protein 1 OS=Mus musculus OX=10090 GN=Ctnnbl1 PE=1 SV=1	0	0	0	0	0	0	0	495470	0
sp|Q9CY27|TECR_MOUSE Very-long-chain enoyl-CoA reductase OS=Mus musculus OX=10090 GN=Tecr PE=1 SV=1	0	0	0	0	0	0	3213300	0	0
sp|Q9CZU3|MTREX_MOUSE Exosome RNA helicase MTR4 OS=Mus musculus OX=10090 GN=Mtrex PE=1 SV=1	1064800	1272100	0	0	0	0	0	1322900	0
sp|Q9CZY3|UB2V1_MOUSE Ubiquitin-conjugating enzyme E2 variant 1 OS=Mus musculus OX=10090 GN=Ube2v1 PE=1 SV=1	0	0	0	0	0	0	0	0	3028100
sp|Q9D071|MMS19_MOUSE MMS19 nucleotide excision repair protein homolog OS=Mus musculus OX=10090 GN=Mms19 PE=1 SV=1	0	0	0	693010	0	0	0	0	0
sp|Q9D0M5|DYL2_MOUSE Dynein light chain 2, cytoplasmic OS=Mus musculus OX=10090 GN=Dynll2 PE=1 SV=1	0	0	0	1928300	1779800	0	0	1896000	0
sp|Q9D110|MTHFS_MOUSE 5-formyltetrahydrofolate cyclo-ligase OS=Mus musculus OX=10090 GN=Mthfs PE=2 SV=2	0	1880300	0	0	0	1221800	0	0	0
sp|Q9D1L0|CHCH2_MOUSE Coiled-coil-helix-coiled-coil-helix domain-containing protein 2 OS=Mus musculus OX=10090 GN=Chchd2 PE=2 SV=1	0	0	0	0	0	0	0	1726000	0
sp|Q9D3D9|ATPD_MOUSE ATP synthase subunit delta, mitochondrial OS=Mus musculus OX=10090 GN=Atp5f1d PE=1 SV=1	0	0	0	0	1808700	0	0	0	0
sp|Q9D6J5|NDUB8_MOUSE NADH dehydrogenase [ubiquinone] 1 beta subcomplex subunit 8, mitochondrial OS=Mus musculus OX=10090 GN=Ndufb8 PE=1 SV=1	0	4128700	3282400	3875100	0	0	0	0	3269600
sp|Q9D773|RM02_MOUSE 39S ribosomal protein L2, mitochondrial OS=Mus musculus OX=10090 GN=Mrpl2 PE=1 SV=1	0	0	0	0	0	0	0	0	0
sp|Q9D7I5|LHPP_MOUSE Phospholysine phosphohistidine inorganic pyrophosphate phosphatase OS=Mus musculus OX=10090 GN=Lhpp PE=1 SV=1	0	0	0	0	0	0	0	0	0
sp|Q9D892|ITPA_MOUSE Inosine triphosphate pyrophosphatase OS=Mus musculus OX=10090 GN=Itpa PE=1 SV=2	0	0	0	0	1147100	0	0	0	0
sp|Q9D8X1|CUTC_MOUSE Copper homeostasis protein cutC homolog OS=Mus musculus OX=10090 GN=Cutc PE=1 SV=1	0	0	584670	0	0	0	0	0	0
sp|Q9DAU1|CNPY3_MOUSE Protein canopy homolog 3 OS=Mus musculus OX=10090 GN=Cnpy3 PE=1 SV=1	0	0	0	0	0	0	0	1639100	0
sp|Q9DB15|RM12_MOUSE 39S ribosomal protein L12, mitochondrial OS=Mus musculus OX=10090 GN=Mrpl12 PE=1 SV=2	0	0	0	0	158960	0	0	0	0
sp|Q9DBD0|ICA_MOUSE Inhibitor of carbonic anhydrase OS=Mus musculus OX=10090 GN=Ica PE=1 SV=1	0	0	0	0	0	2832000	0	0	0
sp|Q9DBN5|LONP2_MOUSE Lon protease homolog 2, peroxisomal OS=Mus musculus OX=10090 GN=Lonp2 PE=1 SV=1	0	0	0	2061200	0	0	0	0	0
sp|Q9DBS5|KLC4_MOUSE Kinesin light chain 4 OS=Mus musculus OX=10090 GN=Klc4 PE=1 SV=1	0	0	0	107640	0	0	0	0	0
sp|Q9DBZ5|EIF3K_MOUSE Eukaryotic translation initiation factor 3 subunit K OS=Mus musculus OX=10090 GN=Eif3k PE=1 SV=1	0	0	1285700	0	0	0	0	0	0
sp|Q9DC28|KC1D_MOUSE Casein kinase I isoform delta OS=Mus musculus OX=10090 GN=Csnk1d PE=1 SV=2	0	0	0	0	1157500	0	0	0	0
sp|Q9DCL9|PUR6_MOUSE Multifunctional protein ADE2 OS=Mus musculus OX=10090 GN=Paics PE=1 SV=4	0	0	0	0	0	2123200	0	0	0
sp|Q9EP89|LACTB_MOUSE Serine beta-lactamase-like protein LACTB, mitochondrial OS=Mus musculus OX=10090 GN=Lactb PE=1 SV=1	0	0	0	0	0	0	0	0	0
sp|Q9ERR7|SEP15_MOUSE Selenoprotein F OS=Mus musculus OX=10090 GN=Selenof PE=1 SV=3	0	621890	0	0	664700	312280	3801100	0	0
sp|Q9ESF1|OTOF_MOUSE Otoferlin OS=Mus musculus OX=10090 GN=Otof PE=1 SV=1	0	0	0	0	0	0	0	0	0
sp|Q9JHW4|SELB_MOUSE Selenocysteine-specific elongation factor OS=Mus musculus OX=10090 GN=Eefsec PE=1 SV=2	0	0	0	1446600	0	0	0	0	0
sp|Q9JIX8|ACINU_MOUSE Apoptotic chromatin condensation inducer in the nucleus OS=Mus musculus OX=10090 GN=Acin1 PE=1 SV=3	4638800	0	0	0	0	0	0	0	0
sp|Q9JJU8|SH3L1_MOUSE SH3 domain-binding glutamic acid-rich-like protein OS=Mus musculus OX=10090 GN=Sh3bgrl PE=1 SV=1	0	2364000	1695200	0	1723900	0	0	2321200	2255200
sp|Q9JKY5|HIP1R_MOUSE Huntingtin-interacting protein 1-related protein OS=Mus musculus OX=10090 GN=Hip1r PE=1 SV=2	0	0	0	5605500	0	0	0	0	0
sp|Q9JM62|REEP6_MOUSE Receptor expression-enhancing protein 6 OS=Mus musculus OX=10090 GN=Reep6 PE=1 SV=1	0	12411000	13367000	19602000	16467000	14143000	15738000	25545000	14878000
sp|Q9JMA1|UBP14_MOUSE Ubiquitin carboxyl-terminal hydrolase 14 OS=Mus musculus OX=10090 GN=Usp14 PE=1 SV=3	0	0	0	0	963590	0	0	0	0
sp|Q9JMH9|MY18A_MOUSE Unconventional myosin-XVIIIa OS=Mus musculus OX=10090 GN=Myo18a PE=1 SV=2	0	0	0	0	0	1188000	0	0	0
sp|Q9QUH0|GLRX1_MOUSE Glutaredoxin-1 OS=Mus musculus OX=10090 GN=Glrx PE=1 SV=3	0	5723800	0	2332400	0	0	0	0	0
sp|Q9QUI0|RHOA_MOUSE Transforming protein RhoA OS=Mus musculus OX=10090 GN=Rhoa PE=1 SV=1	0	0	0	0	0	3056600	0	0	0
sp|Q9QWR8|NAGAB_MOUSE Alpha-N-acetylgalactosaminidase OS=Mus musculus OX=10090 GN=Naga PE=1 SV=2	0	0	0	0	0	93058	0	0	0
sp|Q9QYF1|RDH11_MOUSE Retinol dehydrogenase 11 OS=Mus musculus OX=10090 GN=Rdh11 PE=1 SV=2	0	0	0	0	0	0	0	0	2222800
sp|Q9QZD8|DIC_MOUSE Mitochondrial dicarboxylate carrier OS=Mus musculus OX=10090 GN=Slc25a10 PE=1 SV=2	11273000	4496200	6037600	10308000	3130800	0	9239600	0	4942000
sp|Q9QZS3|NUMB_MOUSE Protein numb homolog OS=Mus musculus OX=10090 GN=Numb PE=1 SV=1	570650	0	823750	883880	1327600	0	0	0	0
sp|Q9R008|KIME_MOUSE Mevalonate kinase OS=Mus musculus OX=10090 GN=Mvk PE=1 SV=1	0	0	0	0	0	0	0	4922300	0
sp|Q9R099|TBL2_MOUSE Transducin beta-like protein 2 OS=Mus musculus OX=10090 GN=Tbl2 PE=1 SV=2	0	2764300	0	0	0	0	0	0	0
sp|Q9R0Q7|TEBP_MOUSE Prostaglandin E synthase 3 OS=Mus musculus OX=10090 GN=Ptges3 PE=1 SV=1	2062000	2817300	3672300	2820900	2812900	2858700	0	2818700	4960300
sp|Q9R0U0|SRS10_MOUSE Serine/arginine-rich splicing factor 10 OS=Mus musculus OX=10090 GN=Srsf10 PE=1 SV=2	3410500	3420200	2837100	3739500	3062000	3345300	0	4567900	3623700
sp|Q9R1P1|PSB3_MOUSE Proteasome subunit beta type-3 OS=Mus musculus OX=10090 GN=Psmb3 PE=1 SV=1	3036900	0	1952200	0	0	3025800	1747800	0	0
sp|Q9R233|TPSN_MOUSE Tapasin OS=Mus musculus OX=10090 GN=Tapbp PE=1 SV=2	0	0	0	0	0	1669500	0	0	0
sp|Q9WTX5|SKP1_MOUSE S-phase kinase-associated protein 1 OS=Mus musculus OX=10090 GN=Skp1 PE=1 SV=3	850730	1057200	846380	1482900	0	0	801280	755380	861730
sp|Q9WUM4|COR1C_MOUSE Coronin-1C OS=Mus musculus OX=10090 GN=Coro1c PE=1 SV=2	0	0	0	0	0	0	0	5544600	0
sp|Q9WUR9|KAD4_MOUSE Adenylate kinase 4, mitochondrial OS=Mus musculus OX=10090 GN=Ak4 PE=1 SV=1	0	4049500	0	4145200	4969500	4428300	0	0	4724100
sp|Q9WVA2|TIM8A_MOUSE Mitochondrial import inner membrane translocase subunit Tim8 A OS=Mus musculus OX=10090 GN=Timm8a1 PE=1 SV=1	0	0	0	0	0	0	0	4109300	0
sp|Q9Z1F9|SAE2_MOUSE SUMO-activating enzyme subunit 2 OS=Mus musculus OX=10090 GN=Uba2 PE=1 SV=1	0	543730	0	0	0	0	0	0	0
sp|Q9Z2M7|PMM2_MOUSE Phosphomannomutase 2 OS=Mus musculus OX=10090 GN=Pmm2 PE=1 SV=1	0	1718500	0	1717200	0	0	0	695140	0
sp|Q9Z2Y8|PLPHP_MOUSE Pyridoxal phosphate homeostasis protein OS=Mus musculus OX=10090 GN=Plpbp PE=1 SV=1	5605200	0	0	0	4852600	3994800	0	4986500	1224300

## Sheet: D_III egeszseges vs F+T
Protein IDs	Majority protein IDs	Peptide counts (all)	Peptide counts (razor+unique)	Peptide counts (unique)	Fasta headers	Number of proteins	Peptides	Razor + unique peptides	Unique peptides	D_III_E	D_III_F+T	D_IX_T	D_VI_E+F+T	K_VI	S_VI	SD_III_E	SD_IX_F	SD_IX_F+T	SD_VI_E+F	SD_XI_F+T		D egeszseges vs D fokusz tumor 3 honap				E / F+T > 2.5x + unique feherjek				E / F+T < 0.4x +unique feherjek				E / F+T > 2.5x fold change			E / F+T < 0.4x foldchange				foldchange all
sp|P31786|ACBP_MOUSE	sp|P31786|ACBP_MOUSE	3	3	3	sp|P31786|ACBP_MOUSE Acyl-CoA-binding protein OS=Mus musculus OX=10090 GN=Dbi PE=1 SV=2	1	3	3	3	66261000	0	57691000	0	0	0	0	27637000	0	24270000	49538000		#DIV/0!				Q8CGP6	H2A1H_MOUSE Histone H2A type 1-H OS=Mus musculus OX=10090 GN=Hist1h2ah PE=1 SV=3;sp			Q00623	APOA1_MOUSE Apolipoprotein A-I OS=Mus musculus OX=10090 GN=Apoa1 PE=1 SV=2			Q8CGP6	H2A1H_MOUSE Histone H2A type 1-H OS=Mus musculus OX=10090 GN=Hist1h2ah PE=1 SV=3;sp		Q00623	APOA1_MOUSE Apolipoprotein A-I OS=Mus musculus OX=10090 GN=Apoa1 PE=1 SV=2			Q8CGP6
sp|P39447|ZO1_MOUSE	sp|P39447|ZO1_MOUSE	10	10	10	sp|P39447|ZO1_MOUSE Tight junction protein ZO-1 OS=Mus musculus OX=10090 GN=Tjp1 PE=1 SV=2	1	10	10	10	22696000	0	23119000	0	0	27081000	0	32267000	21837000	0	26039000		#DIV/0!				Q91VS7	MGST1_MOUSE Microsomal glutathione S-transferase 1 OS=Mus musculus OX=10090 GN=Mgst1 PE=1 SV=3			Q9JM14	NT5C_MOUSE 5(3)-deoxyribonucleotidase, cytosolic type OS=Mus musculus OX=10090 GN=Nt5c PE=1 SV=1			Q91VS7	MGST1_MOUSE Microsomal glutathione S-transferase 1 OS=Mus musculus OX=10090 GN=Mgst1 PE=1 SV=3		Q9JM14	NT5C_MOUSE 5(3)-deoxyribonucleotidase, cytosolic type OS=Mus musculus OX=10090 GN=Nt5c PE=1 SV=1			Q91VS7
sp|P70699|LYAG_MOUSE	sp|P70699|LYAG_MOUSE	5	5	5	sp|P70699|LYAG_MOUSE Lysosomal alpha-glucosidase OS=Mus musculus OX=10090 GN=Gaa PE=1 SV=2	1	5	5	5	17636000	0	0	0	17913000	13811000	18060000	0	0	24716000	25785000		#DIV/0!				Q5FW57	GLYAL_MOUSE Glycine N-acyltransferase-like protein OS=Mus musculus OX=10090 GN=Gm4952 PE=1 SV=3			Q01730	RSU1_MOUSE Ras suppressor protein 1 OS=Mus musculus OX=10090 GN=Rsu1 PE=1 SV=3			Q5FW57	GLYAL_MOUSE Glycine N-acyltransferase-like protein OS=Mus musculus OX=10090 GN=Gm4952 PE=1 SV=3		Q01730	RSU1_MOUSE Ras suppressor protein 1 OS=Mus musculus OX=10090 GN=Rsu1 PE=1 SV=3			Q5FW57
sp|P35951|LDLR_MOUSE;sp|Q924X6|LRP8_MOUSE	sp|P35951|LDLR_MOUSE	5;1	5;1	5;1	sp|P35951|LDLR_MOUSE Low-density lipoprotein receptor OS=Mus musculus OX=10090 GN=Ldlr PE=1 SV=2	2	5	5	5	16578000	0	0	0	25226000	9826600	33046000	40408000	21649000	10212000	0		#DIV/0!				Q91XE4	ACY3_MOUSE N-acyl-aromatic-L-amino acid amidohydrolase (carboxylate-forming) OS=Mus musculus OX=10090 GN=Acy3 PE=1 SV=1			Q8CHP8	PGP_MOUSE Glycerol-3-phosphate phosphatase OS=Mus musculus OX=10090 GN=Pgp PE=1 SV=1			Q91XE4	ACY3_MOUSE N-acyl-aromatic-L-amino acid amidohydrolase (carboxylate-forming) OS=Mus musculus OX=10090 GN=Acy3 PE=1 SV=1		Q8CHP8	PGP_MOUSE Glycerol-3-phosphate phosphatase OS=Mus musculus OX=10090 GN=Pgp PE=1 SV=1			Q91XE4
sp|P51954|NEK1_MOUSE	sp|P51954|NEK1_MOUSE	3	3	3	sp|P51954|NEK1_MOUSE Serine/threonine-protein kinase Nek1 OS=Mus musculus OX=10090 GN=Nek1 PE=1 SV=2	1	3	3	3	15469000	0	0	0	0	0	0	0	0	0	0		#DIV/0!				P62911	RL32_MOUSE 60S ribosomal protein L32 OS=Mus musculus OX=10090 GN=Rpl32 PE=1 SV=2			Q9WV55	VAPA_MOUSE Vesicle-associated membrane protein-associated protein A OS=Mus musculus OX=10090 GN=Vapa PE=1 SV=2			P62911	RL32_MOUSE 60S ribosomal protein L32 OS=Mus musculus OX=10090 GN=Rpl32 PE=1 SV=2		Q9WV55	VAPA_MOUSE Vesicle-associated membrane protein-associated protein A OS=Mus musculus OX=10090 GN=Vapa PE=1 SV=2			P62911
sp|Q9WV68|DECR2_MOUSE	sp|Q9WV68|DECR2_MOUSE	5	5	5	sp|Q9WV68|DECR2_MOUSE Peroxisomal 2,4-dienoyl-CoA reductase OS=Mus musculus OX=10090 GN=Decr2 PE=1 SV=1	1	5	5	5	14462000	0	10246000	5304100	1548500	10831000	4018900	0	3354100	5418000	4884900		#DIV/0!				Q9CRB3	HIUH_MOUSE 5-hydroxyisourate hydrolase OS=Mus musculus OX=10090 GN=Urah PE=1 SV=1			P56399	UBP5_MOUSE Ubiquitin carboxyl-terminal hydrolase 5 OS=Mus musculus OX=10090 GN=Usp5 PE=1 SV=1			Q9CRB3	HIUH_MOUSE 5-hydroxyisourate hydrolase OS=Mus musculus OX=10090 GN=Urah PE=1 SV=1		P56399	UBP5_MOUSE Ubiquitin carboxyl-terminal hydrolase 5 OS=Mus musculus OX=10090 GN=Usp5 PE=1 SV=1			Q9CRB3
sp|Q8CCN1|NAL10_MOUSE	sp|Q8CCN1|NAL10_MOUSE	2	2	2	sp|Q8CCN1|NAL10_MOUSE NACHT, LRR and PYD domains-containing protein 10 OS=Mus musculus OX=10090 GN=Nlrp10 PE=1 SV=1	1	2	2	2	13864000	0	41873000	43501000	0	0	0	0	0	0	0		#DIV/0!				Q61694	3BHS5_MOUSE NADPH-dependent 3-keto-steroid reductase Hsd3b5 OS=Mus musculus OX=10090 GN=Hsd3b5 PE=1 SV=4			Q9Z1Q9	SYVC_MOUSE Valine--tRNA ligase OS=Mus musculus OX=10090 GN=Vars PE=1 SV=1			Q61694	3BHS5_MOUSE NADPH-dependent 3-keto-steroid reductase Hsd3b5 OS=Mus musculus OX=10090 GN=Hsd3b5 PE=1 SV=4		Q9Z1Q9	SYVC_MOUSE Valine--tRNA ligase OS=Mus musculus OX=10090 GN=Vars PE=1 SV=1			Q61694
sp|P47955|RLA1_MOUSE	sp|P47955|RLA1_MOUSE	2	2	2	sp|P47955|RLA1_MOUSE 60S acidic ribosomal protein P1 OS=Mus musculus OX=10090 GN=Rplp1 PE=1 SV=1	1	2	2	2	13819000	0	21940000	0	0	13763000	13025000	5945100	0	14344000	13759000		#DIV/0!				O55234	PSB5_MOUSE Proteasome subunit beta type-5 OS=Mus musculus OX=10090 GN=Psmb5 PE=1 SV=3			P31001	DESM_MOUSE Desmin OS=Mus musculus OX=10090 GN=Des PE=1 SV=3			O55234	PSB5_MOUSE Proteasome subunit beta type-5 OS=Mus musculus OX=10090 GN=Psmb5 PE=1 SV=3		P31001	DESM_MOUSE Desmin OS=Mus musculus OX=10090 GN=Des PE=1 SV=3			O55234
sp|Q99MN9|PCCB_MOUSE	sp|Q99MN9|PCCB_MOUSE	11	11	11	sp|Q99MN9|PCCB_MOUSE Propionyl-CoA carboxylase beta chain, mitochondrial OS=Mus musculus OX=10090 GN=Pccb PE=1 SV=2	1	11	11	11	10112000	0	6683800	12609000	0	10722000	8234900	7586900	12503000	14701000	6702700		#DIV/0!				P99024	TBB5_MOUSE Tubulin beta-5 chain OS=Mus musculus OX=10090 GN=Tubb5 PE=1 SV=1			Q571I9	A16A1_MOUSE Aldehyde dehydrogenase family 16 member A1 OS=Mus musculus OX=10090 GN=Aldh16a1 PE=1 SV=2						Q571I9	A16A1_MOUSE Aldehyde dehydrogenase family 16 member A1 OS=Mus musculus OX=10090 GN=Aldh16a1 PE=1 SV=2			Q00623
sp|P97450|ATP5J_MOUSE	sp|P97450|ATP5J_MOUSE	6	6	6	sp|P97450|ATP5J_MOUSE ATP synthase-coupling factor 6, mitochondrial OS=Mus musculus OX=10090 GN=Atp5pf PE=1 SV=1	1	6	6	6	9981300	0	8900800	0	0	8295600	5534400	8009100	6840000	3858200	5910300		#DIV/0!				Q99MN9	PCCB_MOUSE Propionyl-CoA carboxylase beta chain, mitochondrial OS=Mus musculus OX=10090 GN=Pccb PE=1 SV=2			Q9CQ60	6PGL_MOUSE 6-phosphogluconolactonase OS=Mus musculus OX=10090 GN=Pgls PE=1 SV=1						Q9CQ60	6PGL_MOUSE 6-phosphogluconolactonase OS=Mus musculus OX=10090 GN=Pgls PE=1 SV=1			Q9JM14
sp|P24472|GSTA4_MOUSE	sp|P24472|GSTA4_MOUSE	6	5	5	sp|P24472|GSTA4_MOUSE Glutathione S-transferase A4 OS=Mus musculus OX=10090 GN=Gsta4 PE=1 SV=3	1	6	5	5	9793800	0	6716800	10703000	0	6628800	7021300	6746300	7767000	7298600	7136400		#DIV/0!				P39447	ZO1_MOUSE Tight junction protein ZO-1 OS=Mus musculus OX=10090 GN=Tjp1 PE=1 SV=2			P46656	ADX_MOUSE Adrenodoxin, mitochondrial OS=Mus musculus OX=10090 GN=Fdx1 PE=1 SV=1						P46656	ADX_MOUSE Adrenodoxin, mitochondrial OS=Mus musculus OX=10090 GN=Fdx1 PE=1 SV=1			Q01730
sp|Q91WS0|CISD1_MOUSE	sp|Q91WS0|CISD1_MOUSE	3	3	3	sp|Q91WS0|CISD1_MOUSE CDGSH iron-sulfur domain-containing protein 1 OS=Mus musculus OX=10090 GN=Cisd1 PE=1 SV=1	1	3	3	3	9348400	0	6375700	6701100	5369800	8389200	5196800	5146600	11303000	9899600	7370900		#DIV/0!				P70441	NHRF1_MOUSE Na(+)/H(+) exchange regulatory cofactor NHE-RF1 OS=Mus musculus OX=10090 GN=Slc9a3r1 PE=1 SV=3			Q91WD5	NDUS2_MOUSE NADH dehydrogenase [ubiquinone] iron-sulfur protein 2, mitochondrial OS=Mus musculus OX=10090 GN=Ndufs2 PE=1 SV=1						Q91WD5	NDUS2_MOUSE NADH dehydrogenase [ubiquinone] iron-sulfur protein 2, mitochondrial OS=Mus musculus OX=10090 GN=Ndufs2 PE=1 SV=1			Q8CHP8
sp|Q8VBW8|TTC36_MOUSE	sp|Q8VBW8|TTC36_MOUSE	7	7	7	sp|Q8VBW8|TTC36_MOUSE Tetratricopeptide repeat protein 36 OS=Mus musculus OX=10090 GN=Ttc36 PE=1 SV=1	1	7	7	7	9040900	0	0	0	5796600	12365000	6858400	0	0	0	0		#DIV/0!				P26041	MOES_MOUSE Moesin OS=Mus musculus OX=10090 GN=Msn PE=1 SV=3;sp		P26040	Q9CVB6	ARPC2_MOUSE Actin-related protein 2/3 complex subunit 2 OS=Mus musculus OX=10090 GN=Arpc2 PE=1 SV=3						Q9CVB6	ARPC2_MOUSE Actin-related protein 2/3 complex subunit 2 OS=Mus musculus OX=10090 GN=Arpc2 PE=1 SV=3			Q9WV55
sp|P63028|TCTP_MOUSE	sp|P63028|TCTP_MOUSE	3	3	3	sp|P63028|TCTP_MOUSE Translationally-controlled tumor protein OS=Mus musculus OX=10090 GN=Tpt1 PE=1 SV=1	1	3	3	3	8316300	0	10928000	15088000	0	7638500	7286700	0	6150000	9406800	8509000		#DIV/0!				Q9JLI6	SCLY_MOUSE Selenocysteine lyase OS=Mus musculus OX=10090 GN=Scly PE=1 SV=1			Q8CI94	PYGB_MOUSE Glycogen phosphorylase, brain form OS=Mus musculus OX=10090 GN=Pygb PE=1 SV=3						Q8CI94	PYGB_MOUSE Glycogen phosphorylase, brain form OS=Mus musculus OX=10090 GN=Pygb PE=1 SV=3			P56399
sp|P70441|NHRF1_MOUSE	sp|P70441|NHRF1_MOUSE	10	10	10	sp|P70441|NHRF1_MOUSE Na(+)/H(+) exchange regulatory cofactor NHE-RF1 OS=Mus musculus OX=10090 GN=Slc9a3r1 PE=1 SV=3	1	10	10	10	7046300	0	5547100	0	0	7735600	8957100	7464500	4658000	6326700	5493100		#DIV/0!				O35423	SPYA_MOUSE Serine--pyruvate aminotransferase, mitochondrial OS=Mus musculus OX=10090 GN=Agxt PE=1 SV=3			Q9DBG7	SRPRA_MOUSE Signal recognition particle receptor subunit alpha OS=Mus musculus OX=10090 GN=Srpra PE=1 SV=1						Q9DBG7	SRPRA_MOUSE Signal recognition particle receptor subunit alpha OS=Mus musculus OX=10090 GN=Srpra PE=1 SV=1			Q9Z1Q9
sp|Q9ESF1|OTOF_MOUSE	sp|Q9ESF1|OTOF_MOUSE	2	2	2	sp|Q9ESF1|OTOF_MOUSE Otoferlin OS=Mus musculus OX=10090 GN=Otof PE=1 SV=1	1	2	2	2	6313900	0	0	0	0	0	0	0	0	0	0		#DIV/0!				P16627	HS71L_MOUSE Heat shock 70 kDa protein 1-like OS=Mus musculus OX=10090 GN=Hspa1l PE=1 SV=4			Q9ERR7	SEP15_MOUSE Selenoprotein F OS=Mus musculus OX=10090 GN=Selenof PE=1 SV=3						Q9ERR7	SEP15_MOUSE Selenoprotein F OS=Mus musculus OX=10090 GN=Selenof PE=1 SV=3			P31001
sp|Q9D6J5|NDUB8_MOUSE	sp|Q9D6J5|NDUB8_MOUSE	2	2	2	sp|Q9D6J5|NDUB8_MOUSE NADH dehydrogenase [ubiquinone] 1 beta subcomplex subunit 8, mitochondrial OS=Mus musculus OX=10090 GN=Ndufb8 PE=1 SV=1	1	2	2	2	6231100	0	3269600	0	0	4128700	3282400	0	0	3875100	0		#DIV/0!				Q5YD48	A1CF_MOUSE APOBEC1 complementation factor OS=Mus musculus OX=10090 GN=A1cf PE=1 SV=2			Q8R429	AT2A1_MOUSE Sarcoplasmic/endoplasmic reticulum calcium ATPase 1 OS=Mus musculus OX=10090 GN=Atp2a1 PE=1 SV=1						Q8R429	AT2A1_MOUSE Sarcoplasmic/endoplasmic reticulum calcium ATPase 1 OS=Mus musculus OX=10090 GN=Atp2a1 PE=1 SV=1			Q571I9
sp|Q8BMF4|ODP2_MOUSE	sp|Q8BMF4|ODP2_MOUSE	4	4	4	sp|Q8BMF4|ODP2_MOUSE Dihydrolipoyllysine-residue acetyltransferase component of pyruvate dehydrogenase complex, mitochondrial OS=Mus musculus OX=10090 GN=Dlat PE=1 SV=2	1	4	4	4	5909000	0	4956100	0	6606300	5242600	4630700	6104400	4406800	5056000	0		#DIV/0!				Q64464	CP3AD_MOUSE Cytochrome P450 3A13 OS=Mus musculus OX=10090 GN=Cyp3a13 PE=1 SV=1			Q5SX39	MYH4_MOUSE Myosin-4 OS=Mus musculus OX=10090 GN=Myh4 PE=2 SV=1						Q5SX39	MYH4_MOUSE Myosin-4 OS=Mus musculus OX=10090 GN=Myh4 PE=2 SV=1			Q9CQ60
sp|Q9JLI6|SCLY_MOUSE	sp|Q9JLI6|SCLY_MOUSE	9	9	9	sp|Q9JLI6|SCLY_MOUSE Selenocysteine lyase OS=Mus musculus OX=10090 GN=Scly PE=1 SV=1	1	9	9	9	5847500	0	5681500	6458800	9027800	7802000	6180900	6098100	6930100	9823600	4993000		#DIV/0!				Q9D662	SC23B_MOUSE Protein transport protein Sec23B OS=Mus musculus OX=10090 GN=Sec23b PE=1 SV=1			Q5SX40	MYH1_MOUSE Myosin-1 OS=Mus musculus OX=10090 GN=Myh1 PE=1 SV=1										P46656
sp|O35423|SPYA_MOUSE	sp|O35423|SPYA_MOUSE	9	9	9	sp|O35423|SPYA_MOUSE Serine--pyruvate aminotransferase, mitochondrial OS=Mus musculus OX=10090 GN=Agxt PE=1 SV=3	1	9	9	9	5645400	0	5362100	0	0	8630400	4566000	12342000	8630200	4415200	7890900		#DIV/0!				Q3UMF0	COBL1_MOUSE Cordon-bleu protein-like 1 OS=Mus musculus OX=10090 GN=Cobll1 PE=1 SV=2			P13542	MYH8_MOUSE Myosin-8 OS=Mus musculus OX=10090 GN=Myh8 PE=2 SV=2										Q91WD5
sp|Q8BWP5|TTPA_MOUSE	sp|Q8BWP5|TTPA_MOUSE	5	5	5	sp|Q8BWP5|TTPA_MOUSE Alpha-tocopherol transfer protein OS=Mus musculus OX=10090 GN=Ttpa PE=1 SV=1	1	5	5	5	5592100	0	5494300	0	6048000	5560300	0	0	0	0	5206600		#DIV/0!				P68510	1433F_MOUSE 14-3-3 protein eta OS=Mus musculus OX=10090 GN=Ywhah PE=1 SV=2			Q91Z83	MYH7_MOUSE Myosin-7 OS=Mus musculus OX=10090 GN=Myh7 PE=2 SV=1										Q9CVB6
sp|Q921X9|PDIA5_MOUSE	sp|Q921X9|PDIA5_MOUSE	7	7	7	sp|Q921X9|PDIA5_MOUSE Protein disulfide-isomerase A5 OS=Mus musculus OX=10090 GN=Pdia5 PE=1 SV=1	1	7	7	7	5586200	0	15562000	0	15443000	17324000	7966400	10656000	7708000	12943000	8562800		#DIV/0!				Q8VBW8	TTC36_MOUSE Tetratricopeptide repeat protein 36 OS=Mus musculus OX=10090 GN=Ttc36 PE=1 SV=1			P68373	TBA1C_MOUSE Tubulin alpha-1C chain OS=Mus musculus OX=10090 GN=Tuba1c PE=1 SV=1										Q8CI94
sp|Q8R0N6|HOT_MOUSE	sp|Q8R0N6|HOT_MOUSE	6	6	6	sp|Q8R0N6|HOT_MOUSE Hydroxyacid-oxoacid transhydrogenase, mitochondrial OS=Mus musculus OX=10090 GN=Adhfe1 PE=1 SV=2	1	6	6	6	5532400	0	0	0	7874200	4510700	0	0	0	5260300	3228500		#DIV/0!				Q921X9	PDIA5_MOUSE Protein disulfide-isomerase A5 OS=Mus musculus OX=10090 GN=Pdia5 PE=1 SV=1			P06728	APOA4_MOUSE Apolipoprotein A-IV OS=Mus musculus OX=10090 GN=Apoa4 PE=1 SV=3										Q9DBG7
sp|Q61133|GSTT2_MOUSE	sp|Q61133|GSTT2_MOUSE	5	5	5	sp|Q61133|GSTT2_MOUSE Glutathione S-transferase theta-2 OS=Mus musculus OX=10090 GN=Gstt2 PE=1 SV=4	1	5	5	5	5110100	0	6486600	0	5871800	0	0	4082800	0	0	6465900		#DIV/0!				Q8K310	MATR3_MOUSE Matrin-3 OS=Mus musculus OX=10090 GN=Matr3 PE=1 SV=1			Q7TPR4	ACTN1_MOUSE Alpha-actinin-1 OS=Mus musculus OX=10090 GN=Actn1 PE=1 SV=1										Q9ERR7
sp|P68037|UB2L3_MOUSE	sp|P68037|UB2L3_MOUSE	3	3	3	sp|P68037|UB2L3_MOUSE Ubiquitin-conjugating enzyme E2 L3 OS=Mus musculus OX=10090 GN=Ube2l3 PE=1 SV=1	1	3	3	3	5091800	0	5281800	0	5497100	5092300	4428600	3979500	0	0	3816900		#DIV/0!				Q9EQ06	DHB11_MOUSE Estradiol 17-beta-dehydrogenase 11 OS=Mus musculus OX=10090 GN=Hsd17b11 PE=1 SV=1			Q9JI91	ACTN2_MOUSE Alpha-actinin-2 OS=Mus musculus OX=10090 GN=Actn2 PE=1 SV=2										Q8R429
sp|Q8VCF0|MAVS_MOUSE	sp|Q8VCF0|MAVS_MOUSE	4	4	4	sp|Q8VCF0|MAVS_MOUSE Mitochondrial antiviral-signaling protein OS=Mus musculus OX=10090 GN=Mavs PE=1 SV=1	1	4	4	4	5021300	0	4392700	0	6167000	5513100	4722600	0	4547600	5460200	4396500		#DIV/0!				Q80XL6	ACD11_MOUSE Acyl-CoA dehydrogenase family member 11 OS=Mus musculus OX=10090 GN=Acad11 PE=1 SV=2			Q9WUB3	PYGM_MOUSE Glycogen phosphorylase, muscle form OS=Mus musculus OX=10090 GN=Pygm PE=1 SV=3										Q5SX39
sp|Q99KQ4|NAMPT_MOUSE	sp|Q99KQ4|NAMPT_MOUSE	5	5	5	sp|Q99KQ4|NAMPT_MOUSE Nicotinamide phosphoribosyltransferase OS=Mus musculus OX=10090 GN=Nampt PE=1 SV=1	1	5	5	5	4979300	0	0	0	6233000	6248400	5254500	5751500	6268800	5608700	6158700		#DIV/0!				Q93092	TALDO_MOUSE Transaldolase OS=Mus musculus OX=10090 GN=Taldo1 PE=1 SV=2			O88990	ACTN3_MOUSE Alpha-actinin-3 OS=Mus musculus OX=10090 GN=Actn3 PE=2 SV=1
sp|P48771|CX7A2_MOUSE	sp|P48771|CX7A2_MOUSE	2	2	2	sp|P48771|CX7A2_MOUSE Cytochrome c oxidase subunit 7A2, mitochondrial OS=Mus musculus OX=10090 GN=Cox7a2 PE=1 SV=2	1	2	2	2	4728800	0	0	0	0	4765400	0	0	4955000	0	4376800		#DIV/0!				Q3THS6	METK2_MOUSE S-adenosylmethionine synthase isoform type-2 OS=Mus musculus OX=10090 GN=Mat2a PE=1 SV=2			P58774	TPM2_MOUSE Tropomyosin beta chain OS=Mus musculus OX=10090 GN=Tpm2 PE=1 SV=1;
sp|P04939|MUP3_MOUSE;sp|P11590|MUP4_MOUSE	sp|P04939|MUP3_MOUSE;sp|P11590|MUP4_MOUSE	2;1	2;1	2;1	sp|P04939|MUP3_MOUSE Major urinary protein 3 OS=Mus musculus OX=10090 GN=Mup3 PE=1 SV=1;sp|P11590|MUP4_MOUSE Major urinary protein 4 OS=Mus musculus OX=10090 GN=Mup4 PE=1 SV=1	2	2	2	2	4722900	0	2741800	0	2681500	0	2609200	0	0	3519500	0		#DIV/0!				P97450	ATP5J_MOUSE ATP synthase-coupling factor 6, mitochondrial OS=Mus musculus OX=10090 GN=Atp5pf PE=1 SV=1			P07310	KCRM_MOUSE Creatine kinase M-type OS=Mus musculus OX=10090 GN=Ckm PE=1 SV=1
sp|P63330|PP2AA_MOUSE	sp|P63330|PP2AA_MOUSE	3	3	3	sp|P63330|PP2AA_MOUSE Serine/threonine-protein phosphatase 2A catalytic subunit alpha isoform OS=Mus musculus OX=10090 GN=Ppp2ca PE=1 SV=1	1	3	3	3	4686600	0	0	0	0	0	3270200	0	3911200	0	0		#DIV/0!				P24472	GSTA4_MOUSE Glutathione S-transferase A4 OS=Mus musculus OX=10090 GN=Gsta4 PE=1 SV=3			Q64435	UD16_MOUSE UDP-glucuronosyltransferase 1-6 OS=Mus musculus OX=10090 GN=Ugt1a6 PE=1 SV=1
sp|O88685|PRS6A_MOUSE	sp|O88685|PRS6A_MOUSE	6	6	6	sp|O88685|PRS6A_MOUSE 26S proteasome regulatory subunit 6A OS=Mus musculus OX=10090 GN=Psmc3 PE=1 SV=2	1	6	6	6	4480600	0	6261300	0	5454300	4723700	4754100	0	0	4380500	3969000		#DIV/0!				Q8R0N6	HOT_MOUSE Hydroxyacid-oxoacid transhydrogenase, mitochondrial OS=Mus musculus OX=10090 GN=Adhfe1 PE=1 SV=2			Q6P5E4	UGGG1_MOUSE UDP-glucose:glycoprotein glucosyltransferase 1 OS=Mus musculus OX=10090 GN=Uggt1 PE=1 SV=4
sp|Q8K310|MATR3_MOUSE	sp|Q8K310|MATR3_MOUSE	7	7	7	sp|Q8K310|MATR3_MOUSE Matrin-3 OS=Mus musculus OX=10090 GN=Matr3 PE=1 SV=1	1	7	7	7	4448800	0	4209400	6405800	7829700	5625500	6057200	6179800	5881300	7618700	5347000		#DIV/0!				O88685	PRS6A_MOUSE 26S proteasome regulatory subunit 6A OS=Mus musculus OX=10090 GN=Psmc3 PE=1 SV=2			P97457	MLRS_MOUSE Myosin regulatory light chain 2, skeletal muscle isoform OS=Mus musculus OX=10090 GN=Mylpf P
sp|P12815|PDCD6_MOUSE	sp|P12815|PDCD6_MOUSE	5	5	5	sp|P12815|PDCD6_MOUSE Programmed cell death protein 6 OS=Mus musculus OX=10090 GN=Pdcd6 PE=1 SV=2	1	5	5	5	4212700	0	5597800	0	0	5265100	3670700	6070800	0	0	3898900		#DIV/0!				Q9QZW0	AT11C_MOUSE Phospholipid-transporting ATPase 11C OS=Mus musculus OX=10090 GN=Atp11c PE=1 SV=2			P05977	MYL1_MOUSE Myosin light chain 1/3, skeletal muscle isoform OS=Mus musculus OX=10090 GN=Myl1 PE=1 SV=2
sp|Q64726|ZA2G_MOUSE	sp|Q64726|ZA2G_MOUSE	4	4	4	sp|Q64726|ZA2G_MOUSE Zinc-alpha-2-glycoprotein OS=Mus musculus OX=10090 GN=Azgp1 PE=1 SV=2	1	4	4	4	4098300	0	5810100	4954800	0	0	0	0	0	0	3585900		#DIV/0!				Q9WUK2	IF4H_MOUSE Eukaryotic translation initiation factor 4H OS=Mus musculus OX=10090 GN=Eif4h PE=1 SV=3			P21550	ENOB_MOUSE Beta-enolase OS=Mus musculus OX=10090 GN=Eno3 PE=1 SV=3
sp|Q5YD48|A1CF_MOUSE	sp|Q5YD48|A1CF_MOUSE	8	8	7	sp|Q5YD48|A1CF_MOUSE APOBEC1 complementation factor OS=Mus musculus OX=10090 GN=A1cf PE=1 SV=2	1	8	8	7	4067000	0	3744200	5287100	4097200	4006700	3841600	3758400	0	4829900	0		#DIV/0!				Q76MZ3	2AAA_MOUSE Serine/threonine-protein phosphatase 2A 65 kDa regulatory subunit A alpha isoform OS=Mus musculus OX=10090 GN=Ppp2r1a PE=1 SV=3			Q61696	HS71A_MOUSE Heat shock 70 kDa protein 1A OS=Mus musculus OX=10090 GN=Hspa1a PE=1 SV=2;sp	P17879
sp|Q9QZW0|AT11C_MOUSE	sp|Q9QZW0|AT11C_MOUSE	6	6	6	sp|Q9QZW0|AT11C_MOUSE Phospholipid-transporting ATPase 11C OS=Mus musculus OX=10090 GN=Atp11c PE=1 SV=2	1	6	6	6	4059300	0	0	0	0	3926500	2410200	0	0	2085900	0		#DIV/0!				O08600	NUCG_MOUSE Endonuclease G, mitochondrial OS=Mus musculus OX=10090 GN=Endog PE=1 SV=1			O08638	MYH11_MOUSE Myosin-11 OS=Mus musculus OX=10090 GN=Myh11 PE=1 SV=1
sp|P22315|HEMH_MOUSE	sp|P22315|HEMH_MOUSE	3	3	3	sp|P22315|HEMH_MOUSE Ferrochelatase, mitochondrial OS=Mus musculus OX=10090 GN=Fech PE=1 SV=2	1	3	3	3	3933700	0	0	0	0	0	4334800	0	5040900	0	3608900		#DIV/0!				P06909	CFAH_MOUSE Complement factor H OS=Mus musculus OX=10090 GN=Cfh PE=1 SV=2			Q6ZQ38	CAND1_MOUSE Cullin-associated NEDD8-dissociated protein 1 OS=Mus musculus OX=10090 GN=Cand1 PE=1 SV=2
sp|A2ADY9|DDI2_MOUSE	sp|A2ADY9|DDI2_MOUSE	5	5	5	sp|A2ADY9|DDI2_MOUSE Protein DDI1 homolog 2 OS=Mus musculus OX=10090 GN=Ddi2 PE=1 SV=1	1	5	5	5	3885900	0	4382900	4553400	0	5450500	0	4389100	4591000	5623800	4372000		#DIV/0!				Q8K1M6	DNM1L_MOUSE Dynamin-1-like protein OS=Mus musculus OX=10090 GN=Dnm1l PE=1 SV=2			Q8R081	HNRPL_MOUSE Heterogeneous nuclear ribonucleoprotein L OS=Mus musculus OX=10090 GN=Hnrnpl PE=1 SV=2
sp|Q8R4N0|CLYBL_MOUSE	sp|Q8R4N0|CLYBL_MOUSE	3	3	3	sp|Q8R4N0|CLYBL_MOUSE Citramalyl-CoA lyase, mitochondrial OS=Mus musculus OX=10090 GN=Clybl PE=1 SV=2	1	3	3	3	3871500	0	3050200	0	0	4451400	0	0	4458100	0	0		#DIV/0!				O35226	PSMD4_MOUSE 26S proteasome non-ATPase regulatory subunit 4 OS=Mus musculus OX=10090 GN=Psmd4 PE=1 SV=1			P50580	PA2G4_MOUSE Proliferation-associated protein 2G4 OS=Mus musculus OX=10090 GN=Pa2g4 PE=1 SV=3
sp|Q9WUK2|IF4H_MOUSE	sp|Q9WUK2|IF4H_MOUSE	6	6	6	sp|Q9WUK2|IF4H_MOUSE Eukaryotic translation initiation factor 4H OS=Mus musculus OX=10090 GN=Eif4h PE=1 SV=3	1	6	6	6	3838900	0	3090700	6037100	0	3874200	3821700	0	0	3484300	1090600		#DIV/0!				Q99JB2	STML2_MOUSE Stomatin-like protein 2, mitochondrial OS=Mus musculus OX=10090 GN=Stoml2 PE=1 SV=1			P52480	KPYM_MOUSE Pyruvate kinase PKM OS=Mus musculus OX=10090 GN=Pkm PE=1 SV=4
sp|P61161|ARP2_MOUSE	sp|P61161|ARP2_MOUSE	5	5	5	sp|P61161|ARP2_MOUSE Actin-related protein 2 OS=Mus musculus OX=10090 GN=Actr2 PE=1 SV=1	1	5	5	5	3749300	0	4254100	0	0	7822600	3077200	0	3824300	0	2486100		#DIV/0!				Q8BUV3	GEPH_MOUSE Gephyrin OS=Mus musculus OX=10090 GN=Gphn PE=1 SV=2			Q9JIL4	NHRF3_MOUSE Na(+)/H(+) exchange regulatory cofactor NHE-RF3 OS=Mus musculus OX=10090 GN=Pdzk1 PE=1 SV=1
sp|P70372|ELAV1_MOUSE	sp|P70372|ELAV1_MOUSE	4	4	4	sp|P70372|ELAV1_MOUSE ELAV-like protein 1 OS=Mus musculus OX=10090 GN=Elavl1 PE=1 SV=2	1	4	4	4	3742900	0	0	0	4083200	0	4020500	4704900	4522300	0	0		#DIV/0!				P70699	LYAG_MOUSE Lysosomal alpha-glucosidase OS=Mus musculus OX=10090 GN=Gaa PE=1 SV=2			P97461	RS5_MOUSE 40S ribosomal protein S5 OS=Mus musculus OX=10090 GN=Rps5 PE=1 SV=3
sp|Q9CQM9|GLRX3_MOUSE	sp|Q9CQM9|GLRX3_MOUSE	3	3	3	sp|Q9CQM9|GLRX3_MOUSE Glutaredoxin-3 OS=Mus musculus OX=10090 GN=Glrx3 PE=1 SV=1	1	3	3	3	3686000	0	4628600	6469400	4937200	3840400	0	0	3145900	0	3995200		#DIV/0!				P35951	LDLR_MOUSE Low-density lipoprotein receptor OS=Mus musculus OX=10090 GN=Ldlr PE=1 SV=2			Q9D0I9	SYRC_MOUSE Arginine--tRNA ligase, cytoplasmic OS=Mus musculus OX=10090 GN=Rars PE=1 SV=2
sp|P39054|DYN2_MOUSE	sp|P39054|DYN2_MOUSE	4	4	3	sp|P39054|DYN2_MOUSE Dynamin-2 OS=Mus musculus OX=10090 GN=Dnm2 PE=1 SV=2	1	4	4	3	3632600	0	4652700	0	0	0	3553800	0	0	0	0		#DIV/0!				Q9WV68	DECR2_MOUSE Peroxisomal 2,4-dienoyl-CoA reductase OS=Mus musculus OX=10090 GN=Decr2 PE=1 SV=1			P0DP26	CALM1_MOUSE Calmodulin-1 OS=Mus musculus OX=10090 GN=Calm1 PE=1 SV=1
sp|P01868|IGHG1_MOUSE	sp|P01868|IGHG1_MOUSE	3	3	3	sp|P01868|IGHG1_MOUSE Ig gamma-1 chain C region secreted form OS=Mus musculus OX=10090 GN=Ighg1 PE=1 SV=1	1	3	3	3	3563400	0	0	0	0	0	3314200	0	0	0	0		#DIV/0!				Q8BWP5	TTPA_MOUSE Alpha-tocopherol transfer protein OS=Mus musculus OX=10090 GN=Ttpa PE=1 SV=1			Q9WUR2	ECI2_MOUSE Enoyl-CoA delta isomerase 2, mitochondrial OS=Mus musculus OX=10090 GN=Eci2 PE=1 SV=2
sp|Q9DCX8|IYD1_MOUSE	sp|Q9DCX8|IYD1_MOUSE	4	4	4	sp|Q9DCX8|IYD1_MOUSE Iodotyrosine deiodinase 1 OS=Mus musculus OX=10090 GN=Iyd PE=1 SV=1	1	4	4	4	3496400	0	4862500	0	0	3363200	2690800	3383200	0	0	5515200		#DIV/0!				Q61133	GSTT2_MOUSE Glutathione S-transferase theta-2 OS=Mus musculus OX=10090 GN=Gstt2 PE=1 SV=4			P61750	ARF4_MOUSE ADP-ribosylation factor 4 OS=Mus musculus OX=10090 GN=Arf4 PE=1 SV=2
sp|Q9EQ06|DHB11_MOUSE	sp|Q9EQ06|DHB11_MOUSE	7	5	5	sp|Q9EQ06|DHB11_MOUSE Estradiol 17-beta-dehydrogenase 11 OS=Mus musculus OX=10090 GN=Hsd17b11 PE=1 SV=1	1	7	5	5	3438100	0	0	0	0	0	0	2244100	0	0	0		#DIV/0!				Q99KQ4	NAMPT_MOUSE Nicotinamide phosphoribosyltransferase OS=Mus musculus OX=10090 GN=Nampt PE=1 SV=1			P61982	1433G_MOUSE 14-3-3 protein gamma OS=Mus musculus OX=10090 GN=Ywhag PE=1 SV=2
sp|P99024|TBB5_MOUSE	sp|P99024|TBB5_MOUSE	17	2	2	sp|P99024|TBB5_MOUSE Tubulin beta-5 chain OS=Mus musculus OX=10090 GN=Tubb5 PE=1 SV=1	1	17	2	2	3381400	0	3991300	0	0	0	0	0	0	0	4058200		#DIV/0!				P12815	PDCD6_MOUSE Programmed cell death protein 6 OS=Mus musculus OX=10090 GN=Pdcd6 PE=1 SV=2			Q6P8J7	KCRS_MOUSE Creatine kinase S-type, mitochondrial OS=Mus musculus OX=10090 GN=Ckmt2 PE=1 SV=1
sp|Q76MZ3|2AAA_MOUSE	sp|Q76MZ3|2AAA_MOUSE	6	6	6	sp|Q76MZ3|2AAA_MOUSE Serine/threonine-protein phosphatase 2A 65 kDa regulatory subunit A alpha isoform OS=Mus musculus OX=10090 GN=Ppp2r1a PE=1 SV=3	1	6	6	6	3372100	0	4806800	0	2783300	3162700	2677700	3507800	0	3060600	0		#DIV/0!				A2ADY9	DDI2_MOUSE Protein DDI1 homolog 2 OS=Mus musculus OX=10090 GN=Ddi2 PE=1 SV=1			Q8BH59	CMC1_MOUSE Calcium-binding mitochondrial carrier protein Aralar1 OS=Mus musculus OX=10090 GN=Slc25a12 P
sp|O08600|NUCG_MOUSE	sp|O08600|NUCG_MOUSE	6	6	6	sp|O08600|NUCG_MOUSE Endonuclease G, mitochondrial OS=Mus musculus OX=10090 GN=Endog PE=1 SV=1	1	6	6	6	3350900	0	0	3136100	4127200	4569100	2958600	2985900	0	4089600	2864700		#DIV/0!				P61161	ARP2_MOUSE Actin-related protein 2 OS=Mus musculus OX=10090 GN=Actr2 PE=1 SV=1			Q8VHX6	FLNC_MOUSE Filamin-C OS=Mus musculus OX=10090 GN=Flnc PE=1 SV=3
sp|Q80XL6|ACD11_MOUSE	sp|Q80XL6|ACD11_MOUSE	7	7	7	sp|Q80XL6|ACD11_MOUSE Acyl-CoA dehydrogenase family member 11 OS=Mus musculus OX=10090 GN=Acad11 PE=1 SV=2	1	7	7	7	3281200	0	0	0	0	0	0	2557100	3603600	3036900	3201800		#DIV/0!				Q3U2P1	SC24A_MOUSE Protein transport protein Sec24A OS=Mus musculus OX=10090 GN=Sec24a PE=1 SV=1			P19001	K1C19_MOUSE Keratin, type I cytoskeletal 19 OS=Mus musculus OX=10090 GN=Krt19 PE=1 SV=1;
sp|Q9CZY3|UB2V1_MOUSE	sp|Q9CZY3|UB2V1_MOUSE	2	2	2	sp|Q9CZY3|UB2V1_MOUSE Ubiquitin-conjugating enzyme E2 variant 1 OS=Mus musculus OX=10090 GN=Ube2v1 PE=1 SV=1	1	2	2	2	3258600	0	3028100	0	0	0	0	0	0	0	0		#DIV/0!				Q9D2R0	AACS_MOUSE Acetoacetyl-CoA synthetase OS=Mus musculus OX=10090 GN=Aacs PE=1 SV=1			P08122	CO4A2_MOUSE Collagen alpha-2(IV) chain OS=Mus musculus OX=10090 GN=Col4a2 PE=1 SV=4
sp|Q64464|CP3AD_MOUSE	sp|Q64464|CP3AD_MOUSE	8	8	8	sp|Q64464|CP3AD_MOUSE Cytochrome P450 3A13 OS=Mus musculus OX=10090 GN=Cyp3a13 PE=1 SV=1	1	8	8	8	3167100	0	0	5418800	7687900	0	0	2038900	0	2626900	0		#DIV/0!				P63037	DNJA1_MOUSE DnaJ homolog subfamily A member 1 OS=Mus musculus OX=10090 GN=Dnaja1 PE=1 SV=1			P09671	SODM_MOUSE Superoxide dismutase [Mn], mitochondrial OS=Mus musculus OX=10090 GN=Sod2 PE=1 SV=3
sp|Q9R0U0|SRS10_MOUSE	sp|Q9R0U0|SRS10_MOUSE	2	2	2	sp|Q9R0U0|SRS10_MOUSE Serine/arginine-rich splicing factor 10 OS=Mus musculus OX=10090 GN=Srsf10 PE=1 SV=2	1	2	2	2	3111000	0	3623700	4567900	3410500	3420200	2837100	3253100	3062000	3739500	3345300		#DIV/0!				P26638	SYSC_MOUSE Serine--tRNA ligase, cytoplasmic OS=Mus musculus OX=10090 GN=Sars PE=1 SV=3			P20108	PRDX3_MOUSE Thioredoxin-dependent peroxide reductase, mitochondrial OS=Mus musculus OX=10090 GN=Prdx3 P
sp|Q9R0Q7|TEBP_MOUSE	sp|Q9R0Q7|TEBP_MOUSE	2	2	2	sp|Q9R0Q7|TEBP_MOUSE Prostaglandin E synthase 3 OS=Mus musculus OX=10090 GN=Ptges3 PE=1 SV=1	1	2	2	2	3089000	0	4960300	2818700	2062000	2817300	3672300	0	2812900	2820900	2858700		#DIV/0!				Q9Z2I0	LETM1_MOUSE Mitochondrial proton/calcium exchanger protein OS=Mus musculus OX=10090 GN=Letm1 PE=1 SV=1			P62918	RL8_MOUSE 60S ribosomal protein L8 OS=Mus musculus OX=10090 GN=Rpl8 PE=1 SV=2
sp|Q3UNZ8|QORL2_MOUSE	sp|Q3UNZ8|QORL2_MOUSE	2	2	2	sp|Q3UNZ8|QORL2_MOUSE Quinone oxidoreductase-like protein 2 OS=Mus musculus OX=10090 GN=Cryzl2 PE=1 SV=1	1	2	2	2	3057300	0	3409900	0	3508300	0	2042400	0	0	3153500	1804900		#DIV/0!				Q6A0A9	F120A_MOUSE Constitutive coactivator of PPAR-gamma-like protein 1 OS=Mus musculus OX=10090 GN=FAM120A PE=1 SV=2			Q01149	CO1A2_MOUSE Collagen alpha-2(I) chain OS=Mus musculus OX=10090 GN=Col1a2 PE=1 SV=2
sp|Q8QZY1|EIF3L_MOUSE	sp|Q8QZY1|EIF3L_MOUSE	4	4	4	sp|Q8QZY1|EIF3L_MOUSE Eukaryotic translation initiation factor 3 subunit L OS=Mus musculus OX=10090 GN=Eif3l PE=1 SV=1	1	4	4	4	3032300	0	2877600	5877300	0	2415000	1985000	0	2057000	2533600	1909600		#DIV/0!				Q9EQH2	ERAP1_MOUSE Endoplasmic reticulum aminopeptidase 1 OS=Mus musculus OX=10090 GN=Erap1 PE=1 SV=2			Q61646	HPT_MOUSE Haptoglobin OS=Mus musculus OX=10090 GN=Hp PE=1 SV=1
sp|P06909|CFAH_MOUSE	sp|P06909|CFAH_MOUSE	6	6	6	sp|P06909|CFAH_MOUSE Complement factor H OS=Mus musculus OX=10090 GN=Cfh PE=1 SV=2	1	6	6	6	3017200	0	4858400	8899700	0	0	0	0	0	0	0		#DIV/0!				Q80UG5	SEPT9_MOUSE Septin-9 OS=Mus musculus OX=10090 GN=Septin9 PE=1 SV=1			Q62446	FKBP3_MOUSE Peptidyl-prolyl cis-trans isomerase FKBP3 OS=Mus musculus OX=10090 GN=Fkbp3 PE=1 SV=2
sp|P59999|ARPC4_MOUSE	sp|P59999|ARPC4_MOUSE	3	3	3	sp|P59999|ARPC4_MOUSE Actin-related protein 2/3 complex subunit 4 OS=Mus musculus OX=10090 GN=Arpc4 PE=1 SV=3	1	3	3	3	3006200	0	4563300	0	0	4047200	0	0	0	2667500	0		#DIV/0!				P24527	LKHA4_MOUSE Leukotriene A-4 hydrolase OS=Mus musculus OX=10090 GN=Lta4h PE=1 SV=4			Q8C2Q3	RBM14_MOUSE RNA-binding protein 14 OS=Mus musculus OX=10090 GN=Rbm14 PE=1 SV=1
sp|Q3U2P1|SC24A_MOUSE	sp|Q3U2P1|SC24A_MOUSE	5	5	5	sp|Q3U2P1|SC24A_MOUSE Protein transport protein Sec24A OS=Mus musculus OX=10090 GN=Sec24a PE=1 SV=1	1	5	5	5	2967400	0	3368000	0	0	0	0	0	0	3402500	0		#DIV/0!				P08752	GNAI2_MOUSE Guanine nucleotide-binding protein G(i) subunit alpha-2 OS=Mus musculus OX=10090 GN=Gnai2 PE=1 SV=5			Q9QZD9	EIF3I_MOUSE Eukaryotic translation initiation factor 3 subunit I OS=Mus musculus OX=10090 GN=Eif3i PE=1
sp|Q9D2R0|AACS_MOUSE	sp|Q9D2R0|AACS_MOUSE	5	5	5	sp|Q9D2R0|AACS_MOUSE Acetoacetyl-CoA synthetase OS=Mus musculus OX=10090 GN=Aacs PE=1 SV=1	1	5	5	5	2959700	0	6879600	0	0	3009500	0	0	0	0	0		#DIV/0!				Q06890	CLUS_MOUSE Clusterin OS=Mus musculus OX=10090 GN=Clu PE=1 SV=1			Q9R0Y5	KAD1_MOUSE Adenylate kinase isoenzyme 1 OS=Mus musculus OX=10090 GN=Ak1 PE=1 SV=1
sp|P36536|SAR1A_MOUSE	sp|P36536|SAR1A_MOUSE	4	2	2	sp|P36536|SAR1A_MOUSE GTP-binding protein SAR1a OS=Mus musculus OX=10090 GN=Sar1a PE=1 SV=1	1	4	2	2	2939100	0	3732700	0	0	3219200	0	0	0	0	0		#DIV/0!				P27046	MA2A1_MOUSE Alpha-mannosidase 2 OS=Mus musculus OX=10090 GN=Man2a1 PE=1 SV=2			Q9WVA4	TAGL2_MOUSE Transgelin-2 OS=Mus musculus OX=10090 GN=Tagln2 PE=1 SV=4
sp|P53994|RAB2A_MOUSE	sp|P53994|RAB2A_MOUSE	4	4	4	sp|P53994|RAB2A_MOUSE Ras-related protein Rab-2A OS=Mus musculus OX=10090 GN=Rab2a PE=1 SV=1	1	4	4	4	2886600	0	3484800	0	1479700	2860300	0	2135700	0	2505600	2630200		#DIV/0!				Q7TMY8	HUWE1_MOUSE E3 ubiquitin-protein ligase HUWE1 OS=Mus musculus OX=10090 GN=Huwe1 PE=1 SV=5			O88487	DC1I2_MOUSE Cytoplasmic dynein 1 intermediate chain 2 OS=Mus musculus OX=10090 GN=Dync1i2 PE=1 SV=1
sp|Q93092|TALDO_MOUSE	sp|Q93092|TALDO_MOUSE	7	7	7	sp|Q93092|TALDO_MOUSE Transaldolase OS=Mus musculus OX=10090 GN=Taldo1 PE=1 SV=2	1	7	7	7	2878100	0	0	0	0	0	3065000	0	2343500	1693400	0		#DIV/0!				Q7TPV4	MBB1A_MOUSE Myb-binding protein 1A OS=Mus musculus OX=10090 GN=Mybbp1a PE=1 SV=2			P13412	TNNI2_MOUSE Troponin I, fast skeletal muscle OS=Mus musculus OX=10090 GN=Tnni2 PE=2 SV=2
sp|Q9D662|SC23B_MOUSE	sp|Q9D662|SC23B_MOUSE	8	5	5	sp|Q9D662|SC23B_MOUSE Protein transport protein Sec23B OS=Mus musculus OX=10090 GN=Sec23b PE=1 SV=1	1	8	5	5	2865500	0	4406100	0	0	3987300	0	3559100	0	3266600	3042000		#DIV/0!								P23927	CRYAB_MOUSE Alpha-crystallin B chain OS=Mus musculus OX=10090 GN=Cryab PE=1 SV=2
sp|P63037|DNJA1_MOUSE	sp|P63037|DNJA1_MOUSE	5	5	5	sp|P63037|DNJA1_MOUSE DnaJ homolog subfamily A member 1 OS=Mus musculus OX=10090 GN=Dnaja1 PE=1 SV=1	1	5	5	5	2865100	0	2987000	21160000	5569100	4972000	5849500	0	5575600	3263900	0		#DIV/0!								P45878	FKBP2_MOUSE Peptidyl-prolyl cis-trans isomerase FKBP2 OS=Mus musculus OX=10090 GN=Fkbp2 PE=1 SV=1
sp|Q9WUA2|SYFB_MOUSE	sp|Q9WUA2|SYFB_MOUSE	4	4	4	sp|Q9WUA2|SYFB_MOUSE Phenylalanine--tRNA ligase beta subunit OS=Mus musculus OX=10090 GN=Farsb PE=1 SV=2	1	4	4	4	2794300	0	0	0	0	3133100	2504700	0	0	3727100	2370800		#DIV/0!								P46978	STT3A_MOUSE Dolichyl-diphosphooligosaccharide--protein glycosyltransferase subunit STT3A OS=Mus musculu
sp|P26638|SYSC_MOUSE	sp|P26638|SYSC_MOUSE	5	5	5	sp|P26638|SYSC_MOUSE Serine--tRNA ligase, cytoplasmic OS=Mus musculus OX=10090 GN=Sars PE=1 SV=3	1	5	5	5	2733200	0	4098400	3261800	0	0	3027200	4114000	0	4567900	0		#DIV/0!								Q00915	RET1_MOUSE Retinol-binding protein 1 OS=Mus musculus OX=10090 GN=Rbp1 PE=1 SV=2
sp|Q9Z2I0|LETM1_MOUSE	sp|Q9Z2I0|LETM1_MOUSE	5	5	5	sp|Q9Z2I0|LETM1_MOUSE Mitochondrial proton/calcium exchanger protein OS=Mus musculus OX=10090 GN=Letm1 PE=1 SV=1	1	5	5	5	2728500	0	0	0	4124500	0	2624900	2586300	0	5026500	2047800		#DIV/0!								Q02257	PLAK_MOUSE Junction plakoglobin OS=Mus musculus OX=10090 GN=Jup PE=1 SV=3
sp|Q8K1M6|DNM1L_MOUSE	sp|Q8K1M6|DNM1L_MOUSE	6	6	6	sp|Q8K1M6|DNM1L_MOUSE Dynamin-1-like protein OS=Mus musculus OX=10090 GN=Dnm1l PE=1 SV=2	1	6	6	6	2720800	0	2786500	0	7967800	3594800	4690300	5952000	4296300	5292900	3475400		#DIV/0!								Q3UJU9	RMD3_MOUSE Regulator of microtubule dynamics protein 3 OS=Mus musculus OX=10090 GN=Rmdn3 PE=1 SV=2
sp|Q6A0A9|F120A_MOUSE	sp|Q6A0A9|F120A_MOUSE	5	5	5	sp|Q6A0A9|F120A_MOUSE Constitutive coactivator of PPAR-gamma-like protein 1 OS=Mus musculus OX=10090 GN=FAM120A PE=1 SV=2	1	5	5	5	2695800	0	2703900	0	0	3054200	2775100	0	0	0	2507500		#DIV/0!								Q5XKE0	MYPC2_MOUSE Myosin-binding protein C, fast-type OS=Mus musculus OX=10090 GN=Mybpc2 PE=1 SV=1
sp|Q9CRB9|MIC19_MOUSE	sp|Q9CRB9|MIC19_MOUSE	3	3	3	sp|Q9CRB9|MIC19_MOUSE MICOS complex subunit Mic19 OS=Mus musculus OX=10090 GN=Chchd3 PE=1 SV=1	1	3	3	3	2684500	0	0	0	3928000	0	0	3843800	3984200	4681400	2935800		#DIV/0!								Q61792	LASP1_MOUSE LIM and SH3 domain protein 1 OS=Mus musculus OX=10090 GN=Lasp1 PE=1 SV=1
sp|Q9EQH2|ERAP1_MOUSE	sp|Q9EQH2|ERAP1_MOUSE	5	5	5	sp|Q9EQH2|ERAP1_MOUSE Endoplasmic reticulum aminopeptidase 1 OS=Mus musculus OX=10090 GN=Erap1 PE=1 SV=2	1	5	5	5	2620700	0	4618100	6544100	3187900	2835900	2059900	2527100	0	2778100	3797700		#DIV/0!								Q71LX4	TLN2_MOUSE Talin-2 OS=Mus musculus OX=10090 GN=Tln2 PE=1 SV=3
sp|Q8CI51|PDLI5_MOUSE	sp|Q8CI51|PDLI5_MOUSE	3	3	3	sp|Q8CI51|PDLI5_MOUSE PDZ and LIM domain protein 5 OS=Mus musculus OX=10090 GN=Pdlim5 PE=1 SV=4	1	3	3	3	2587800	0	2395500	2490700	0	1776800	0	0	0	0	0		#DIV/0!								Q8BGD9	IF4B_MOUSE Eukaryotic translation initiation factor 4B OS=Mus musculus OX=10090 GN=Eif4b PE=1 SV=1
sp|Q99JB8|PACN3_MOUSE	sp|Q99JB8|PACN3_MOUSE	3	3	3	sp|Q99JB8|PACN3_MOUSE Protein kinase C and casein kinase II substrate protein 3 OS=Mus musculus OX=10090 GN=Pacsin3 PE=1 SV=1	1	3	3	3	2531400	0	0	4305900	3085600	3259400	0	0	3470700	2833400	0		#DIV/0!								Q8R1B4	EIF3C_MOUSE Eukaryotic translation initiation factor 3 subunit C OS=Mus musculus OX=10090 GN=Eif3c PE=1
sp|O35226|PSMD4_MOUSE	sp|O35226|PSMD4_MOUSE	6	6	6	sp|O35226|PSMD4_MOUSE 26S proteasome non-ATPase regulatory subunit 4 OS=Mus musculus OX=10090 GN=Psmd4 PE=1 SV=1	1	6	6	6	2437100	0	3126100	0	0	2515900	2087000	0	0	2888000	0		#DIV/0!								Q8VE09	TT39C_MOUSE Tetratricopeptide repeat protein 39C OS=Mus musculus OX=10090 GN=Ttc39c PE=1 SV=2
sp|Q8VCT3|AMPB_MOUSE	sp|Q8VCT3|AMPB_MOUSE	3	3	3	sp|Q8VCT3|AMPB_MOUSE Aminopeptidase B OS=Mus musculus OX=10090 GN=Rnpep PE=1 SV=2	1	3	3	3	2431800	0	0	0	2850100	0	1636000	0	0	0	2124700		#DIV/0!								Q99KC8	VMA5A_MOUSE von Willebrand factor A domain-containing protein 5A OS=Mus musculus OX=10090 GN=Vwa5a PE=1
sp|Q8K3J1|NDUS8_MOUSE	sp|Q8K3J1|NDUS8_MOUSE	2	2	2	sp|Q8K3J1|NDUS8_MOUSE NADH dehydrogenase [ubiquinone] iron-sulfur protein 8, mitochondrial OS=Mus musculus OX=10090 GN=Ndufs8 PE=1 SV=1	1	2	2	2	2339300	0	0	0	0	3572200	0	0	0	0	0		#DIV/0!								Q99LF4	RTCB_MOUSE tRNA-splicing ligase RtcB homolog OS=Mus musculus OX=10090 GN=Rtcb PE=1 SV=1
sp|O88533|DDC_MOUSE	sp|O88533|DDC_MOUSE	2	2	2	sp|O88533|DDC_MOUSE Aromatic-L-amino-acid decarboxylase OS=Mus musculus OX=10090 GN=Ddc PE=1 SV=1	1	2	2	2	2322000	0	0	0	1561600	0	0	0	0	0	0		#DIV/0!								Q9CXZ1	NDUS4_MOUSE NADH dehydrogenase [ubiquinone] iron-sulfur protein 4, mitochondrial OS=Mus musculus OX=100
sp|Q80UG5|SEPT9_MOUSE	sp|Q80UG5|SEPT9_MOUSE	5	5	5	sp|Q80UG5|SEPT9_MOUSE Septin-9 OS=Mus musculus OX=10090 GN=Septin9 PE=1 SV=1	1	5	5	5	2295700	0	3282800	5005300	0	0	2436400	1879800	0	2612200	0		#DIV/0!								Q9CY58	PAIRB_MOUSE Plasminogen activator inhibitor 1 RNA-binding protein OS=Mus musculus OX=10090 GN=Serbp1 PE
sp|Q91YR1|TWF1_MOUSE	sp|Q91YR1|TWF1_MOUSE	3	3	3	sp|Q91YR1|TWF1_MOUSE Twinfilin-1 OS=Mus musculus OX=10090 GN=Twf1 PE=1 SV=2	1	3	3	3	2263500	0	0	0	0	0	0	0	0	0	2361500		#DIV/0!								Q9D6M3	GHC1_MOUSE Mitochondrial glutamate carrier 1 OS=Mus musculus OX=10090 GN=Slc25a22 PE=1 SV=1
sp|Q8BWW4|LARP4_MOUSE	sp|Q8BWW4|LARP4_MOUSE	3	3	3	sp|Q8BWW4|LARP4_MOUSE La-related protein 4 OS=Mus musculus OX=10090 GN=Larp4 PE=1 SV=2	1	3	3	3	2259500	0	692850	536680	0	0	0	0	0	0	0		#DIV/0!								Q9DCT1	AKCL2_MOUSE 1,5-anhydro-D-fructose reductase OS=Mus musculus OX=10090 GN=Akr1e2 PE=1 SV=1
sp|Q9D0M5|DYL2_MOUSE	sp|Q9D0M5|DYL2_MOUSE	2	2	2	sp|Q9D0M5|DYL2_MOUSE Dynein light chain 2, cytoplasmic OS=Mus musculus OX=10090 GN=Dynll2 PE=1 SV=1	1	2	2	2	2256100	0	0	1896000	0	0	0	0	1779800	1928300	0		#DIV/0!								Q9EPU0	RENT1_MOUSE Regulator of nonsense transcripts 1 OS=Mus musculus OX=10090 GN=Upf1 PE=1 SV=2
sp|Q99JB2|STML2_MOUSE	sp|Q99JB2|STML2_MOUSE	6	6	6	sp|Q99JB2|STML2_MOUSE Stomatin-like protein 2, mitochondrial OS=Mus musculus OX=10090 GN=Stoml2 PE=1 SV=1	1	6	6	6	2251500	0	2382900	0	3645400	2022500	0	0	0	0	2267500		#DIV/0!								Q9JLF6	TGM1_MOUSE Protein-glutamine gamma-glutamyltransferase K OS=Mus musculus OX=10090 GN=Tgm1 PE=1 SV=2
sp|Q3UMF0|COBL1_MOUSE	sp|Q3UMF0|COBL1_MOUSE	8	8	8	sp|Q3UMF0|COBL1_MOUSE Cordon-bleu protein-like 1 OS=Mus musculus OX=10090 GN=Cobll1 PE=1 SV=2	1	8	8	8	2242600	0	0	3038200	2156400	2652500	2704200	2074000	2371200	2645700	1611600		#DIV/0!								Q9Z1D1	EIF3G_MOUSE Eukaryotic translation initiation factor 3 subunit G OS=Mus musculus OX=10090 GN=Eif3g PE=1
sp|O08966|S22A1_MOUSE	sp|O08966|S22A1_MOUSE	2	2	2	sp|O08966|S22A1_MOUSE Solute carrier family 22 member 1 OS=Mus musculus OX=10090 GN=Slc22a1 PE=1 SV=2	1	2	2	2	2212800	0	0	0	0	0	0	0	0	0	0		#DIV/0!								Q9Z1Z0	USO1_MOUSE General vesicular transport factor p115 OS=Mus musculus OX=10090 GN=Uso1 PE=1 SV=2
sp|Q00PI9|HNRL2_MOUSE	sp|Q00PI9|HNRL2_MOUSE	3	3	3	sp|Q00PI9|HNRL2_MOUSE Heterogeneous nuclear ribonucleoprotein U-like protein 2 OS=Mus musculus OX=10090 GN=Hnrnpul2 PE=1 SV=2	1	3	3	3	2163700	0	1968400	0	0	2699000	0	1803500	0	1447300	0		#DIV/0!
sp|Q9CR98|F136A_MOUSE	sp|Q9CR98|F136A_MOUSE	2	2	2	sp|Q9CR98|F136A_MOUSE Protein FAM136A OS=Mus musculus OX=10090 GN=Fam136a PE=1 SV=1	1	2	2	2	2141200	0	0	0	0	0	0	0	2303100	0	0		#DIV/0!
sp|Q80US4|ARP5_MOUSE	sp|Q80US4|ARP5_MOUSE	2	2	2	sp|Q80US4|ARP5_MOUSE Actin-related protein 5 OS=Mus musculus OX=10090 GN=Actr5 PE=1 SV=3	1	2	2	2	2067600	0	0	0	0	0	0	0	0	0	0		#DIV/0!
sp|P97855|G3BP1_MOUSE	sp|P97855|G3BP1_MOUSE	4	4	4	sp|P97855|G3BP1_MOUSE Ras GTPase-activating protein-binding protein 1 OS=Mus musculus OX=10090 GN=G3bp1 PE=1 SV=1	1	4	4	4	2061600	0	0	0	3665900	3818800	4608300	0	2763100	3059400	3402100		#DIV/0!
sp|Q3TDN2|FAF2_MOUSE	sp|Q3TDN2|FAF2_MOUSE	2	2	2	sp|Q3TDN2|FAF2_MOUSE FAS-associated factor 2 OS=Mus musculus OX=10090 GN=Faf2 PE=1 SV=2	1	2	2	2	2009700	0	0	0	0	1952200	1991100	0	0	1671400	0		#DIV/0!
sp|P03921|NU5M_MOUSE	sp|P03921|NU5M_MOUSE	2	2	2	sp|P03921|NU5M_MOUSE NADH-ubiquinone oxidoreductase chain 5 OS=Mus musculus OX=10090 GN=Mtnd5 PE=1 SV=3	1	2	2	2	2001600	0	0	0	0	0	2607700	0	3871700	4518300	0		#DIV/0!
sp|Q9CQ65|MTAP_MOUSE	sp|Q9CQ65|MTAP_MOUSE	3	3	3	sp|Q9CQ65|MTAP_MOUSE S-methyl-5-thioadenosine phosphorylase OS=Mus musculus OX=10090 GN=Mtap PE=1 SV=1	1	3	3	3	1981800	0	5729600	0	0	2076100	0	0	0	0	2336800		#DIV/0!
sp|Q8BUV3|GEPH_MOUSE	sp|Q8BUV3|GEPH_MOUSE	6	6	6	sp|Q8BUV3|GEPH_MOUSE Gephyrin OS=Mus musculus OX=10090 GN=Gphn PE=1 SV=2	1	6	6	6	1965700	0	0	0	2830000	2480500	2839500	0	2469200	3375900	0		#DIV/0!
sp|Q91WK2|EIF3H_MOUSE	sp|Q91WK2|EIF3H_MOUSE	2	2	2	sp|Q91WK2|EIF3H_MOUSE Eukaryotic translation initiation factor 3 subunit H OS=Mus musculus OX=10090 GN=Eif3h PE=1 SV=1	1	2	2	2	1963200	0	0	0	2499100	1942900	0	0	0	3137400	0		#DIV/0!
sp|Q62264|THRSP_MOUSE	sp|Q62264|THRSP_MOUSE	2	2	2	sp|Q62264|THRSP_MOUSE Thyroid hormone-inducible hepatic protein OS=Mus musculus OX=10090 GN=Thrsp PE=1 SV=1	1	2	2	2	1946400	0	0	0	0	0	0	0	0	0	0		#DIV/0!
sp|P26041|MOES_MOUSE;sp|P26040|EZRI_MOUSE	sp|P26041|MOES_MOUSE;sp|P26040|EZRI_MOUSE	10;5	3;0	3;0	sp|P26041|MOES_MOUSE Moesin OS=Mus musculus OX=10090 GN=Msn PE=1 SV=3;sp|P26040|EZRI_MOUSE Ezrin OS=Mus musculus OX=10090 GN=Ezr PE=1 SV=3	2	10	3	3	1904500	0	2462900	0	0	0	0	0	0	0	0		#DIV/0!
sp|Q9DC70|NDUS7_MOUSE	sp|Q9DC70|NDUS7_MOUSE	3	3	3	sp|Q9DC70|NDUS7_MOUSE NADH dehydrogenase [ubiquinone] iron-sulfur protein 7, mitochondrial OS=Mus musculus OX=10090 GN=Ndufs7 PE=1 SV=1	1	3	3	3	1898900	0	0	0	4274800	0	0	0	0	0	0		#DIV/0!
sp|Q8BWU8|AT2L1_MOUSE	sp|Q8BWU8|AT2L1_MOUSE	3	3	3	sp|Q8BWU8|AT2L1_MOUSE Ethanolamine-phosphate phospho-lyase OS=Mus musculus OX=10090 GN=Etnppl PE=2 SV=1	1	3	3	3	1845100	0	0	0	2431000	0	3282400	3510900	4387800	0	0		#DIV/0!
sp|Q9CPQ1|COX6C_MOUSE	sp|Q9CPQ1|COX6C_MOUSE	2	2	2	sp|Q9CPQ1|COX6C_MOUSE Cytochrome c oxidase subunit 6C OS=Mus musculus OX=10090 GN=Cox6c PE=1 SV=3	1	2	2	2	1776300	0	0	0	1060600	0	5243900	0	0	0	3557000		#DIV/0!
sp|P63087|PP1G_MOUSE	sp|P63087|PP1G_MOUSE	2	2	2	sp|P63087|PP1G_MOUSE Serine/threonine-protein phosphatase PP1-gamma catalytic subunit OS=Mus musculus OX=10090 GN=Ppp1cc PE=1 SV=1	1	2	2	2	1746300	0	1775700	0	1878100	1544700	1414100	0	1559300	1913700	1277500		#DIV/0!
sp|Q9DB26|PHYD1_MOUSE	sp|Q9DB26|PHYD1_MOUSE	3	3	3	sp|Q9DB26|PHYD1_MOUSE Phytanoyl-CoA dioxygenase domain-containing protein 1 OS=Mus musculus OX=10090 GN=Phyhd1 PE=1 SV=2	1	3	3	3	1734300	0	1411900	1232600	1547800	2166400	1600700	1229700	0	2022300	1195000		#DIV/0!
sp|P24527|LKHA4_MOUSE	sp|P24527|LKHA4_MOUSE	5	5	5	sp|P24527|LKHA4_MOUSE Leukotriene A-4 hydrolase OS=Mus musculus OX=10090 GN=Lta4h PE=1 SV=4	1	5	5	5	1709900	0	0	3625500	0	0	0	0	1676300	0	0		#DIV/0!
sp|P68510|1433F_MOUSE	sp|P68510|1433F_MOUSE	8	5	5	sp|P68510|1433F_MOUSE 14-3-3 protein eta OS=Mus musculus OX=10090 GN=Ywhah PE=1 SV=2	1	8	5	5	1708700	0	2325400	0	1767500	0	1614000	2056900	0	0	1825100		#DIV/0!
sp|O35841|API5_MOUSE	sp|O35841|API5_MOUSE	3	3	3	sp|O35841|API5_MOUSE Apoptosis inhibitor 5 OS=Mus musculus OX=10090 GN=Api5 PE=1 SV=2	1	3	3	3	1558000	0	1277000	0	2953300	2075100	0	0	1631300	0	0		#DIV/0!
sp|P08752|GNAI2_MOUSE;sp|Q3V3I2|GNAT3_MOUSE	sp|P08752|GNAI2_MOUSE	5;1	5;1	4;0	sp|P08752|GNAI2_MOUSE Guanine nucleotide-binding protein G(i) subunit alpha-2 OS=Mus musculus OX=10090 GN=Gnai2 PE=1 SV=5	2	5	5	4	1555500	0	1860300	0	0	0	0	0	0	1393200	0		#DIV/0!
sp|Q99KG5|LSR_MOUSE	sp|Q99KG5|LSR_MOUSE	3	3	3	sp|Q99KG5|LSR_MOUSE Lipolysis-stimulated lipoprotein receptor OS=Mus musculus OX=10090 GN=Lsr PE=1 SV=1	1	3	3	3	1548400	0	1361500	0	0	2496000	1433300	0	0	0	0		#DIV/0!
sp|Q9QYC7|VKGC_MOUSE	sp|Q9QYC7|VKGC_MOUSE	3	3	3	sp|Q9QYC7|VKGC_MOUSE Vitamin K-dependent gamma-carboxylase OS=Mus musculus OX=10090 GN=Ggcx PE=1 SV=1	1	3	3	3	1543900	0	1360300	0	0	0	0	0	0	0	1966400		#DIV/0!
sp|Q8CDN6|TXNL1_MOUSE	sp|Q8CDN6|TXNL1_MOUSE	4	4	4	sp|Q8CDN6|TXNL1_MOUSE Thioredoxin-like protein 1 OS=Mus musculus OX=10090 GN=Txnl1 PE=1 SV=3	1	4	4	4	1529600	0	0	0	0	1666900	0	0	0	0	0		#DIV/0!
sp|Q9DBG3|AP2B1_MOUSE	sp|Q9DBG3|AP2B1_MOUSE	3	2	2	sp|Q9DBG3|AP2B1_MOUSE AP-2 complex subunit beta OS=Mus musculus OX=10090 GN=Ap2b1 PE=1 SV=1	1	3	2	2	1519600	0	0	0	0	0	0	0	0	3185800	0		#DIV/0!
sp|P26645|MARCS_MOUSE	sp|P26645|MARCS_MOUSE	2	2	2	sp|P26645|MARCS_MOUSE Myristoylated alanine-rich C-kinase substrate OS=Mus musculus OX=10090 GN=Marcks PE=1 SV=2	1	2	2	2	1507100	0	0	3464700	0	0	0	0	0	0	0		#DIV/0!
sp|Q8BTZ7|GMPPB_MOUSE	sp|Q8BTZ7|GMPPB_MOUSE	2	2	2	sp|Q8BTZ7|GMPPB_MOUSE Mannose-1-phosphate guanyltransferase beta OS=Mus musculus OX=10090 GN=Gmppb PE=1 SV=1	1	2	2	2	1497900	0	1976600	0	1478700	0	1684300	0	1166000	2340100	0		#DIV/0!
sp|P55302|AMRP_MOUSE	sp|P55302|AMRP_MOUSE	3	3	3	sp|P55302|AMRP_MOUSE Alpha-2-macroglobulin receptor-associated protein OS=Mus musculus OX=10090 GN=Lrpap1 PE=1 SV=1	1	3	3	3	1492400	0	2032700	0	0	2137000	0	0	1462800	0	1943100		#DIV/0!
sp|Q60749|KHDR1_MOUSE	sp|Q60749|KHDR1_MOUSE	2	2	2	sp|Q60749|KHDR1_MOUSE KH domain-containing, RNA-binding, signal transduction-associated protein 1 OS=Mus musculus OX=10090 GN=Khdrbs1 PE=1 SV=2	1	2	2	2	1474700	0	2192000	0	2821900	0	0	0	0	0	2100600		#DIV/0!
sp|Q06890|CLUS_MOUSE	sp|Q06890|CLUS_MOUSE	5	5	5	sp|Q06890|CLUS_MOUSE Clusterin OS=Mus musculus OX=10090 GN=Clu PE=1 SV=1	1	5	5	5	1473500	0	5820500	2221700	0	0	0	0	1239000	1073700	3004400		#DIV/0!
sp|Q8BP40|PPA6_MOUSE	sp|Q8BP40|PPA6_MOUSE	2	2	2	sp|Q8BP40|PPA6_MOUSE Lysophosphatidic acid phosphatase type 6 OS=Mus musculus OX=10090 GN=Acp6 PE=1 SV=1	1	2	2	2	1444200	0	0	0	0	0	0	0	0	2355000	0		#DIV/0!
sp|Q8K0C4|CP51A_MOUSE	sp|Q8K0C4|CP51A_MOUSE	4	4	4	sp|Q8K0C4|CP51A_MOUSE Lanosterol 14-alpha demethylase OS=Mus musculus OX=10090 GN=Cyp51a1 PE=1 SV=1	1	4	4	4	1429000	0	1633200	0	0	1701900	0	0	0	0	1589300		#DIV/0!
sp|P70195|PSB7_MOUSE	sp|P70195|PSB7_MOUSE	3	3	3	sp|P70195|PSB7_MOUSE Proteasome subunit beta type-7 OS=Mus musculus OX=10090 GN=Psmb7 PE=1 SV=1	1	3	3	3	1426700	0	0	0	0	0	2803900	0	0	0	0		#DIV/0!
sp|P48193|41_MOUSE	sp|P48193|41_MOUSE	4	4	4	sp|P48193|41_MOUSE Protein 4.1 OS=Mus musculus OX=10090 GN=Epb41 PE=1 SV=2	1	4	4	4	1358000	0	1519400	1789200	966230	1230200	1122600	954230	995610	1851500	837550		#DIV/0!
sp|P27046|MA2A1_MOUSE	sp|P27046|MA2A1_MOUSE	5	5	5	sp|P27046|MA2A1_MOUSE Alpha-mannosidase 2 OS=Mus musculus OX=10090 GN=Man2a1 PE=1 SV=2	1	5	5	5	1345100	0	2510600	0	0	1520300	0	0	0	0	1675500		#DIV/0!
sp|Q99PV0|PRP8_MOUSE	sp|Q99PV0|PRP8_MOUSE	4	4	4	sp|Q99PV0|PRP8_MOUSE Pre-mRNA-processing-splicing factor 8 OS=Mus musculus OX=10090 GN=Prpf8 PE=1 SV=2	1	4	4	4	1229400	0	1514700	0	0	0	1599500	2313800	0	2917300	0		#DIV/0!
sp|Q9DBC7|KAP0_MOUSE	sp|Q9DBC7|KAP0_MOUSE	3	3	3	sp|Q9DBC7|KAP0_MOUSE cAMP-dependent protein kinase type I-alpha regulatory subunit OS=Mus musculus OX=10090 GN=Prkar1a PE=1 SV=3	1	3	3	3	1203100	0	0	0	0	0	0	0	0	0	0		#DIV/0!
sp|Q8BJU0|SGTA_MOUSE	sp|Q8BJU0|SGTA_MOUSE	2	2	2	sp|Q8BJU0|SGTA_MOUSE Small glutamine-rich tetratricopeptide repeat-containing protein alpha OS=Mus musculus OX=10090 GN=Sgta PE=1 SV=2	1	2	2	2	1200500	0	0	0	0	1330200	0	0	0	0	0		#DIV/0!
sp|Q9QUM9|PSA6_MOUSE	sp|Q9QUM9|PSA6_MOUSE	4	4	4	sp|Q9QUM9|PSA6_MOUSE Proteasome subunit alpha type-6 OS=Mus musculus OX=10090 GN=Psma6 PE=1 SV=1	1	4	4	4	1179200	0	0	0	0	0	3077500	0	0	0	0		#DIV/0!
sp|Q9D110|MTHFS_MOUSE	sp|Q9D110|MTHFS_MOUSE	2	2	2	sp|Q9D110|MTHFS_MOUSE 5-formyltetrahydrofolate cyclo-ligase OS=Mus musculus OX=10090 GN=Mthfs PE=2 SV=2	1	2	2	2	1164600	0	0	0	0	1880300	0	0	0	0	1221800		#DIV/0!
sp|Q9WV32|ARC1B_MOUSE	sp|Q9WV32|ARC1B_MOUSE	3	3	3	sp|Q9WV32|ARC1B_MOUSE Actin-related protein 2/3 complex subunit 1B OS=Mus musculus OX=10090 GN=Arpc1b PE=1 SV=4	1	3	3	3	1159500	0	0	0	0	2144500	0	0	0	0	2380200		#DIV/0!
sp|P00375|DYR_MOUSE	sp|P00375|DYR_MOUSE	2	2	2	sp|P00375|DYR_MOUSE Dihydrofolate reductase OS=Mus musculus OX=10090 GN=Dhfr PE=1 SV=3	1	2	2	2	1115900	0	0	0	2276100	1214100	0	1397600	0	1381800	1953300		#DIV/0!
sp|A2AN08|UBR4_MOUSE	sp|A2AN08|UBR4_MOUSE	4	4	4	sp|A2AN08|UBR4_MOUSE E3 ubiquitin-protein ligase UBR4 OS=Mus musculus OX=10090 GN=Ubr4 PE=1 SV=1	1	4	4	4	1048200	0	1300200	0	1863200	1370500	0	0	0	0	0		#DIV/0!
sp|O88544|CSN4_MOUSE	sp|O88544|CSN4_MOUSE	2	2	2	sp|O88544|CSN4_MOUSE COP9 signalosome complex subunit 4 OS=Mus musculus OX=10090 GN=Cops4 PE=1 SV=1	1	2	2	2	1028700	0	1208900	0	0	1505800	0	0	0	1767200	1102200		#DIV/0!
sp|O70585|DTNB_MOUSE	sp|O70585|DTNB_MOUSE	2	2	2	sp|O70585|DTNB_MOUSE Dystrobrevin beta OS=Mus musculus OX=10090 GN=Dtnb PE=1 SV=3	1	2	2	2	990200	0	0	0	0	0	0	0	0	0	0		#DIV/0!
sp|P63005|LIS1_MOUSE	sp|P63005|LIS1_MOUSE	2	2	2	sp|P63005|LIS1_MOUSE Platelet-activating factor acetylhydrolase IB subunit alpha OS=Mus musculus OX=10090 GN=Pafah1b1 PE=1 SV=2	1	2	2	2	980030	0	0	0	0	0	0	0	0	0	0		#DIV/0!
sp|Q7TMY8|HUWE1_MOUSE	sp|Q7TMY8|HUWE1_MOUSE	5	5	5	sp|Q7TMY8|HUWE1_MOUSE E3 ubiquitin-protein ligase HUWE1 OS=Mus musculus OX=10090 GN=Huwe1 PE=1 SV=5	1	5	5	5	899750	0	0	0	1924700	1405300	0	0	1010700	982030	0		#DIV/0!
sp|Q8K441|ABCA6_MOUSE	sp|Q8K441|ABCA6_MOUSE	4	4	4	sp|Q8K441|ABCA6_MOUSE ATP-binding cassette sub-family A member 6 OS=Mus musculus OX=10090 GN=Abca6 PE=1 SV=2	1	4	4	4	889030	0	1384500	0	2855000	2486200	2541100	3141700	0	2170500	1699500		#DIV/0!
sp|Q8K0G8|ESRP2_MOUSE	sp|Q8K0G8|ESRP2_MOUSE	3	3	3	sp|Q8K0G8|ESRP2_MOUSE Epithelial splicing regulatory protein 2 OS=Mus musculus OX=10090 GN=Esrp2 PE=1 SV=1	1	3	3	3	835970	0	0	0	1663300	784610	0	0	0	1372800	0		#DIV/0!
sp|Q99J39|DCMC_MOUSE	sp|Q99J39|DCMC_MOUSE	3	3	3	sp|Q99J39|DCMC_MOUSE Malonyl-CoA decarboxylase, mitochondrial OS=Mus musculus OX=10090 GN=Mlycd PE=1 SV=1	1	3	3	3	817810	0	0	0	0	1085200	0	0	0	0	0		#DIV/0!
sp|P62814|VATB2_MOUSE	sp|P62814|VATB2_MOUSE	2	2	2	sp|P62814|VATB2_MOUSE V-type proton ATPase subunit B, brain isoform OS=Mus musculus OX=10090 GN=Atp6v1b2 PE=1 SV=1	1	2	2	2	769860	0	0	0	0	0	0	0	0	1725900	0		#DIV/0!
sp|O70310|NMT1_MOUSE	sp|O70310|NMT1_MOUSE	3	3	3	sp|O70310|NMT1_MOUSE Glycylpeptide N-tetradecanoyltransferase 1 OS=Mus musculus OX=10090 GN=Nmt1 PE=1 SV=1	1	3	3	3	764480	0	0	0	0	0	0	0	0	0	0		#DIV/0!
sp|P06684|CO5_MOUSE	sp|P06684|CO5_MOUSE	3	3	2	sp|P06684|CO5_MOUSE Complement C5 OS=Mus musculus OX=10090 GN=C5 PE=1 SV=2	1	3	3	2	755320	0	2429100	0	0	0	0	0	0	0	0		#DIV/0!
sp|Q3THS6|METK2_MOUSE	sp|Q3THS6|METK2_MOUSE	7	3	3	sp|Q3THS6|METK2_MOUSE S-adenosylmethionine synthase isoform type-2 OS=Mus musculus OX=10090 GN=Mat2a PE=1 SV=2	1	7	3	3	646230	0	0	0	0	0	0	0	0	0	0		#DIV/0!
sp|Q7TPV4|MBB1A_MOUSE	sp|Q7TPV4|MBB1A_MOUSE	5	5	5	sp|Q7TPV4|MBB1A_MOUSE Myb-binding protein 1A OS=Mus musculus OX=10090 GN=Mybbp1a PE=1 SV=2	1	5	5	5	605470	0	949520	0	1221100	0	1041200	0	0	1216200	980190		#DIV/0!
sp|P16627|HS71L_MOUSE	sp|P16627|HS71L_MOUSE	9	3	3	sp|P16627|HS71L_MOUSE Heat shock 70 kDa protein 1-like OS=Mus musculus OX=10090 GN=Hspa1l PE=1 SV=4	1	9	3	3	569220	0	0	0	0	0	0	0	0	0	0		#DIV/0!
sp|Q9D773|RM02_MOUSE	sp|Q9D773|RM02_MOUSE	2	2	2	sp|Q9D773|RM02_MOUSE 39S ribosomal protein L2, mitochondrial OS=Mus musculus OX=10090 GN=Mrpl2 PE=1 SV=1	1	2	2	2	434970	0	0	0	0	0	0	0	0	0	0		#DIV/0!
sp|Q99P27|PG12B_MOUSE	sp|Q99P27|PG12B_MOUSE	4	4	4	sp|Q99P27|PG12B_MOUSE Group XIIB secretory phospholipase A2-like protein OS=Mus musculus OX=10090 GN=Pla2g12b PE=1 SV=1	1	4	4	4	383420	0	0	1193100	690860	410630	0	0	768940	638260	894260		#DIV/0!
sp|Q921I9|EXOS4_MOUSE	sp|Q921I9|EXOS4_MOUSE	2	2	2	sp|Q921I9|EXOS4_MOUSE Exosome complex component RRP41 OS=Mus musculus OX=10090 GN=Exosc4 PE=1 SV=3	1	2	2	2	335660	0	328120	511730	0	0	0	0	0	0	0		#DIV/0!
sp|P84228|H32_MOUSE	sp|P84228|H32_MOUSE	6	1	1	sp|P84228|H32_MOUSE Histone H3.2 OS=Mus musculus OX=10090 GN=Hist1h3b PE=1 SV=2	1	6	1	1	281220	0	0	0	6633500	0	0	0	0	0	248890		#DIV/0!
sp|Q02566|MYH6_MOUSE	sp|Q02566|MYH6_MOUSE	36	2	2	sp|Q02566|MYH6_MOUSE Myosin-6 OS=Mus musculus OX=10090 GN=Myh6 PE=1 SV=2	1	36	2	2	0	0	0	0	0	0	0	0	0	6347800	0		#DIV/0!
sp|P13541|MYH3_MOUSE	sp|P13541|MYH3_MOUSE	30	1	0	sp|P13541|MYH3_MOUSE Myosin-3 OS=Mus musculus OX=10090 GN=Myh3 PE=2 SV=2	1	30	1	0	0	0	0	0	0	0	0	0	1829600	0	0		#DIV/0!
sp|P11588|MUP1_MOUSE	sp|P11588|MUP1_MOUSE	18	1	1	sp|P11588|MUP1_MOUSE Major urinary protein 1 OS=Mus musculus OX=10090 GN=Mup1 PE=1 SV=1	1	18	1	1	0	0	0	0	0	0	0	0	0	1138000	0		#DIV/0!
sp|B5X0G2|MUP17_MOUSE	sp|B5X0G2|MUP17_MOUSE	17	1	1	sp|B5X0G2|MUP17_MOUSE Major urinary protein 17 OS=Mus musculus OX=10090 GN=Mup17 PE=2 SV=2	1	17	1	1	0	0	0	0	0	0	0	0	0	1779900	0		#DIV/0!
sp|P11589|MUP2_MOUSE	sp|P11589|MUP2_MOUSE	17	1	1	sp|P11589|MUP2_MOUSE Major urinary protein 2 OS=Mus musculus OX=10090 GN=Mup2 PE=1 SV=1	1	17	1	1	0	0	0	0	0	0	0	0	0	1074700	0		#DIV/0!
sp|Q61147|CERU_MOUSE;CON__ENSEMBL:ENSBTAP00000031900	sp|Q61147|CERU_MOUSE	14;1	14;1	14;1	sp|Q61147|CERU_MOUSE Ceruloplasmin OS=Mus musculus OX=10090 GN=Cp PE=1 SV=2	2	14	14	14	0	0	18627000	22094000	0	4301800	0	0	4214800	5785200	11821000		#DIV/0!
sp|Q62452|UD19_MOUSE	sp|Q62452|UD19_MOUSE	14	5	5	sp|Q62452|UD19_MOUSE UDP-glucuronosyltransferase 1-9 OS=Mus musculus OX=10090 GN=Ugt1a9 PE=1 SV=3	1	14	5	5	0	0	0	0	0	0	4220100	0	0	0	7871600		#DIV/0!
sp|P17156|HSP72_MOUSE	sp|P17156|HSP72_MOUSE	13	1	1	sp|P17156|HSP72_MOUSE Heat shock-related 70 kDa protein 2 OS=Mus musculus OX=10090 GN=Hspa2 PE=1 SV=2	1	13	1	1	0	0	0	0	0	0	0	0	0	1124300	0		#DIV/0!
sp|Q91WS4|BHMT2_MOUSE	sp|Q91WS4|BHMT2_MOUSE	12	8	8	sp|Q91WS4|BHMT2_MOUSE S-methylmethionine--homocysteine S-methyltransferase BHMT2 OS=Mus musculus OX=10090 GN=Bhmt2 PE=1 SV=2	1	12	8	8	0	0	0	0	0	30277000	9935800	0	11849000	26940000	0		#DIV/0!
sp|Q8CGP2|H2B1P_MOUSE;sp|Q8CGP1|H2B1K_MOUSE;sp|Q64475|H2B1B_MOUSE;sp|P70696|H2B1A_MOUSE	sp|Q8CGP2|H2B1P_MOUSE;sp|Q8CGP1|H2B1K_MOUSE;sp|Q64475|H2B1B_MOUSE	10;10;10;4	1;1;1;0	0;0;0;0	sp|Q8CGP2|H2B1P_MOUSE Histone H2B type 1-P OS=Mus musculus OX=10090 GN=Hist1h2bp PE=1 SV=3;sp|Q8CGP1|H2B1K_MOUSE Histone H2B type 1-K OS=Mus musculus OX=10090 GN=Hist1h2bk PE=1 SV=3;sp|Q64475|H2B1B_MOUSE Histone H2B type 1-B OS=Mus musculus OX=10090 GN=His	4	10	1	0	0	0	0	0	0	0	0	1661300	0	0	0		#DIV/0!
sp|P24457|CP2DB_MOUSE	sp|P24457|CP2DB_MOUSE	10	1	1	sp|P24457|CP2DB_MOUSE Cytochrome P450 2D11 OS=Mus musculus OX=10090 GN=Cyp2d11 PE=2 SV=2	1	10	1	1	0	0	0	0	0	2197400	1378000	0	1493100	0	2515000		#DIV/0!
sp|P48962|ADT1_MOUSE;sp|Q3V132|ADT4_MOUSE	sp|P48962|ADT1_MOUSE	9;3	1;0	1;0	sp|P48962|ADT1_MOUSE ADP/ATP translocase 1 OS=Mus musculus OX=10090 GN=Slc25a4 PE=1 SV=4	2	9	1	1	0	0	0	0	0	0	0	5048500	0	0	0		#DIV/0!
sp|P09542|MYL3_MOUSE	sp|P09542|MYL3_MOUSE	9	6	6	sp|P09542|MYL3_MOUSE Myosin light chain 3 OS=Mus musculus OX=10090 GN=Myl3 PE=1 SV=4	1	9	6	6	0	0	0	0	0	0	0	8211800	1944800	0	0		#DIV/0!
sp|P10630|IF4A2_MOUSE	sp|P10630|IF4A2_MOUSE	9	2	2	sp|P10630|IF4A2_MOUSE Eukaryotic initiation factor 4A-II OS=Mus musculus OX=10090 GN=Eif4a2 PE=1 SV=2	1	9	2	2	0	0	0	0	0	0	0	0	0	0	1185000		#DIV/0!
sp|P62631|EF1A2_MOUSE	sp|P62631|EF1A2_MOUSE	9	2	2	sp|P62631|EF1A2_MOUSE Elongation factor 1-alpha 2 OS=Mus musculus OX=10090 GN=Eef1a2 PE=1 SV=1	1	9	2	2	0	0	0	0	0	0	0	0	2234800	0	0		#DIV/0!
sp|Q8BFZ3|ACTBL_MOUSE	sp|Q8BFZ3|ACTBL_MOUSE	9	1	1	sp|Q8BFZ3|ACTBL_MOUSE Beta-actin-like protein 2 OS=Mus musculus OX=10090 GN=Actbl2 PE=1 SV=1	1	9	1	1	0	0	0	0	0	0	0	0	0	0	118410		#DIV/0!
sp|Q922F4|TBB6_MOUSE	sp|Q922F4|TBB6_MOUSE	9	2	2	sp|Q922F4|TBB6_MOUSE Tubulin beta-6 chain OS=Mus musculus OX=10090 GN=Tubb6 PE=1 SV=1	1	9	2	2	0	0	0	5466100	0	0	0	0	0	0	0		#DIV/0!
sp|Q8CGP0|H2B3B_MOUSE;sp|Q9D2U9|H2B3A_MOUSE;sp|Q64524|H2B2E_MOUSE	sp|Q8CGP0|H2B3B_MOUSE;sp|Q9D2U9|H2B3A_MOUSE;sp|Q64524|H2B2E_MOUSE	8;8;7	3;3;3	3;3;3	sp|Q8CGP0|H2B3B_MOUSE Histone H2B type 3-B OS=Mus musculus OX=10090 GN=Hist3h2bb PE=1 SV=3;sp|Q9D2U9|H2B3A_MOUSE Histone H2B type 3-A OS=Mus musculus OX=10090 GN=Hist3h2ba PE=1 SV=3;sp|Q64524|H2B2E_MOUSE Histone H2B type 2-E OS=Mus musculus OX=10090 GN=His	3	8	3	3	0	0	3655100	3635000	0	0	0	0	0	1970500	6931600		#DIV/0!
sp|P01897|HA1L_MOUSE	sp|P01897|HA1L_MOUSE	8	1	1	sp|P01897|HA1L_MOUSE H-2 class I histocompatibility antigen, L-D alpha chain OS=Mus musculus OX=10090 GN=H2-L PE=1 SV=2	1	8	1	1	0	0	0	0	0	0	0	0	0	2033300	0		#DIV/0!
sp|P43277|H13_MOUSE	sp|P43277|H13_MOUSE	8	1	0	sp|P43277|H13_MOUSE Histone H1.3 OS=Mus musculus OX=10090 GN=Hist1h1d PE=1 SV=2	1	8	1	0	0	0	0	0	0	0	0	0	0	0	9433300		#DIV/0!
sp|Q02788|CO6A2_MOUSE	sp|Q02788|CO6A2_MOUSE	8	8	8	sp|Q02788|CO6A2_MOUSE Collagen alpha-2(VI) chain OS=Mus musculus OX=10090 GN=Col6a2 PE=1 SV=3	1	8	8	8	0	0	0	0	5415300	0	0	9163200	0	4973600	3575600		#DIV/0!
sp|Q6URW6|MYH14_MOUSE	sp|Q6URW6|MYH14_MOUSE	8	4	4	sp|Q6URW6|MYH14_MOUSE Myosin-14 OS=Mus musculus OX=10090 GN=Myh14 PE=1 SV=1	1	8	4	4	0	0	0	6288400	3046400	0	4228400	0	8194900	3818800	4398100		#DIV/0!
sp|Q80W21|GSTM7_MOUSE	sp|Q80W21|GSTM7_MOUSE	8	1	1	sp|Q80W21|GSTM7_MOUSE Glutathione S-transferase Mu 7 OS=Mus musculus OX=10090 GN=Gstm7 PE=1 SV=1	1	8	1	1	0	0	0	0	0	0	0	0	756350	0	0		#DIV/0!
sp|Q9R092|H17B6_MOUSE	sp|Q9R092|H17B6_MOUSE	8	2	2	sp|Q9R092|H17B6_MOUSE 17-beta-hydroxysteroid dehydrogenase type 6 OS=Mus musculus OX=10090 GN=Hsd17b6 PE=1 SV=1	1	8	2	2	0	0	0	0	0	0	0	0	0	0	2446900		#DIV/0!
sp|O35969|GAMT_MOUSE	sp|O35969|GAMT_MOUSE	7	7	7	sp|O35969|GAMT_MOUSE Guanidinoacetate N-methyltransferase OS=Mus musculus OX=10090 GN=Gamt PE=1 SV=1	1	7	7	7	0	0	10618000	0	0	10166000	7970000	6431700	0	0	9428200		#DIV/0!
sp|P14685|PSMD3_MOUSE	sp|P14685|PSMD3_MOUSE	7	7	7	sp|P14685|PSMD3_MOUSE 26S proteasome non-ATPase regulatory subunit 3 OS=Mus musculus OX=10090 GN=Psmd3 PE=1 SV=3	1	7	7	7	0	0	3839300	0	6845300	4047400	4722600	5181100	4228200	4951400	3778400		#DIV/0!
sp|P28666|MUG2_MOUSE	sp|P28666|MUG2_MOUSE	7	2	2	sp|P28666|MUG2_MOUSE Murinoglobulin-2 OS=Mus musculus OX=10090 GN=Mug2 PE=1 SV=2	1	7	2	2	0	0	1925600	0	0	0	0	0	0	0	0		#DIV/0!
sp|P97449|AMPN_MOUSE	sp|P97449|AMPN_MOUSE	7	7	7	sp|P97449|AMPN_MOUSE Aminopeptidase N OS=Mus musculus OX=10090 GN=Anpep PE=1 SV=4	1	7	7	7	0	0	2592400	1586700	0	1461900	0	1522700	0	2318200	1765100		#DIV/0!
sp|Q3UTJ2|SRBS2_MOUSE	sp|Q3UTJ2|SRBS2_MOUSE	7	7	7	sp|Q3UTJ2|SRBS2_MOUSE Sorbin and SH3 domain-containing protein 2 OS=Mus musculus OX=10090 GN=Sorbs2 PE=1 SV=2	1	7	7	7	0	0	10905000	0	0	4480100	0	3327600	3646600	0	7125900		#DIV/0!
sp|Q3UV17|K22O_MOUSE	sp|Q3UV17|K22O_MOUSE	7	1	1	sp|Q3UV17|K22O_MOUSE Keratin, type II cytoskeletal 2 oral OS=Mus musculus OX=10090 GN=Krt76 PE=1 SV=1	1	7	1	1	0	0	0	0	0	0	0	0	0	0	5107500		#DIV/0!
sp|Q8CC88|VWA8_MOUSE	sp|Q8CC88|VWA8_MOUSE	7	7	7	sp|Q8CC88|VWA8_MOUSE von Willebrand factor A domain-containing protein 8 OS=Mus musculus OX=10090 GN=Vwa8 PE=1 SV=2	1	7	7	7	0	0	0	0	3577000	0	0	0	0	0	0		#DIV/0!
sp|Q8VDQ1|PTGR2_MOUSE	sp|Q8VDQ1|PTGR2_MOUSE	7	7	7	sp|Q8VDQ1|PTGR2_MOUSE Prostaglandin reductase 2 OS=Mus musculus OX=10090 GN=Ptgr2 PE=1 SV=2	1	7	7	7	0	0	1679600	0	5797500	2121500	2917000	6421200	2982600	2201500	1743500		#DIV/0!
sp|Q9ERG0|LIMA1_MOUSE	sp|Q9ERG0|LIMA1_MOUSE	7	7	7	sp|Q9ERG0|LIMA1_MOUSE LIM domain and actin-binding protein 1 OS=Mus musculus OX=10090 GN=Lima1 PE=1 SV=3	1	7	7	7	0	0	0	2419500	1592000	2056400	1836000	0	0	2819500	2302400		#DIV/0!
sp|P13745|GSTA1_MOUSE;sp|P10648|GSTA2_MOUSE	sp|P13745|GSTA1_MOUSE;sp|P10648|GSTA2_MOUSE	6;4	3;2	3;2	sp|P13745|GSTA1_MOUSE Glutathione S-transferase A1 OS=Mus musculus OX=10090 GN=Gsta1 PE=1 SV=2;sp|P10648|GSTA2_MOUSE Glutathione S-transferase A2 OS=Mus musculus OX=10090 GN=Gsta2 PE=1 SV=3	2	6	3	3	0	0	0	0	0	0	0	0	0	0	2492500		#DIV/0!
sp|O08553|DPYL2_MOUSE	sp|O08553|DPYL2_MOUSE	6	6	6	sp|O08553|DPYL2_MOUSE Dihydropyrimidinase-related protein 2 OS=Mus musculus OX=10090 GN=Dpysl2 PE=1 SV=2	1	6	6	6	0	0	0	0	0	0	3611600	0	0	0	0		#DIV/0!
sp|O35381|AN32A_MOUSE	sp|O35381|AN32A_MOUSE	6	6	6	sp|O35381|AN32A_MOUSE Acidic leucine-rich nuclear phosphoprotein 32 family member A OS=Mus musculus OX=10090 GN=Anp32a PE=1 SV=1	1	6	6	6	0	0	0	0	0	0	8174100	6031500	5735500	10779000	0		#DIV/0!
sp|P02089|HBB2_MOUSE	sp|P02089|HBB2_MOUSE	6	2	2	sp|P02089|HBB2_MOUSE Hemoglobin subunit beta-2 OS=Mus musculus OX=10090 GN=Hbb-b2 PE=1 SV=2	1	6	2	2	0	0	0	0	0	3439300	2573900	0	0	2038600	0		#DIV/0!
sp|P84084|ARF5_MOUSE	sp|P84084|ARF5_MOUSE	6	2	2	sp|P84084|ARF5_MOUSE ADP-ribosylation factor 5 OS=Mus musculus OX=10090 GN=Arf5 PE=1 SV=2	1	6	2	2	0	0	0	0	0	0	0	0	917510	0	0		#DIV/0!
sp|Q03734|SPA3M_MOUSE	sp|Q03734|SPA3M_MOUSE	6	2	1	sp|Q03734|SPA3M_MOUSE Serine protease inhibitor A3M OS=Mus musculus OX=10090 GN=Serpina3m PE=1 SV=2	1	6	2	1	0	0	0	6593800	0	0	0	0	0	0	0		#DIV/0!
sp|Q6P4T2|U520_MOUSE	sp|Q6P4T2|U520_MOUSE	6	6	6	sp|Q6P4T2|U520_MOUSE U5 small nuclear ribonucleoprotein 200 kDa helicase OS=Mus musculus OX=10090 GN=Snrnp200 PE=1 SV=1	1	6	6	6	0	0	0	3532900	1977400	0	2437200	0	0	5275100	0		#DIV/0!
sp|Q91V41|RAB14_MOUSE	sp|Q91V41|RAB14_MOUSE	6	5	5	sp|Q91V41|RAB14_MOUSE Ras-related protein Rab-14 OS=Mus musculus OX=10090 GN=Rab14 PE=1 SV=3	1	6	5	5	0	0	0	0	0	0	0	0	0	4056200	0		#DIV/0!
sp|Q9DBW0|CP4V2_MOUSE	sp|Q9DBW0|CP4V2_MOUSE	6	6	6	sp|Q9DBW0|CP4V2_MOUSE Cytochrome P450 4V2 OS=Mus musculus OX=10090 GN=Cyp4v2 PE=1 SV=1	1	6	6	6	0	0	0	0	21247000	12588000	15424000	15789000	12095000	8435600	8377900		#DIV/0!
sp|B2RQC6|PYR1_MOUSE	sp|B2RQC6|PYR1_MOUSE	5	2	2	sp|B2RQC6|PYR1_MOUSE CAD protein OS=Mus musculus OX=10090 GN=Cad PE=1 SV=1	1	5	2	2	0	0	0	1069500	0	0	0	0	327890	0	0		#DIV/0!
sp|O35658|C1QBP_MOUSE	sp|O35658|C1QBP_MOUSE	5	5	5	sp|O35658|C1QBP_MOUSE Complement component 1 Q subcomponent-binding protein, mitochondrial OS=Mus musculus OX=10090 GN=C1qbp PE=1 SV=1	1	5	5	5	0	0	0	0	0	4918600	7001200	0	10108000	7064900	0		#DIV/0!
sp|O89079|COPE_MOUSE	sp|O89079|COPE_MOUSE	5	5	5	sp|O89079|COPE_MOUSE Coatomer subunit epsilon OS=Mus musculus OX=10090 GN=Cope PE=1 SV=3	1	5	5	5	0	0	4002600	0	0	3791600	0	3895400	0	0	3331800		#DIV/0!
sp|P19137|LAMA1_MOUSE	sp|P19137|LAMA1_MOUSE	5	5	5	sp|P19137|LAMA1_MOUSE Laminin subunit alpha-1 OS=Mus musculus OX=10090 GN=Lama1 PE=1 SV=2	1	5	5	5	0	0	0	0	17903000	0	0	0	0	0	0		#DIV/0!
sp|P42227|STAT3_MOUSE	sp|P42227|STAT3_MOUSE	5	5	5	sp|P42227|STAT3_MOUSE Signal transducer and activator of transcription 3 OS=Mus musculus OX=10090 GN=Stat3 PE=1 SV=2	1	5	5	5	0	0	0	0	0	0	0	0	0	3101400	0		#DIV/0!
sp|P50516|VATA_MOUSE	sp|P50516|VATA_MOUSE	5	5	5	sp|P50516|VATA_MOUSE V-type proton ATPase catalytic subunit A OS=Mus musculus OX=10090 GN=Atp6v1a PE=1 SV=2	1	5	5	5	0	0	0	0	0	0	0	0	3294500	0	0		#DIV/0!
sp|P97501|FMO3_MOUSE	sp|P97501|FMO3_MOUSE	5	5	5	sp|P97501|FMO3_MOUSE Dimethylaniline monooxygenase [N-oxide-forming] 3 OS=Mus musculus OX=10090 GN=Fmo3 PE=1 SV=1	1	5	5	5	0	0	0	0	0	0	0	0	0	0	8688300		#DIV/0!
sp|Q02819|NUCB1_MOUSE	sp|Q02819|NUCB1_MOUSE	5	5	5	sp|Q02819|NUCB1_MOUSE Nucleobindin-1 OS=Mus musculus OX=10090 GN=Nucb1 PE=1 SV=2	1	5	5	5	0	0	6144400	0	0	8429800	4211600	5824700	4762200	5139600	5755800		#DIV/0!
sp|Q5XJY5|COPD_MOUSE	sp|Q5XJY5|COPD_MOUSE	5	5	5	sp|Q5XJY5|COPD_MOUSE Coatomer subunit delta OS=Mus musculus OX=10090 GN=Arcn1 PE=1 SV=2	1	5	5	5	0	0	8036500	0	7253100	6489300	0	0	0	8432900	0		#DIV/0!
sp|Q61029|LAP2B_MOUSE	sp|Q61029|LAP2B_MOUSE	5	5	5	sp|Q61029|LAP2B_MOUSE Lamina-associated polypeptide 2, isoforms beta/delta/epsilon/gamma OS=Mus musculus OX=10090 GN=Tmpo PE=1 SV=4	1	5	5	5	0	0	0	0	0	0	0	4937500	0	0	1584900		#DIV/0!
sp|Q61490|CD166_MOUSE	sp|Q61490|CD166_MOUSE	5	5	5	sp|Q61490|CD166_MOUSE CD166 antigen OS=Mus musculus OX=10090 GN=Alcam PE=1 SV=3	1	5	5	5	0	0	4129300	0	0	0	0	0	0	0	2647100		#DIV/0!
sp|Q61990|PCBP2_MOUSE	sp|Q61990|PCBP2_MOUSE	5	3	3	sp|Q61990|PCBP2_MOUSE Poly(rC)-binding protein 2 OS=Mus musculus OX=10090 GN=Pcbp2 PE=1 SV=1	1	5	3	3	0	0	0	0	3464500	0	0	0	0	0	1876000		#DIV/0!
sp|Q8K354|CBR3_MOUSE	sp|Q8K354|CBR3_MOUSE	5	4	4	sp|Q8K354|CBR3_MOUSE Carbonyl reductase [NADPH] 3 OS=Mus musculus OX=10090 GN=Cbr3 PE=1 SV=1	1	5	4	4	0	0	14574000	0	0	0	0	0	0	0	0		#DIV/0!
sp|Q8K4E0|ALMS1_MOUSE	sp|Q8K4E0|ALMS1_MOUSE	5	5	5	sp|Q8K4E0|ALMS1_MOUSE Alstrom syndrome protein 1 homolog OS=Mus musculus OX=10090 GN=Alms1 PE=1 SV=2	1	5	5	5	0	0	1742900	0	0	0	0	0	0	0	0		#DIV/0!
sp|Q8R1F5|HYI_MOUSE	sp|Q8R1F5|HYI_MOUSE	5	5	5	sp|Q8R1F5|HYI_MOUSE Putative hydroxypyruvate isomerase OS=Mus musculus OX=10090 GN=Hyi PE=1 SV=2	1	5	5	5	0	0	0	0	0	11264000	9621400	7658600	6978200	11254000	4308600		#DIV/0!
sp|Q91VT4|CBR4_MOUSE	sp|Q91VT4|CBR4_MOUSE	5	5	5	sp|Q91VT4|CBR4_MOUSE Carbonyl reductase family member 4 OS=Mus musculus OX=10090 GN=Cbr4 PE=1 SV=2	1	5	5	5	0	0	0	0	0	0	1733200	0	0	0	0		#DIV/0!
sp|Q99JW2|ACY1_MOUSE	sp|Q99JW2|ACY1_MOUSE	5	5	5	sp|Q99JW2|ACY1_MOUSE Aminoacylase-1 OS=Mus musculus OX=10090 GN=Acy1 PE=1 SV=1	1	5	5	5	0	0	0	0	0	0	0	0	2800900	0	2084600		#DIV/0!
sp|Q9D1G1|RAB1B_MOUSE	sp|Q9D1G1|RAB1B_MOUSE	5	2	2	sp|Q9D1G1|RAB1B_MOUSE Ras-related protein Rab-1B OS=Mus musculus OX=10090 GN=Rab1b PE=1 SV=1	1	5	2	2	0	0	0	0	0	0	0	0	0	0	3078400		#DIV/0!
sp|Q9WU78|PDC6I_MOUSE	sp|Q9WU78|PDC6I_MOUSE	5	5	5	sp|Q9WU78|PDC6I_MOUSE Programmed cell death 6-interacting protein OS=Mus musculus OX=10090 GN=Pdcd6ip PE=1 SV=3	1	5	5	5	0	0	0	0	0	0	0	0	4841200	0	0		#DIV/0!
sp|Q61703|ITIH2_MOUSE;CON__Q9TRI1	sp|Q61703|ITIH2_MOUSE	4;1	4;1	4;1	sp|Q61703|ITIH2_MOUSE Inter-alpha-trypsin inhibitor heavy chain H2 OS=Mus musculus OX=10090 GN=Itih2 PE=1 SV=1	2	4	4	4	0	0	7225000	0	0	0	0	0	0	0	4417200		#DIV/0!
sp|E9Q7G0|NUMA1_MOUSE	sp|E9Q7G0|NUMA1_MOUSE	4	4	4	sp|E9Q7G0|NUMA1_MOUSE Nuclear mitotic apparatus protein 1 OS=Mus musculus OX=10090 GN=Numa1 PE=1 SV=1	1	4	4	4	0	0	0	0	0	0	0	0	0	0	2789400		#DIV/0!
sp|O35386|PAHX_MOUSE	sp|O35386|PAHX_MOUSE	4	4	4	sp|O35386|PAHX_MOUSE Phytanoyl-CoA dioxygenase, peroxisomal OS=Mus musculus OX=10090 GN=Phyh PE=1 SV=1	1	4	4	4	0	0	0	0	0	2542000	0	0	0	0	0		#DIV/0!
sp|O35887|CALU_MOUSE	sp|O35887|CALU_MOUSE	4	4	4	sp|O35887|CALU_MOUSE Calumenin OS=Mus musculus OX=10090 GN=Calu PE=1 SV=1	1	4	4	4	0	0	24013000	10350000	1280600	0	0	0	2088100	2195800	6152900		#DIV/0!
sp|O55029|COPB2_MOUSE	sp|O55029|COPB2_MOUSE	4	4	4	sp|O55029|COPB2_MOUSE Coatomer subunit beta OS=Mus musculus OX=10090 GN=Copb2 PE=1 SV=2	1	4	4	4	0	0	3373900	3832500	0	0	5524600	0	2607200	2708100	3072800		#DIV/0!
sp|O88962|CP8B1_MOUSE	sp|O88962|CP8B1_MOUSE	4	4	4	sp|O88962|CP8B1_MOUSE 7-alpha-hydroxycholest-4-en-3-one 12-alpha-hydroxylase OS=Mus musculus OX=10090 GN=Cyp8b1 PE=1 SV=1	1	4	4	4	0	0	0	0	0	0	0	0	0	3555800	0		#DIV/0!
sp|P00920|CAH2_MOUSE	sp|P00920|CAH2_MOUSE	4	4	4	sp|P00920|CAH2_MOUSE Carbonic anhydrase 2 OS=Mus musculus OX=10090 GN=Ca2 PE=1 SV=4	1	4	4	4	0	0	0	21364000	0	0	0	0	0	0	0		#DIV/0!
sp|P02463|CO4A1_MOUSE	sp|P02463|CO4A1_MOUSE	4	4	4	sp|P02463|CO4A1_MOUSE Collagen alpha-1(IV) chain OS=Mus musculus OX=10090 GN=Col4a1 PE=1 SV=4	1	4	4	4	0	0	0	0	0	0	0	25957000	0	0	0		#DIV/0!
sp|P04117|FABP4_MOUSE	sp|P04117|FABP4_MOUSE	4	4	4	sp|P04117|FABP4_MOUSE Fatty acid-binding protein, adipocyte OS=Mus musculus OX=10090 GN=Fabp4 PE=1 SV=3	1	4	4	4	0	0	0	0	0	0	0	0	0	0	4732500		#DIV/0!
sp|P04247|MYG_MOUSE	sp|P04247|MYG_MOUSE	4	4	4	sp|P04247|MYG_MOUSE Myoglobin OS=Mus musculus OX=10090 GN=Mb PE=1 SV=3	1	4	4	4	0	0	0	0	0	0	0	0	4219900	0	0		#DIV/0!
sp|P10107|ANXA1_MOUSE	sp|P10107|ANXA1_MOUSE	4	4	4	sp|P10107|ANXA1_MOUSE Annexin A1 OS=Mus musculus OX=10090 GN=Anxa1 PE=1 SV=2	1	4	4	4	0	0	4250300	0	0	0	0	0	0	0	6161700		#DIV/0!
sp|P14428|HA1Q_MOUSE	sp|P14428|HA1Q_MOUSE	4	1	1	sp|P14428|HA1Q_MOUSE H-2 class I histocompatibility antigen, K-Q alpha chain (Fragment) OS=Mus musculus OX=10090 GN=H2-K1 PE=1 SV=1	1	4	1	1	0	0	0	0	0	0	0	0	0	718050	0		#DIV/0!
sp|P19221|THRB_MOUSE	sp|P19221|THRB_MOUSE	4	4	4	sp|P19221|THRB_MOUSE Prothrombin OS=Mus musculus OX=10090 GN=F2 PE=1 SV=1	1	4	4	4	0	0	8628700	0	0	0	0	0	0	0	4614100		#DIV/0!
sp|P39061|COIA1_MOUSE	sp|P39061|COIA1_MOUSE	4	4	4	sp|P39061|COIA1_MOUSE Collagen alpha-1(XVIII) chain OS=Mus musculus OX=10090 GN=Col18a1 PE=1 SV=4	1	4	4	4	0	0	0	0	0	0	0	0	0	0	1909100		#DIV/0!
sp|P41105|RL28_MOUSE	sp|P41105|RL28_MOUSE	4	4	4	sp|P41105|RL28_MOUSE 60S ribosomal protein L28 OS=Mus musculus OX=10090 GN=Rpl28 PE=1 SV=2	1	4	4	4	0	0	0	0	0	0	2313700	0	684710	1127500	0		#DIV/0!
sp|P45591|COF2_MOUSE	sp|P45591|COF2_MOUSE	4	2	2	sp|P45591|COF2_MOUSE Cofilin-2 OS=Mus musculus OX=10090 GN=Cfl2 PE=1 SV=1	1	4	2	2	0	0	0	0	0	0	0	0	1680600	0	0		#DIV/0!
sp|P49312|ROA1_MOUSE	sp|P49312|ROA1_MOUSE	4	4	4	sp|P49312|ROA1_MOUSE Heterogeneous nuclear ribonucleoprotein A1 OS=Mus musculus OX=10090 GN=Hnrnpa1 PE=1 SV=2	1	4	4	4	0	0	0	0	0	5403500	2946500	3453600	0	0	3979100		#DIV/0!
sp|P50171|DHB8_MOUSE	sp|P50171|DHB8_MOUSE	4	4	4	sp|P50171|DHB8_MOUSE Estradiol 17-beta-dehydrogenase 8 OS=Mus musculus OX=10090 GN=Hsd17b8 PE=1 SV=2	1	4	4	4	0	0	0	641380	0	1480100	1100800	0	1177000	1204000	1724700		#DIV/0!
sp|P51125|ICAL_MOUSE	sp|P51125|ICAL_MOUSE	4	4	4	sp|P51125|ICAL_MOUSE Calpastatin OS=Mus musculus OX=10090 GN=Cast PE=1 SV=2	1	4	4	4	0	0	0	2070800	0	0	0	0	0	817510	0		#DIV/0!
sp|P51859|HDGF_MOUSE	sp|P51859|HDGF_MOUSE	4	4	4	sp|P51859|HDGF_MOUSE Hepatoma-derived growth factor OS=Mus musculus OX=10090 GN=Hdgf PE=1 SV=2	1	4	4	4	0	0	0	1431300	0	0	4987200	0	0	0	0		#DIV/0!
sp|P52792|HXK4_MOUSE	sp|P52792|HXK4_MOUSE	4	4	4	sp|P52792|HXK4_MOUSE Hexokinase-4 OS=Mus musculus OX=10090 GN=Gck PE=1 SV=1	1	4	4	4	0	0	0	0	0	3178700	0	3181100	0	0	0		#DIV/0!
sp|P62196|PRS8_MOUSE	sp|P62196|PRS8_MOUSE	4	4	4	sp|P62196|PRS8_MOUSE 26S proteasome regulatory subunit 8 OS=Mus musculus OX=10090 GN=Psmc5 PE=1 SV=1	1	4	4	4	0	0	0	0	3282000	0	0	0	0	0	1879300		#DIV/0!
sp|P62827|RAN_MOUSE	sp|P62827|RAN_MOUSE	4	4	4	sp|P62827|RAN_MOUSE GTP-binding nuclear protein Ran OS=Mus musculus OX=10090 GN=Ran PE=1 SV=3	1	4	4	4	0	0	2884000	0	0	5961300	0	0	0	0	0		#DIV/0!
sp|P63158|HMGB1_MOUSE	sp|P63158|HMGB1_MOUSE	4	4	4	sp|P63158|HMGB1_MOUSE High mobility group protein B1 OS=Mus musculus OX=10090 GN=Hmgb1 PE=1 SV=2	1	4	4	4	0	0	4837800	3206100	0	0	0	0	0	3207800	0		#DIV/0!
sp|P70194|CLC4F_MOUSE	sp|P70194|CLC4F_MOUSE	4	4	4	sp|P70194|CLC4F_MOUSE C-type lectin domain family 4 member F OS=Mus musculus OX=10090 GN=Clec4f PE=1 SV=1	1	4	4	4	0	0	1033700	0	0	0	0	0	0	0	0		#DIV/0!
sp|Q07076|ANXA7_MOUSE	sp|Q07076|ANXA7_MOUSE	4	4	4	sp|Q07076|ANXA7_MOUSE Annexin A7 OS=Mus musculus OX=10090 GN=Anxa7 PE=1 SV=2	1	4	4	4	0	0	2982300	3435100	0	0	6447700	0	0	0	0		#DIV/0!
sp|Q2TPA8|HSDL2_MOUSE	sp|Q2TPA8|HSDL2_MOUSE	4	4	4	sp|Q2TPA8|HSDL2_MOUSE Hydroxysteroid dehydrogenase-like protein 2 OS=Mus musculus OX=10090 GN=Hsdl2 PE=1 SV=1	1	4	4	4	0	0	1177800	0	0	0	2201600	0	2259300	2722400	0		#DIV/0!
sp|Q3THW5|H2AV_MOUSE	sp|Q3THW5|H2AV_MOUSE	4	2	2	sp|Q3THW5|H2AV_MOUSE Histone H2A.V OS=Mus musculus OX=10090 GN=H2afv PE=1 SV=3	1	4	2	2	0	0	0	0	0	0	0	9593700	7370700	0	0		#DIV/0!
sp|Q60710|SAMH1_MOUSE	sp|Q60710|SAMH1_MOUSE	4	4	4	sp|Q60710|SAMH1_MOUSE Deoxynucleoside triphosphate triphosphohydrolase SAMHD1 OS=Mus musculus OX=10090 GN=Samhd1 PE=1 SV=3	1	4	4	4	0	0	0	0	0	4190200	3396900	3740500	0	4842600	2272900		#DIV/0!
sp|Q80VP1|EPN1_MOUSE	sp|Q80VP1|EPN1_MOUSE	4	4	4	sp|Q80VP1|EPN1_MOUSE Epsin-1 OS=Mus musculus OX=10090 GN=Epn1 PE=1 SV=3	1	4	4	4	0	0	0	0	0	0	3352100	0	3556500	0	0		#DIV/0!
sp|Q80X19|COEA1_MOUSE	sp|Q80X19|COEA1_MOUSE	4	4	4	sp|Q80X19|COEA1_MOUSE Collagen alpha-1(XIV) chain OS=Mus musculus OX=10090 GN=Col14a1 PE=1 SV=2	1	4	4	4	0	0	0	0	0	0	0	0	0	0	823660		#DIV/0!
sp|Q8C0C7|SYFA_MOUSE	sp|Q8C0C7|SYFA_MOUSE	4	4	4	sp|Q8C0C7|SYFA_MOUSE Phenylalanine--tRNA ligase alpha subunit OS=Mus musculus OX=10090 GN=Farsa PE=1 SV=1	1	4	4	4	0	0	0	0	4644600	0	0	0	0	2962800	1822100		#DIV/0!
sp|Q8R0V5|I23O2_MOUSE	sp|Q8R0V5|I23O2_MOUSE	4	4	4	sp|Q8R0V5|I23O2_MOUSE Indoleamine 2,3-dioxygenase 2 OS=Mus musculus OX=10090 GN=Ido2 PE=1 SV=3	1	4	4	4	0	0	0	0	0	0	0	2541000	0	0	0		#DIV/0!
sp|Q8VCI5|PEX19_MOUSE	sp|Q8VCI5|PEX19_MOUSE	4	4	4	sp|Q8VCI5|PEX19_MOUSE Peroxisomal biogenesis factor 19 OS=Mus musculus OX=10090 GN=Pex19 PE=1 SV=1	1	4	4	4	0	0	1163700	0	1071000	1189000	0	0	0	0	0		#DIV/0!
sp|Q8VDW0|DX39A_MOUSE	sp|Q8VDW0|DX39A_MOUSE	4	1	1	sp|Q8VDW0|DX39A_MOUSE ATP-dependent RNA helicase DDX39A OS=Mus musculus OX=10090 GN=Ddx39a PE=1 SV=1	1	4	1	1	0	0	0	0	0	0	0	968040	0	0	0		#DIV/0!
sp|Q91WP6|SPA3N_MOUSE	sp|Q91WP6|SPA3N_MOUSE	4	1	1	sp|Q91WP6|SPA3N_MOUSE Serine protease inhibitor A3N OS=Mus musculus OX=10090 GN=Serpina3n PE=1 SV=1	1	4	1	1	0	0	0	0	0	0	0	0	0	944170	0		#DIV/0!
sp|Q99KJ8|DCTN2_MOUSE	sp|Q99KJ8|DCTN2_MOUSE	4	4	4	sp|Q99KJ8|DCTN2_MOUSE Dynactin subunit 2 OS=Mus musculus OX=10090 GN=Dctn2 PE=1 SV=3	1	4	4	4	0	0	0	0	2807300	0	0	0	0	0	0		#DIV/0!
sp|Q99L45|IF2B_MOUSE	sp|Q99L45|IF2B_MOUSE	4	4	4	sp|Q99L45|IF2B_MOUSE Eukaryotic translation initiation factor 2 subunit 2 OS=Mus musculus OX=10090 GN=Eif2s2 PE=1 SV=1	1	4	4	4	0	0	0	4578700	1565700	0	0	0	0	0	0		#DIV/0!
sp|Q99L88|SNTB1_MOUSE	sp|Q99L88|SNTB1_MOUSE	4	4	4	sp|Q99L88|SNTB1_MOUSE Beta-1-syntrophin OS=Mus musculus OX=10090 GN=Sntb1 PE=1 SV=4	1	4	4	4	0	0	3382100	0	0	0	2524800	2541300	2828400	2287800	2481600		#DIV/0!
sp|Q9CXS4|CENPV_MOUSE	sp|Q9CXS4|CENPV_MOUSE	4	4	4	sp|Q9CXS4|CENPV_MOUSE Centromere protein V OS=Mus musculus OX=10090 GN=Cenpv PE=1 SV=2	1	4	4	4	0	0	2911200	2293000	0	3516000	4291600	0	0	3452300	2477100		#DIV/0!
sp|Q9D6Z1|NOP56_MOUSE	sp|Q9D6Z1|NOP56_MOUSE	4	4	4	sp|Q9D6Z1|NOP56_MOUSE Nucleolar protein 56 OS=Mus musculus OX=10090 GN=Nop56 PE=1 SV=2	1	4	4	4	0	0	0	0	1418600	0	0	1504900	0	2550900	0		#DIV/0!
sp|Q9D7B6|ACAD8_MOUSE	sp|Q9D7B6|ACAD8_MOUSE	4	4	4	sp|Q9D7B6|ACAD8_MOUSE Isobutyryl-CoA dehydrogenase, mitochondrial OS=Mus musculus OX=10090 GN=Acad8 PE=1 SV=2	1	4	4	4	0	0	0	0	0	0	0	0	0	5458800	0		#DIV/0!
sp|Q9EQ32|BCAP_MOUSE	sp|Q9EQ32|BCAP_MOUSE	4	4	4	sp|Q9EQ32|BCAP_MOUSE Phosphoinositide 3-kinase adapter protein 1 OS=Mus musculus OX=10090 GN=Pik3ap1 PE=1 SV=1	1	4	4	4	0	0	2611500	0	0	0	0	0	0	0	0		#DIV/0!
sp|Q9QUR6|PPCE_MOUSE	sp|Q9QUR6|PPCE_MOUSE	4	4	4	sp|Q9QUR6|PPCE_MOUSE Prolyl endopeptidase OS=Mus musculus OX=10090 GN=Prep PE=1 SV=1	1	4	4	4	0	0	0	0	0	2697600	0	0	0	0	2444400		#DIV/0!
sp|Q9QYB1|CLIC4_MOUSE	sp|Q9QYB1|CLIC4_MOUSE	4	4	4	sp|Q9QYB1|CLIC4_MOUSE Chloride intracellular channel protein 4 OS=Mus musculus OX=10090 GN=Clic4 PE=1 SV=3	1	4	4	4	0	0	0	1416900	1197400	0	1859700	950840	2784700	2307600	2937400		#DIV/0!
sp|Q9R1P3|PSB2_MOUSE	sp|Q9R1P3|PSB2_MOUSE	4	4	4	sp|Q9R1P3|PSB2_MOUSE Proteasome subunit beta type-2 OS=Mus musculus OX=10090 GN=Psmb2 PE=1 SV=1	1	4	4	4	0	0	0	0	5627900	0	3161500	3801900	0	0	5771000		#DIV/0!
sp|Q9WUM3|COR1B_MOUSE	sp|Q9WUM3|COR1B_MOUSE	4	4	4	sp|Q9WUM3|COR1B_MOUSE Coronin-1B OS=Mus musculus OX=10090 GN=Coro1b PE=1 SV=1	1	4	4	4	0	0	0	0	0	0	0	0	1916500	0	0		#DIV/0!
sp|Q9Z204|HNRPC_MOUSE	sp|Q9Z204|HNRPC_MOUSE	4	4	4	sp|Q9Z204|HNRPC_MOUSE Heterogeneous nuclear ribonucleoproteins C1/C2 OS=Mus musculus OX=10090 GN=Hnrnpc PE=1 SV=1	1	4	4	4	0	0	0	0	0	0	0	0	5879000	0	0		#DIV/0!
sp|F6ZDS4|TPR_MOUSE	sp|F6ZDS4|TPR_MOUSE	3	3	3	sp|F6ZDS4|TPR_MOUSE Nucleoprotein TPR OS=Mus musculus OX=10090 GN=Tpr PE=1 SV=1	1	3	3	3	0	0	0	0	0	0	0	0	0	1120400	688830		#DIV/0!
sp|O55142|RL35A_MOUSE	sp|O55142|RL35A_MOUSE	3	3	3	sp|O55142|RL35A_MOUSE 60S ribosomal protein L35a OS=Mus musculus OX=10090 GN=Rpl35a PE=1 SV=2	1	3	3	3	0	0	0	1112300	0	0	4671400	0	2517400	1269100	0		#DIV/0!
sp|O88833|CP4AA_MOUSE	sp|O88833|CP4AA_MOUSE	3	2	1	sp|O88833|CP4AA_MOUSE Cytochrome P450 4A10 OS=Mus musculus OX=10090 GN=Cyp4a10 PE=2 SV=2	1	3	2	1	0	0	56902	0	0	0	0	0	0	0	0		#DIV/0!
sp|O89023|TPP1_MOUSE	sp|O89023|TPP1_MOUSE	3	3	3	sp|O89023|TPP1_MOUSE Tripeptidyl-peptidase 1 OS=Mus musculus OX=10090 GN=Tpp1 PE=1 SV=2	1	3	3	3	0	0	0	0	0	0	0	0	0	0	2560800		#DIV/0!
sp|P05063|ALDOC_MOUSE	sp|P05063|ALDOC_MOUSE	3	2	2	sp|P05063|ALDOC_MOUSE Fructose-bisphosphate aldolase C OS=Mus musculus OX=10090 GN=Aldoc PE=1 SV=4	1	3	2	2	0	0	0	0	0	0	0	0	0	886580	1151700		#DIV/0!
sp|P12246|SAMP_MOUSE	sp|P12246|SAMP_MOUSE	3	3	3	sp|P12246|SAMP_MOUSE Serum amyloid P-component OS=Mus musculus OX=10090 GN=Apcs PE=1 SV=2	1	3	3	3	0	0	0	0	0	2887500	0	0	0	0	5360200		#DIV/0!
sp|P16045|LEG1_MOUSE	sp|P16045|LEG1_MOUSE	3	3	3	sp|P16045|LEG1_MOUSE Galectin-1 OS=Mus musculus OX=10090 GN=Lgals1 PE=1 SV=3	1	3	3	3	0	0	0	3000400	0	0	0	0	0	0	0		#DIV/0!
sp|P18242|CATD_MOUSE	sp|P18242|CATD_MOUSE	3	3	3	sp|P18242|CATD_MOUSE Cathepsin D OS=Mus musculus OX=10090 GN=Ctsd PE=1 SV=1	1	3	3	3	0	0	0	1890700	0	0	0	0	2232900	0	2164100		#DIV/0!
sp|P26369|U2AF2_MOUSE	sp|P26369|U2AF2_MOUSE	3	3	3	sp|P26369|U2AF2_MOUSE Splicing factor U2AF 65 kDa subunit OS=Mus musculus OX=10090 GN=U2af2 PE=1 SV=3	1	3	3	3	0	0	0	0	2326400	1146900	879160	0	0	1660500	0		#DIV/0!
sp|P30416|FKBP4_MOUSE	sp|P30416|FKBP4_MOUSE	3	3	3	sp|P30416|FKBP4_MOUSE Peptidyl-prolyl cis-trans isomerase FKBP4 OS=Mus musculus OX=10090 GN=Fkbp4 PE=1 SV=5	1	3	3	3	0	0	0	0	0	0	0	0	6924500	7034100	0		#DIV/0!
sp|P31230|AIMP1_MOUSE	sp|P31230|AIMP1_MOUSE	3	3	3	sp|P31230|AIMP1_MOUSE Aminoacyl tRNA synthase complex-interacting multifunctional protein 1 OS=Mus musculus OX=10090 GN=Aimp1 PE=1 SV=2	1	3	3	3	0	0	0	0	0	613220	0	0	0	0	0		#DIV/0!
sp|P32067|LA_MOUSE	sp|P32067|LA_MOUSE	3	3	3	sp|P32067|LA_MOUSE Lupus La protein homolog OS=Mus musculus OX=10090 GN=Ssb PE=1 SV=1	1	3	3	3	0	0	0	0	0	0	0	0	1264100	0	0		#DIV/0!
sp|P32848|PRVA_MOUSE	sp|P32848|PRVA_MOUSE	3	3	3	sp|P32848|PRVA_MOUSE Parvalbumin alpha OS=Mus musculus OX=10090 GN=Pvalb PE=1 SV=3	1	3	3	3	0	0	0	0	0	0	0	24253000	0	0	0		#DIV/0!
sp|P35278|RAB5C_MOUSE	sp|P35278|RAB5C_MOUSE	3	3	3	sp|P35278|RAB5C_MOUSE Ras-related protein Rab-5C OS=Mus musculus OX=10090 GN=Rab5c PE=1 SV=2	1	3	3	3	0	0	0	0	0	0	0	0	0	534100	1839100		#DIV/0!
sp|P45700|MA1A1_MOUSE	sp|P45700|MA1A1_MOUSE	3	3	3	sp|P45700|MA1A1_MOUSE Mannosyl-oligosaccharide 1,2-alpha-mannosidase IA OS=Mus musculus OX=10090 GN=Man1a1 PE=1 SV=1	1	3	3	3	0	0	0	2400800	0	0	0	0	0	3602700	0		#DIV/0!
sp|P46061|RAGP1_MOUSE	sp|P46061|RAGP1_MOUSE	3	3	3	sp|P46061|RAGP1_MOUSE Ran GTPase-activating protein 1 OS=Mus musculus OX=10090 GN=Rangap1 PE=1 SV=2	1	3	3	3	0	0	0	0	0	0	0	0	0	0	491090		#DIV/0!
sp|P46471|PRS7_MOUSE	sp|P46471|PRS7_MOUSE	3	3	3	sp|P46471|PRS7_MOUSE 26S proteasome regulatory subunit 7 OS=Mus musculus OX=10090 GN=Psmc2 PE=1 SV=5	1	3	3	3	0	0	0	0	0	0	0	0	0	0	2576700		#DIV/0!
sp|P47802|MTX1_MOUSE	sp|P47802|MTX1_MOUSE	3	3	3	sp|P47802|MTX1_MOUSE Metaxin-1 OS=Mus musculus OX=10090 GN=Mtx1 PE=1 SV=1	1	3	3	3	0	0	4115700	0	0	5548700	0	5310500	0	0	0		#DIV/0!
sp|P53810|PIPNA_MOUSE	sp|P53810|PIPNA_MOUSE	3	3	3	sp|P53810|PIPNA_MOUSE Phosphatidylinositol transfer protein alpha isoform OS=Mus musculus OX=10090 GN=Pitpna PE=1 SV=2	1	3	3	3	0	0	0	0	0	0	561500	0	0	1495500	0		#DIV/0!
sp|P55258|RAB8A_MOUSE	sp|P55258|RAB8A_MOUSE	3	2	2	sp|P55258|RAB8A_MOUSE Ras-related protein Rab-8A OS=Mus musculus OX=10090 GN=Rab8a PE=1 SV=2	1	3	2	2	0	0	2303100	2837200	0	0	2229300	3055200	2957100	0	0		#DIV/0!
sp|P56959|FUS_MOUSE	sp|P56959|FUS_MOUSE	3	3	3	sp|P56959|FUS_MOUSE RNA-binding protein FUS OS=Mus musculus OX=10090 GN=Fus PE=1 SV=1	1	3	3	3	0	0	1883400	0	2750800	0	2520200	2986500	0	0	0		#DIV/0!
sp|P57759|ERP29_MOUSE	sp|P57759|ERP29_MOUSE	3	3	3	sp|P57759|ERP29_MOUSE Endoplasmic reticulum resident protein 29 OS=Mus musculus OX=10090 GN=Erp29 PE=1 SV=2	1	3	3	3	0	0	6797200	0	0	0	0	0	0	0	4182400		#DIV/0!
sp|P70677|CASP3_MOUSE	sp|P70677|CASP3_MOUSE	3	3	3	sp|P70677|CASP3_MOUSE Caspase-3 OS=Mus musculus OX=10090 GN=Casp3 PE=1 SV=1	1	3	3	3	0	0	0	0	0	0	0	0	0	0	1791800		#DIV/0!
sp|P81117|NUCB2_MOUSE	sp|P81117|NUCB2_MOUSE	3	3	3	sp|P81117|NUCB2_MOUSE Nucleobindin-2 OS=Mus musculus OX=10090 GN=Nucb2 PE=1 SV=2	1	3	3	3	0	0	6983600	0	0	0	0	0	0	0	1920600		#DIV/0!
sp|P84091|AP2M1_MOUSE	sp|P84091|AP2M1_MOUSE	3	3	3	sp|P84091|AP2M1_MOUSE AP-2 complex subunit mu OS=Mus musculus OX=10090 GN=Ap2m1 PE=1 SV=1	1	3	3	3	0	0	0	0	4350100	0	0	3188200	0	0	0		#DIV/0!
sp|Q283N4|URAD_MOUSE	sp|Q283N4|URAD_MOUSE	3	3	3	sp|Q283N4|URAD_MOUSE 2-oxo-4-hydroxy-4-carboxy-5-ureidoimidazoline decarboxylase OS=Mus musculus OX=10090 GN=Urad PE=1 SV=1	1	3	3	3	0	0	0	0	0	5601300	1203500	0	1957800	0	0		#DIV/0!
sp|Q3TW96|UAP1L_MOUSE	sp|Q3TW96|UAP1L_MOUSE	3	3	3	sp|Q3TW96|UAP1L_MOUSE UDP-N-acetylhexosamine pyrophosphorylase-like protein 1 OS=Mus musculus OX=10090 GN=Uap1l1 PE=1 SV=1	1	3	3	3	0	0	0	0	0	0	0	0	0	0	6603300		#DIV/0!
sp|Q61035|SYHC_MOUSE	sp|Q61035|SYHC_MOUSE	3	3	3	sp|Q61035|SYHC_MOUSE Histidine--tRNA ligase, cytoplasmic OS=Mus musculus OX=10090 GN=Hars PE=1 SV=2	1	3	3	3	0	0	0	0	0	0	4764800	0	0	6459600	0		#DIV/0!
sp|Q61247|A2AP_MOUSE	sp|Q61247|A2AP_MOUSE	3	3	3	sp|Q61247|A2AP_MOUSE Alpha-2-antiplasmin OS=Mus musculus OX=10090 GN=Serpinf2 PE=1 SV=1	1	3	3	3	0	0	3671100	0	0	0	0	0	0	0	0		#DIV/0!
sp|Q61335|BAP31_MOUSE	sp|Q61335|BAP31_MOUSE	3	3	3	sp|Q61335|BAP31_MOUSE B-cell receptor-associated protein 31 OS=Mus musculus OX=10090 GN=Bcap31 PE=1 SV=4	1	3	3	3	0	0	0	0	0	0	374250	0	0	0	0		#DIV/0!
sp|Q61699|HS105_MOUSE	sp|Q61699|HS105_MOUSE	3	3	3	sp|Q61699|HS105_MOUSE Heat shock protein 105 kDa OS=Mus musculus OX=10090 GN=Hsph1 PE=1 SV=2	1	3	3	3	0	0	0	0	2090500	0	1743300	0	0	0	0		#DIV/0!
sp|Q62318|TIF1B_MOUSE	sp|Q62318|TIF1B_MOUSE	3	3	3	sp|Q62318|TIF1B_MOUSE Transcription intermediary factor 1-beta OS=Mus musculus OX=10090 GN=Trim28 PE=1 SV=3	1	3	3	3	0	0	0	0	0	0	0	0	2316700	0	0		#DIV/0!
sp|Q62465|VAT1_MOUSE	sp|Q62465|VAT1_MOUSE	3	3	3	sp|Q62465|VAT1_MOUSE Synaptic vesicle membrane protein VAT-1 homolog OS=Mus musculus OX=10090 GN=Vat1 PE=1 SV=3	1	3	3	3	0	0	0	0	1690300	0	0	0	0	1844200	0		#DIV/0!
sp|Q6ZWV7|RL35_MOUSE	sp|Q6ZWV7|RL35_MOUSE	3	3	3	sp|Q6ZWV7|RL35_MOUSE 60S ribosomal protein L35 OS=Mus musculus OX=10090 GN=Rpl35 PE=1 SV=1	1	3	3	3	0	0	0	0	0	0	2149400	3473900	0	0	0		#DIV/0!
sp|Q791V5|MTCH2_MOUSE	sp|Q791V5|MTCH2_MOUSE	3	3	3	sp|Q791V5|MTCH2_MOUSE Mitochondrial carrier homolog 2 OS=Mus musculus OX=10090 GN=Mtch2 PE=1 SV=1	1	3	3	3	0	0	0	0	0	0	1864900	0	1236300	0	1194000		#DIV/0!
sp|Q7TQ48|SRCA_MOUSE	sp|Q7TQ48|SRCA_MOUSE	3	3	3	sp|Q7TQ48|SRCA_MOUSE Sarcalumenin OS=Mus musculus OX=10090 GN=Srl PE=1 SV=1	1	3	3	3	0	0	0	0	0	0	0	6206200	0	0	0		#DIV/0!
sp|Q80WW9|DDRGK_MOUSE	sp|Q80WW9|DDRGK_MOUSE	3	3	3	sp|Q80WW9|DDRGK_MOUSE DDRGK domain-containing protein 1 OS=Mus musculus OX=10090 GN=Ddrgk1 PE=1 SV=2	1	3	3	3	0	0	0	3493800	0	0	0	0	0	0	0		#DIV/0!
sp|Q80Y19|RHGBA_MOUSE	sp|Q80Y19|RHGBA_MOUSE	3	3	3	sp|Q80Y19|RHGBA_MOUSE Rho GTPase-activating protein 11A OS=Mus musculus OX=10090 GN=Arhgap11a PE=1 SV=2	1	3	3	3	0	0	0	0	0	0	22809000	0	0	0	0		#DIV/0!
sp|Q8BJW6|EIF2A_MOUSE	sp|Q8BJW6|EIF2A_MOUSE	3	3	3	sp|Q8BJW6|EIF2A_MOUSE Eukaryotic translation initiation factor 2A OS=Mus musculus OX=10090 GN=Eif2a PE=1 SV=2	1	3	3	3	0	0	894040	0	0	0	0	0	0	0	1478200		#DIV/0!
sp|Q8CAS9|PARP9_MOUSE	sp|Q8CAS9|PARP9_MOUSE	3	3	3	sp|Q8CAS9|PARP9_MOUSE Protein mono-ADP-ribosyltransferase PARP9 OS=Mus musculus OX=10090 GN=Parp9 PE=1 SV=2	1	3	3	3	0	0	0	0	0	1361300	0	0	0	0	0		#DIV/0!
sp|Q8K0D5|EFGM_MOUSE	sp|Q8K0D5|EFGM_MOUSE	3	3	3	sp|Q8K0D5|EFGM_MOUSE Elongation factor G, mitochondrial OS=Mus musculus OX=10090 GN=Gfm1 PE=1 SV=1	1	3	3	3	0	0	0	0	1140100	0	0	0	0	0	0		#DIV/0!
sp|Q8K2Q9|SHOT1_MOUSE	sp|Q8K2Q9|SHOT1_MOUSE	3	3	3	sp|Q8K2Q9|SHOT1_MOUSE Shootin-1 OS=Mus musculus OX=10090 GN=Shtn1 PE=1 SV=1	1	3	3	3	0	0	0	0	0	0	1519800	0	0	0	0		#DIV/0!
sp|Q8K3H0|DP13A_MOUSE	sp|Q8K3H0|DP13A_MOUSE	3	3	3	sp|Q8K3H0|DP13A_MOUSE DCC-interacting protein 13-alpha OS=Mus musculus OX=10090 GN=Appl1 PE=1 SV=1	1	3	3	3	0	0	0	0	1491900	0	0	0	0	4444700	0		#DIV/0!
sp|Q8R010|AIMP2_MOUSE	sp|Q8R010|AIMP2_MOUSE	3	3	3	sp|Q8R010|AIMP2_MOUSE Aminoacyl tRNA synthase complex-interacting multifunctional protein 2 OS=Mus musculus OX=10090 GN=Aimp2 PE=1 SV=2	1	3	3	3	0	0	0	0	0	0	997530	0	0	1961300	0		#DIV/0!
sp|Q8R317|UBQL1_MOUSE	sp|Q8R317|UBQL1_MOUSE	3	3	3	sp|Q8R317|UBQL1_MOUSE Ubiquilin-1 OS=Mus musculus OX=10090 GN=Ubqln1 PE=1 SV=1	1	3	3	3	0	0	0	0	1388900	0	0	0	0	743360	0		#DIV/0!
sp|Q8VHE0|SEC63_MOUSE	sp|Q8VHE0|SEC63_MOUSE	3	3	3	sp|Q8VHE0|SEC63_MOUSE Translocation protein SEC63 homolog OS=Mus musculus OX=10090 GN=Sec63 PE=1 SV=4	1	3	3	3	0	0	0	0	0	0	0	0	0	441910	0		#DIV/0!
sp|Q91VW5|GOGA4_MOUSE	sp|Q91VW5|GOGA4_MOUSE	3	3	3	sp|Q91VW5|GOGA4_MOUSE Golgin subfamily A member 4 OS=Mus musculus OX=10090 GN=Golga4 PE=1 SV=2	1	3	3	3	0	0	0	0	0	0	0	0	0	0	3953800		#DIV/0!
sp|Q91WT8|RBM47_MOUSE	sp|Q91WT8|RBM47_MOUSE	3	2	2	sp|Q91WT8|RBM47_MOUSE RNA-binding protein 47 OS=Mus musculus OX=10090 GN=Rbm47 PE=1 SV=1	1	3	2	2	0	0	0	0	4339400	3206700	0	3813400	0	6105800	0		#DIV/0!
sp|Q91X52|DCXR_MOUSE	sp|Q91X52|DCXR_MOUSE	3	3	3	sp|Q91X52|DCXR_MOUSE L-xylulose reductase OS=Mus musculus OX=10090 GN=Dcxr PE=1 SV=2	1	3	3	3	0	0	0	0	1251900	0	0	0	0	1877600	0		#DIV/0!
sp|Q923B6|STEA4_MOUSE	sp|Q923B6|STEA4_MOUSE	3	3	3	sp|Q923B6|STEA4_MOUSE Metalloreductase STEAP4 OS=Mus musculus OX=10090 GN=Steap4 PE=1 SV=1	1	3	3	3	0	0	0	0	0	0	0	0	0	4725700	0		#DIV/0!
sp|Q99JI4|PSMD6_MOUSE	sp|Q99JI4|PSMD6_MOUSE	3	3	3	sp|Q99JI4|PSMD6_MOUSE 26S proteasome non-ATPase regulatory subunit 6 OS=Mus musculus OX=10090 GN=Psmd6 PE=1 SV=1	1	3	3	3	0	0	0	0	0	0	0	4808500	0	0	0		#DIV/0!
sp|Q99JX3|GORS2_MOUSE	sp|Q99JX3|GORS2_MOUSE	3	3	3	sp|Q99JX3|GORS2_MOUSE Golgi reassembly-stacking protein 2 OS=Mus musculus OX=10090 GN=Gorasp2 PE=1 SV=3	1	3	3	3	0	0	1817700	0	0	3075300	0	0	0	0	0		#DIV/0!
sp|Q99K01|PDXD1_MOUSE	sp|Q99K01|PDXD1_MOUSE	3	3	3	sp|Q99K01|PDXD1_MOUSE Pyridoxal-dependent decarboxylase domain-containing protein 1 OS=Mus musculus OX=10090 GN=Pdxdc1 PE=1 SV=2	1	3	3	3	0	0	0	3446000	0	0	0	0	0	0	0		#DIV/0!
sp|Q99LP6|GRPE1_MOUSE	sp|Q99LP6|GRPE1_MOUSE	3	3	3	sp|Q99LP6|GRPE1_MOUSE GrpE protein homolog 1, mitochondrial OS=Mus musculus OX=10090 GN=Grpel1 PE=1 SV=1	1	3	3	3	0	0	1425700	0	0	0	3014000	1448600	2222700	0	2550300		#DIV/0!
sp|Q99MN1|SYK_MOUSE	sp|Q99MN1|SYK_MOUSE	3	3	3	sp|Q99MN1|SYK_MOUSE Lysine--tRNA ligase OS=Mus musculus OX=10090 GN=Kars PE=1 SV=1	1	3	3	3	0	0	0	0	0	0	1703900	0	0	0	0		#DIV/0!
sp|Q9CQ69|QCR8_MOUSE	sp|Q9CQ69|QCR8_MOUSE	3	3	3	sp|Q9CQ69|QCR8_MOUSE Cytochrome b-c1 complex subunit 8 OS=Mus musculus OX=10090 GN=Uqcrq PE=1 SV=3	1	3	3	3	0	0	0	0	0	0	0	0	0	0	1711900		#DIV/0!
sp|Q9CQF9|PCYOX_MOUSE	sp|Q9CQF9|PCYOX_MOUSE	3	3	3	sp|Q9CQF9|PCYOX_MOUSE Prenylcysteine oxidase OS=Mus musculus OX=10090 GN=Pcyox1 PE=1 SV=1	1	3	3	3	0	0	0	0	0	0	0	0	0	5570500	0		#DIV/0!
sp|Q9CX86|ROA0_MOUSE	sp|Q9CX86|ROA0_MOUSE	3	3	3	sp|Q9CX86|ROA0_MOUSE Heterogeneous nuclear ribonucleoprotein A0 OS=Mus musculus OX=10090 GN=Hnrnpa0 PE=1 SV=1	1	3	3	3	0	0	0	0	0	0	2100500	0	1065100	0	3662400		#DIV/0!
sp|Q9D0J8|PTMS_MOUSE	sp|Q9D0J8|PTMS_MOUSE	3	3	3	sp|Q9D0J8|PTMS_MOUSE Parathymosin OS=Mus musculus OX=10090 GN=Ptms PE=1 SV=3	1	3	3	3	0	0	0	0	0	0	0	0	0	0	2875000		#DIV/0!
sp|Q9D5J6|SHPK_MOUSE	sp|Q9D5J6|SHPK_MOUSE	3	3	3	sp|Q9D5J6|SHPK_MOUSE Sedoheptulokinase OS=Mus musculus OX=10090 GN=Shpk PE=1 SV=1	1	3	3	3	0	0	0	0	0	0	1106700	0	0	0	0		#DIV/0!
sp|Q9DCP2|S38A3_MOUSE	sp|Q9DCP2|S38A3_MOUSE	3	3	3	sp|Q9DCP2|S38A3_MOUSE Sodium-coupled neutral amino acid transporter 3 OS=Mus musculus OX=10090 GN=Slc38a3 PE=1 SV=1	1	3	3	3	0	0	0	0	0	3548000	0	3583300	5725200	0	0		#DIV/0!
sp|Q9DCT8|CRIP2_MOUSE	sp|Q9DCT8|CRIP2_MOUSE	3	3	3	sp|Q9DCT8|CRIP2_MOUSE Cysteine-rich protein 2 OS=Mus musculus OX=10090 GN=Crip2 PE=1 SV=1	1	3	3	3	0	0	0	0	0	0	0	8412200	6958300	0	7261500		#DIV/0!
sp|Q9EPC1|PARVA_MOUSE	sp|Q9EPC1|PARVA_MOUSE	3	3	3	sp|Q9EPC1|PARVA_MOUSE Alpha-parvin OS=Mus musculus OX=10090 GN=Parva PE=1 SV=1	1	3	3	3	0	0	0	0	0	0	846790	0	0	0	1023900		#DIV/0!
sp|Q9JK53|PRELP_MOUSE	sp|Q9JK53|PRELP_MOUSE	3	3	3	sp|Q9JK53|PRELP_MOUSE Prolargin OS=Mus musculus OX=10090 GN=Prelp PE=1 SV=2	1	3	3	3	0	0	0	0	1893900	0	0	0	0	0	0		#DIV/0!
sp|Q9QXL1|KI21B_MOUSE	sp|Q9QXL1|KI21B_MOUSE	3	3	3	sp|Q9QXL1|KI21B_MOUSE Kinesin-like protein KIF21B OS=Mus musculus OX=10090 GN=Kif21b PE=1 SV=2	1	3	3	3	0	0	0	0	0	0	4374300	0	0	0	0		#DIV/0!
sp|Q9QYY9|ADH4_MOUSE	sp|Q9QYY9|ADH4_MOUSE	3	3	3	sp|Q9QYY9|ADH4_MOUSE All-trans-retinol dehydrogenase [NAD(+)] ADH4 OS=Mus musculus OX=10090 GN=Adh4 PE=1 SV=4	1	3	3	3	0	0	0	0	0	0	1233100	0	0	2586200	0		#DIV/0!
sp|Q9R111|GUAD_MOUSE	sp|Q9R111|GUAD_MOUSE	3	3	3	sp|Q9R111|GUAD_MOUSE Guanine deaminase OS=Mus musculus OX=10090 GN=Gda PE=1 SV=1	1	3	3	3	0	0	0	0	846390	0	0	0	0	1896900	0		#DIV/0!
sp|Q9R1J0|NSDHL_MOUSE	sp|Q9R1J0|NSDHL_MOUSE	3	3	3	sp|Q9R1J0|NSDHL_MOUSE Sterol-4-alpha-carboxylate 3-dehydrogenase, decarboxylating OS=Mus musculus OX=10090 GN=Nsdhl PE=1 SV=1	1	3	3	3	0	0	0	0	0	1946900	0	0	0	0	0		#DIV/0!
sp|Q9WVD5|ORNT1_MOUSE	sp|Q9WVD5|ORNT1_MOUSE	3	3	3	sp|Q9WVD5|ORNT1_MOUSE Mitochondrial ornithine transporter 1 OS=Mus musculus OX=10090 GN=Slc25a15 PE=1 SV=1	1	3	3	3	0	0	0	0	0	0	0	0	0	1556400	0		#DIV/0!
sp|Q9WVR4|FXR2_MOUSE	sp|Q9WVR4|FXR2_MOUSE	3	3	2	sp|Q9WVR4|FXR2_MOUSE Fragile X mental retardation syndrome-related protein 2 OS=Mus musculus OX=10090 GN=Fxr2 PE=1 SV=1	1	3	3	2	0	0	0	0	0	0	1745100	0	0	0	0		#DIV/0!
sp|Q9Z0U1|ZO2_MOUSE	sp|Q9Z0U1|ZO2_MOUSE	3	3	3	sp|Q9Z0U1|ZO2_MOUSE Tight junction protein ZO-2 OS=Mus musculus OX=10090 GN=Tjp2 PE=1 SV=2	1	3	3	3	0	0	0	1495900	0	0	0	0	0	0	0		#DIV/0!
sp|Q9Z1P6|NDUA7_MOUSE	sp|Q9Z1P6|NDUA7_MOUSE	3	3	3	sp|Q9Z1P6|NDUA7_MOUSE NADH dehydrogenase [ubiquinone] 1 alpha subcomplex subunit 7 OS=Mus musculus OX=10090 GN=Ndufa7 PE=1 SV=3	1	3	3	3	0	0	0	0	0	0	3252900	745450	0	0	0		#DIV/0!
sp|P30677|GNA14_MOUSE;sp|P21278|GNA11_MOUSE	sp|P30677|GNA14_MOUSE;sp|P21278|GNA11_MOUSE	2;2	2;2	2;2	sp|P30677|GNA14_MOUSE Guanine nucleotide-binding protein subunit alpha-14 OS=Mus musculus OX=10090 GN=Gna14 PE=1 SV=2;sp|P21278|GNA11_MOUSE Guanine nucleotide-binding protein subunit alpha-11 OS=Mus musculus OX=10090 GN=Gna11 PE=1 SV=1	2	2	2	2	0	0	0	0	2006400	1362400	1517000	0	0	0	0		#DIV/0!
sp|P50518|VATE1_MOUSE;sp|Q9D593|VATE2_MOUSE	sp|P50518|VATE1_MOUSE;sp|Q9D593|VATE2_MOUSE	2;1	2;1	2;1	sp|P50518|VATE1_MOUSE V-type proton ATPase subunit E 1 OS=Mus musculus OX=10090 GN=Atp6v1e1 PE=1 SV=2;sp|Q9D593|VATE2_MOUSE V-type proton ATPase subunit E 2 OS=Mus musculus OX=10090 GN=Atp6v1e2 PE=1 SV=1	2	2	2	2	0	0	0	0	0	1027800	0	0	0	1019400	0		#DIV/0!
sp|Q8BFY9|TNPO1_MOUSE;sp|Q99LG2|TNPO2_MOUSE	sp|Q8BFY9|TNPO1_MOUSE;sp|Q99LG2|TNPO2_MOUSE	2;1	2;1	2;1	sp|Q8BFY9|TNPO1_MOUSE Transportin-1 OS=Mus musculus OX=10090 GN=Tnpo1 PE=1 SV=2;sp|Q99LG2|TNPO2_MOUSE Transportin-2 OS=Mus musculus OX=10090 GN=Tnpo2 PE=1 SV=1	2	2	2	2	0	0	0	0	0	0	0	0	0	0	1017500		#DIV/0!
sp|Q9QYI5|DNJB2_MOUSE;sp|O54946|DNJB6_MOUSE	sp|Q9QYI5|DNJB2_MOUSE;sp|O54946|DNJB6_MOUSE	2;1	2;1	2;1	sp|Q9QYI5|DNJB2_MOUSE DnaJ homolog subfamily B member 2 OS=Mus musculus OX=10090 GN=Dnajb2 PE=1 SV=3;sp|O54946|DNJB6_MOUSE DnaJ homolog subfamily B member 6 OS=Mus musculus OX=10090 GN=Dnajb6 PE=1 SV=4	2	2	2	2	0	0	0	1521300	0	0	0	0	0	0	0		#DIV/0!
CON__P04258	CON__P04258	2	2	2		1	2	2	2	0	0	0	314480	0	0	0	0	0	0	0		#DIV/0!
sp|A2A4P0|DHX8_MOUSE	sp|A2A4P0|DHX8_MOUSE	2	2	2	sp|A2A4P0|DHX8_MOUSE ATP-dependent RNA helicase DHX8 OS=Mus musculus OX=10090 GN=Dhx8 PE=2 SV=1	1	2	2	2	0	0	0	0	0	0	0	0	4377800	0	0		#DIV/0!
sp|A6X935|ITIH4_MOUSE	sp|A6X935|ITIH4_MOUSE	2	2	2	sp|A6X935|ITIH4_MOUSE Inter alpha-trypsin inhibitor, heavy chain 4 OS=Mus musculus OX=10090 GN=Itih4 PE=1 SV=2	1	2	2	2	0	0	3126900	0	0	0	0	2429500	0	3452200	2258100		#DIV/0!
sp|E9Q401|RYR2_MOUSE	sp|E9Q401|RYR2_MOUSE	2	2	2	sp|E9Q401|RYR2_MOUSE Ryanodine receptor 2 OS=Mus musculus OX=10090 GN=Ryr2 PE=1 SV=1	1	2	2	2	0	0	0	0	309750	0	0	0	0	0	0		#DIV/0!
sp|E9Q5C9|NOLC1_MOUSE	sp|E9Q5C9|NOLC1_MOUSE	2	2	2	sp|E9Q5C9|NOLC1_MOUSE Nucleolar and coiled-body phosphoprotein 1 OS=Mus musculus OX=10090 GN=Nolc1 PE=1 SV=1	1	2	2	2	0	0	0	0	1140900	0	0	0	0	0	0		#DIV/0!
sp|O08585|CLCA_MOUSE	sp|O08585|CLCA_MOUSE	2	2	2	sp|O08585|CLCA_MOUSE Clathrin light chain A OS=Mus musculus OX=10090 GN=Clta PE=1 SV=2	1	2	2	2	0	0	0	0	0	0	1108100	0	0	0	0		#DIV/0!
sp|O08917|FLOT1_MOUSE	sp|O08917|FLOT1_MOUSE	2	2	2	sp|O08917|FLOT1_MOUSE Flotillin-1 OS=Mus musculus OX=10090 GN=Flot1 PE=1 SV=1	1	2	2	2	0	0	0	0	0	0	0	0	0	0	110910		#DIV/0!
sp|O09012|PEX5_MOUSE	sp|O09012|PEX5_MOUSE	2	2	2	sp|O09012|PEX5_MOUSE Peroxisomal targeting signal 1 receptor OS=Mus musculus OX=10090 GN=Pex5 PE=1 SV=2	1	2	2	2	0	0	0	0	0	0	0	0	0	2964700	0		#DIV/0!
sp|O09172|GSH0_MOUSE	sp|O09172|GSH0_MOUSE	2	2	2	sp|O09172|GSH0_MOUSE Glutamate--cysteine ligase regulatory subunit OS=Mus musculus OX=10090 GN=Gclm PE=1 SV=1	1	2	2	2	0	0	0	0	0	0	0	0	7653100	0	0		#DIV/0!
sp|O35286|DHX15_MOUSE	sp|O35286|DHX15_MOUSE	2	2	2	sp|O35286|DHX15_MOUSE Pre-mRNA-splicing factor ATP-dependent RNA helicase DHX15 OS=Mus musculus OX=10090 GN=Dhx15 PE=1 SV=2	1	2	2	2	0	0	0	1402900	0	0	0	0	0	0	0		#DIV/0!
sp|O35609|SCAM3_MOUSE	sp|O35609|SCAM3_MOUSE	2	2	2	sp|O35609|SCAM3_MOUSE Secretory carrier-associated membrane protein 3 OS=Mus musculus OX=10090 GN=Scamp3 PE=1 SV=3	1	2	2	2	0	0	1610500	0	0	0	1778700	0	1539900	1888200	1536100		#DIV/0!
sp|O54988|SLK_MOUSE	sp|O54988|SLK_MOUSE	2	2	2	sp|O54988|SLK_MOUSE STE20-like serine/threonine-protein kinase OS=Mus musculus OX=10090 GN=Slk PE=1 SV=2	1	2	2	2	0	0	0	0	311260	0	0	0	0	0	0		#DIV/0!
sp|O55023|IMPA1_MOUSE	sp|O55023|IMPA1_MOUSE	2	2	2	sp|O55023|IMPA1_MOUSE Inositol monophosphatase 1 OS=Mus musculus OX=10090 GN=Impa1 PE=1 SV=1	1	2	2	2	0	0	1338500	0	0	1495800	0	0	1339700	0	1588400		#DIV/0!
sp|O55135|IF6_MOUSE	sp|O55135|IF6_MOUSE	2	2	2	sp|O55135|IF6_MOUSE Eukaryotic translation initiation factor 6 OS=Mus musculus OX=10090 GN=Eif6 PE=1 SV=2	1	2	2	2	0	0	0	0	0	0	0	0	0	0	2596700		#DIV/0!
sp|O55222|ILK_MOUSE	sp|O55222|ILK_MOUSE	2	2	2	sp|O55222|ILK_MOUSE Integrin-linked protein kinase OS=Mus musculus OX=10090 GN=Ilk PE=1 SV=2	1	2	2	2	0	0	0	0	0	0	1956000	0	0	2167200	0		#DIV/0!
sp|O70325|GPX4_MOUSE	sp|O70325|GPX4_MOUSE	2	2	2	sp|O70325|GPX4_MOUSE Phospholipid hydroperoxide glutathione peroxidase OS=Mus musculus OX=10090 GN=Gpx4 PE=1 SV=4	1	2	2	2	0	0	0	435030	0	0	0	0	0	606550	0		#DIV/0!
sp|O88455|DHCR7_MOUSE	sp|O88455|DHCR7_MOUSE	2	2	2	sp|O88455|DHCR7_MOUSE 7-dehydrocholesterol reductase OS=Mus musculus OX=10090 GN=Dhcr7 PE=1 SV=1	1	2	2	2	0	0	0	0	0	0	0	0	724990	0	0		#DIV/0!
sp|O88696|CLPP_MOUSE	sp|O88696|CLPP_MOUSE	2	2	2	sp|O88696|CLPP_MOUSE ATP-dependent Clp protease proteolytic subunit, mitochondrial OS=Mus musculus OX=10090 GN=Clpp PE=1 SV=1	1	2	2	2	0	0	0	0	0	3315500	0	0	0	4840100	0		#DIV/0!
sp|O89086|RBM3_MOUSE	sp|O89086|RBM3_MOUSE	2	2	2	sp|O89086|RBM3_MOUSE RNA-binding protein 3 OS=Mus musculus OX=10090 GN=Rbm3 PE=1 SV=1	1	2	2	2	0	0	0	0	0	0	0	1699400	0	0	0		#DIV/0!
sp|P02468|LAMC1_MOUSE	sp|P02468|LAMC1_MOUSE	2	2	2	sp|P02468|LAMC1_MOUSE Laminin subunit gamma-1 OS=Mus musculus OX=10090 GN=Lamc1 PE=1 SV=2	1	2	2	2	0	0	0	216220	0	0	0	0	0	0	0		#DIV/0!
sp|P06683|CO9_MOUSE	sp|P06683|CO9_MOUSE	2	2	2	sp|P06683|CO9_MOUSE Complement component C9 OS=Mus musculus OX=10090 GN=C9 PE=1 SV=2	1	2	2	2	0	0	0	0	0	1038300	0	0	0	0	0		#DIV/0!
sp|P08030|APT_MOUSE	sp|P08030|APT_MOUSE	2	2	2	sp|P08030|APT_MOUSE Adenine phosphoribosyltransferase OS=Mus musculus OX=10090 GN=Aprt PE=1 SV=2	1	2	2	2	0	0	0	0	0	0	0	0	0	0	333000		#DIV/0!
sp|P09055|ITB1_MOUSE	sp|P09055|ITB1_MOUSE	2	2	2	sp|P09055|ITB1_MOUSE Integrin beta-1 OS=Mus musculus OX=10090 GN=Itgb1 PE=1 SV=1	1	2	2	2	0	0	2662600	0	0	1697600	0	0	0	0	2177800		#DIV/0!
sp|P21300|ALD1_MOUSE	sp|P21300|ALD1_MOUSE	2	2	2	sp|P21300|ALD1_MOUSE Aldo-keto reductase family 1 member B7 OS=Mus musculus OX=10090 GN=Akr1b7 PE=1 SV=4	1	2	2	2	0	0	0	4165200	0	0	0	0	0	0	0		#DIV/0!
sp|P24668|MPRD_MOUSE	sp|P24668|MPRD_MOUSE	2	2	2	sp|P24668|MPRD_MOUSE Cation-dependent mannose-6-phosphate receptor OS=Mus musculus OX=10090 GN=M6pr PE=1 SV=1	1	2	2	2	0	0	0	1806800	0	0	0	0	0	0	0		#DIV/0!
sp|P27546|MAP4_MOUSE	sp|P27546|MAP4_MOUSE	2	2	2	sp|P27546|MAP4_MOUSE Microtubule-associated protein 4 OS=Mus musculus OX=10090 GN=Map4 PE=1 SV=3	1	2	2	2	0	0	0	0	0	0	0	0	0	0	1018500		#DIV/0!
sp|P27612|PLAP_MOUSE	sp|P27612|PLAP_MOUSE	2	2	2	sp|P27612|PLAP_MOUSE Phospholipase A-2-activating protein OS=Mus musculus OX=10090 GN=Plaa PE=1 SV=4	1	2	2	2	0	0	0	0	0	0	0	0	0	794810	0		#DIV/0!
sp|P28656|NP1L1_MOUSE	sp|P28656|NP1L1_MOUSE	2	2	2	sp|P28656|NP1L1_MOUSE Nucleosome assembly protein 1-like 1 OS=Mus musculus OX=10090 GN=Nap1l1 PE=1 SV=2	1	2	2	2	0	0	0	0	0	0	0	0	0	0	2323000		#DIV/0!
sp|P31809|CEAM1_MOUSE	sp|P31809|CEAM1_MOUSE	2	2	2	sp|P31809|CEAM1_MOUSE Carcinoembryonic antigen-related cell adhesion molecule 1 OS=Mus musculus OX=10090 GN=Ceacam1 PE=1 SV=1	1	2	2	2	0	0	0	0	0	2384000	0	0	0	0	0		#DIV/0!
sp|P33622|APOC3_MOUSE	sp|P33622|APOC3_MOUSE	2	2	2	sp|P33622|APOC3_MOUSE Apolipoprotein C-III OS=Mus musculus OX=10090 GN=Apoc3 PE=1 SV=2	1	2	2	2	0	0	15131000	0	0	0	0	0	0	0	3674200		#DIV/0!
sp|P35550|FBRL_MOUSE	sp|P35550|FBRL_MOUSE	2	2	2	sp|P35550|FBRL_MOUSE rRNA 2-O-methyltransferase fibrillarin OS=Mus musculus OX=10090 GN=Fbl PE=1 SV=2	1	2	2	2	0	0	0	0	0	4886200	4353700	4936000	0	4578000	0		#DIV/0!
sp|P40630|TFAM_MOUSE	sp|P40630|TFAM_MOUSE	2	2	2	sp|P40630|TFAM_MOUSE Transcription factor A, mitochondrial OS=Mus musculus OX=10090 GN=Tfam PE=1 SV=2	1	2	2	2	0	0	0	0	0	0	0	0	0	1797100	0		#DIV/0!
sp|P47753|CAZA1_MOUSE	sp|P47753|CAZA1_MOUSE	2	1	1	sp|P47753|CAZA1_MOUSE F-actin-capping protein subunit alpha-1 OS=Mus musculus OX=10090 GN=Capza1 PE=1 SV=4	1	2	1	1	0	0	0	0	0	0	0	0	0	0	1520400		#DIV/0!
sp|P54728|RD23B_MOUSE	sp|P54728|RD23B_MOUSE	2	2	2	sp|P54728|RD23B_MOUSE UV excision repair protein RAD23 homolog B OS=Mus musculus OX=10090 GN=Rad23b PE=1 SV=2	1	2	2	2	0	0	4847400	0	0	0	0	2629600	0	0	4232600		#DIV/0!
sp|P54822|PUR8_MOUSE	sp|P54822|PUR8_MOUSE	2	2	2	sp|P54822|PUR8_MOUSE Adenylosuccinate lyase OS=Mus musculus OX=10090 GN=Adsl PE=1 SV=2	1	2	2	2	0	0	0	0	0	0	0	0	32302	0	0		#DIV/0!
sp|P55937|GOGA3_MOUSE	sp|P55937|GOGA3_MOUSE	2	2	2	sp|P55937|GOGA3_MOUSE Golgin subfamily A member 3 OS=Mus musculus OX=10090 GN=Golga3 PE=1 SV=3	1	2	2	2	0	0	0	386390	0	0	0	0	0	0	0		#DIV/0!
sp|P58021|TM9S2_MOUSE	sp|P58021|TM9S2_MOUSE	2	2	2	sp|P58021|TM9S2_MOUSE Transmembrane 9 superfamily member 2 OS=Mus musculus OX=10090 GN=Tm9sf2 PE=1 SV=1	1	2	2	2	0	0	0	2997200	0	0	0	0	0	0	0		#DIV/0!
sp|P58044|IDI1_MOUSE	sp|P58044|IDI1_MOUSE	2	2	2	sp|P58044|IDI1_MOUSE Isopentenyl-diphosphate Delta-isomerase 1 OS=Mus musculus OX=10090 GN=Idi1 PE=1 SV=1	1	2	2	2	0	0	3150600	0	3257300	3580900	0	0	0	2910300	3154400		#DIV/0!
sp|P59017|B2L13_MOUSE	sp|P59017|B2L13_MOUSE	2	2	2	sp|P59017|B2L13_MOUSE Bcl-2-like protein 13 OS=Mus musculus OX=10090 GN=Bcl2l13 PE=1 SV=2	1	2	2	2	0	0	0	0	2204000	2149500	2827900	2416100	0	2510900	0		#DIV/0!
sp|P59242|CING_MOUSE	sp|P59242|CING_MOUSE	2	2	2	sp|P59242|CING_MOUSE Cingulin OS=Mus musculus OX=10090 GN=Cgn PE=1 SV=1	1	2	2	2	0	0	2465100	0	0	0	0	0	1642700	0	0		#DIV/0!
sp|P60229|EIF3E_MOUSE	sp|P60229|EIF3E_MOUSE	2	2	2	sp|P60229|EIF3E_MOUSE Eukaryotic translation initiation factor 3 subunit E OS=Mus musculus OX=10090 GN=Eif3e PE=1 SV=1	1	2	2	2	0	0	0	0	1777700	0	0	1417300	0	0	0		#DIV/0!
sp|P62315|SMD1_MOUSE	sp|P62315|SMD1_MOUSE	2	2	2	sp|P62315|SMD1_MOUSE Small nuclear ribonucleoprotein Sm D1 OS=Mus musculus OX=10090 GN=Snrpd1 PE=1 SV=1	1	2	2	2	0	0	0	0	0	0	0	0	0	0	252310		#DIV/0!
sp|P62492|RB11A_MOUSE	sp|P62492|RB11A_MOUSE	2	2	2	sp|P62492|RB11A_MOUSE Ras-related protein Rab-11A OS=Mus musculus OX=10090 GN=Rab11a PE=1 SV=3	1	2	2	2	0	0	0	7907700	0	0	0	3196800	0	0	0		#DIV/0!
sp|P62855|RS26_MOUSE	sp|P62855|RS26_MOUSE	2	2	2	sp|P62855|RS26_MOUSE 40S ribosomal protein S26 OS=Mus musculus OX=10090 GN=Rps26 PE=1 SV=3	1	2	2	2	0	0	0	3916400	0	0	5701600	0	4717100	0	5790400		#DIV/0!
sp|P62996|TRA2B_MOUSE	sp|P62996|TRA2B_MOUSE	2	2	2	sp|P62996|TRA2B_MOUSE Transformer-2 protein homolog beta OS=Mus musculus OX=10090 GN=Tra2b PE=1 SV=1	1	2	2	2	0	0	0	0	0	0	0	0	0	5134600	0		#DIV/0!
sp|P70122|SBDS_MOUSE	sp|P70122|SBDS_MOUSE	2	2	2	sp|P70122|SBDS_MOUSE Ribosome maturation protein SBDS OS=Mus musculus OX=10090 GN=Sbds PE=1 SV=4	1	2	2	2	0	0	0	0	0	0	0	0	0	20173000	0		#DIV/0!
sp|P83917|CBX1_MOUSE	sp|P83917|CBX1_MOUSE	2	2	2	sp|P83917|CBX1_MOUSE Chromobox protein homolog 1 OS=Mus musculus OX=10090 GN=Cbx1 PE=1 SV=1	1	2	2	2	0	0	0	0	0	0	0	0	0	2166800	0		#DIV/0!
sp|P84104|SRSF3_MOUSE	sp|P84104|SRSF3_MOUSE	2	1	1	sp|P84104|SRSF3_MOUSE Serine/arginine-rich splicing factor 3 OS=Mus musculus OX=10090 GN=Srsf3 PE=1 SV=1	1	2	1	1	0	0	0	0	0	0	0	0	0	3679100	0		#DIV/0!
sp|P97315|CSRP1_MOUSE	sp|P97315|CSRP1_MOUSE	2	2	2	sp|P97315|CSRP1_MOUSE Cysteine and glycine-rich protein 1 OS=Mus musculus OX=10090 GN=Csrp1 PE=1 SV=3	1	2	2	2	0	0	0	0	0	0	0	1662600	0	0	3025400		#DIV/0!
sp|P97821|CATC_MOUSE	sp|P97821|CATC_MOUSE	2	2	2	sp|P97821|CATC_MOUSE Dipeptidyl peptidase 1 OS=Mus musculus OX=10090 GN=Ctsc PE=1 SV=1	1	2	2	2	0	0	0	0	0	0	0	0	0	0	632530		#DIV/0!
sp|Q01339|APOH_MOUSE	sp|Q01339|APOH_MOUSE	2	2	2	sp|Q01339|APOH_MOUSE Beta-2-glycoprotein 1 OS=Mus musculus OX=10090 GN=Apoh PE=1 SV=1	1	2	2	2	0	0	3927400	0	0	0	0	0	0	0	0		#DIV/0!
sp|Q06185|ATP5I_MOUSE	sp|Q06185|ATP5I_MOUSE	2	2	2	sp|Q06185|ATP5I_MOUSE ATP synthase subunit e, mitochondrial OS=Mus musculus OX=10090 GN=Atp5me PE=1 SV=2	1	2	2	2	0	0	0	0	0	0	0	5576300	0	0	0		#DIV/0!
sp|Q0GNC1|INF2_MOUSE	sp|Q0GNC1|INF2_MOUSE	2	2	2	sp|Q0GNC1|INF2_MOUSE Inverted formin-2 OS=Mus musculus OX=10090 GN=Inf2 PE=1 SV=1	1	2	2	2	0	0	0	0	0	0	0	0	0	0	1179100		#DIV/0!
sp|Q14AT2|TEX11_MOUSE	sp|Q14AT2|TEX11_MOUSE	2	2	2	sp|Q14AT2|TEX11_MOUSE Testis-expressed protein 11 OS=Mus musculus OX=10090 GN=Tex11 PE=1 SV=1	1	2	2	2	0	0	0	0	0	0	1499300	0	0	0	0		#DIV/0!
sp|Q1HFZ0|NSUN2_MOUSE	sp|Q1HFZ0|NSUN2_MOUSE	2	2	2	sp|Q1HFZ0|NSUN2_MOUSE tRNA (cytosine(34)-C(5))-methyltransferase OS=Mus musculus OX=10090 GN=Nsun2 PE=1 SV=2	1	2	2	2	0	0	0	0	0	0	0	0	0	1284200	0		#DIV/0!
sp|Q3THK7|GUAA_MOUSE	sp|Q3THK7|GUAA_MOUSE	2	2	2	sp|Q3THK7|GUAA_MOUSE GMP synthase [glutamine-hydrolyzing] OS=Mus musculus OX=10090 GN=Gmps PE=1 SV=2	1	2	2	2	0	0	0	0	0	0	0	0	0	451550	0		#DIV/0!
sp|Q3UEB3|PUF60_MOUSE	sp|Q3UEB3|PUF60_MOUSE	2	2	2	sp|Q3UEB3|PUF60_MOUSE Poly(U)-binding-splicing factor PUF60 OS=Mus musculus OX=10090 GN=Puf60 PE=1 SV=2	1	2	2	2	0	0	0	1915500	0	0	0	0	0	0	0		#DIV/0!
sp|Q3UIR3|DTX3L_MOUSE	sp|Q3UIR3|DTX3L_MOUSE	2	2	2	sp|Q3UIR3|DTX3L_MOUSE E3 ubiquitin-protein ligase DTX3L OS=Mus musculus OX=10090 GN=Dtx3l PE=1 SV=1	1	2	2	2	0	0	0	0	0	0	0	0	1525700	0	0		#DIV/0!
sp|Q3UNX5|ACSM3_MOUSE	sp|Q3UNX5|ACSM3_MOUSE	2	2	2	sp|Q3UNX5|ACSM3_MOUSE Acyl-coenzyme A synthetase ACSM3, mitochondrial OS=Mus musculus OX=10090 GN=Acsm3 PE=1 SV=2	1	2	2	2	0	0	0	0	0	0	0	0	0	2206800	0		#DIV/0!
sp|Q3UXZ6|FA81A_MOUSE	sp|Q3UXZ6|FA81A_MOUSE	2	2	2	sp|Q3UXZ6|FA81A_MOUSE Protein FAM81A OS=Mus musculus OX=10090 GN=Fam81a PE=1 SV=2	1	2	2	2	0	0	0	0	0	0	0	0	0	714540	0		#DIV/0!
sp|Q569Z6|TR150_MOUSE	sp|Q569Z6|TR150_MOUSE	2	2	2	sp|Q569Z6|TR150_MOUSE Thyroid hormone receptor-associated protein 3 OS=Mus musculus OX=10090 GN=Thrap3 PE=1 SV=1	1	2	2	2	0	0	0	0	0	0	270170	0	0	0	0		#DIV/0!
sp|Q60692|PSB6_MOUSE	sp|Q60692|PSB6_MOUSE	2	2	2	sp|Q60692|PSB6_MOUSE Proteasome subunit beta type-6 OS=Mus musculus OX=10090 GN=Psmb6 PE=1 SV=3	1	2	2	2	0	0	0	0	0	0	1143800	0	711030	0	893170		#DIV/0!
sp|Q60854|SPB6_MOUSE	sp|Q60854|SPB6_MOUSE	2	2	2	sp|Q60854|SPB6_MOUSE Serpin B6 OS=Mus musculus OX=10090 GN=Serpinb6 PE=1 SV=1	1	2	2	2	0	0	2920200	0	0	0	0	983610	0	0	0		#DIV/0!
sp|Q61001|LAMA5_MOUSE	sp|Q61001|LAMA5_MOUSE	2	2	2	sp|Q61001|LAMA5_MOUSE Laminin subunit alpha-5 OS=Mus musculus OX=10090 GN=Lama5 PE=1 SV=4	1	2	2	2	0	0	0	0	0	0	0	0	0	1040300	0		#DIV/0!
sp|Q61206|PA1B2_MOUSE	sp|Q61206|PA1B2_MOUSE	2	2	2	sp|Q61206|PA1B2_MOUSE Platelet-activating factor acetylhydrolase IB subunit beta OS=Mus musculus OX=10090 GN=Pafah1b2 PE=1 SV=2	1	2	2	2	0	0	0	0	0	0	0	0	0	0	1955000		#DIV/0!
sp|Q61419|CMAH_MOUSE	sp|Q61419|CMAH_MOUSE	2	2	2	sp|Q61419|CMAH_MOUSE Cytidine monophosphate-N-acetylneuraminic acid hydroxylase OS=Mus musculus OX=10090 GN=Cmah PE=1 SV=1	1	2	2	2	0	0	0	0	0	1453900	0	0	0	0	0		#DIV/0!
sp|Q61543|GSLG1_MOUSE	sp|Q61543|GSLG1_MOUSE	2	2	2	sp|Q61543|GSLG1_MOUSE Golgi apparatus protein 1 OS=Mus musculus OX=10090 GN=Glg1 PE=1 SV=1	1	2	2	2	0	0	0	1601300	0	0	0	0	0	0	0		#DIV/0!
sp|Q61584|FXR1_MOUSE	sp|Q61584|FXR1_MOUSE	2	1	1	sp|Q61584|FXR1_MOUSE Fragile X mental retardation syndrome-related protein 1 OS=Mus musculus OX=10090 GN=Fxr1 PE=1 SV=2	1	2	1	1	0	0	0	0	0	0	0	0	0	0	279410		#DIV/0!
sp|Q61702|ITIH1_MOUSE	sp|Q61702|ITIH1_MOUSE	2	2	2	sp|Q61702|ITIH1_MOUSE Inter-alpha-trypsin inhibitor heavy chain H1 OS=Mus musculus OX=10090 GN=Itih1 PE=1 SV=2	1	2	2	2	0	0	0	0	0	0	0	0	0	0	1754100		#DIV/0!
sp|Q61733|RT31_MOUSE	sp|Q61733|RT31_MOUSE	2	2	2	sp|Q61733|RT31_MOUSE 28S ribosomal protein S31, mitochondrial OS=Mus musculus OX=10090 GN=Mrps31 PE=1 SV=1	1	2	2	2	0	0	0	0	0	0	0	0	0	626800	0		#DIV/0!
sp|Q62418|DBNL_MOUSE	sp|Q62418|DBNL_MOUSE	2	2	2	sp|Q62418|DBNL_MOUSE Drebrin-like protein OS=Mus musculus OX=10090 GN=Dbnl PE=1 SV=2	1	2	2	2	0	0	0	0	0	0	0	0	385020	0	0		#DIV/0!
sp|Q62426|CYTB_MOUSE	sp|Q62426|CYTB_MOUSE	2	2	2	sp|Q62426|CYTB_MOUSE Cystatin-B OS=Mus musculus OX=10090 GN=Cstb PE=1 SV=1	1	2	2	2	0	0	13612000	0	0	4048300	0	0	0	0	0		#DIV/0!
sp|Q640M1|UT14A_MOUSE	sp|Q640M1|UT14A_MOUSE	2	2	2	sp|Q640M1|UT14A_MOUSE U3 small nucleolar RNA-associated protein 14 homolog A OS=Mus musculus OX=10090 GN=Utp14a PE=1 SV=1	1	2	2	2	0	0	405200	0	0	0	0	0	0	0	0		#DIV/0!
sp|Q68FL6|SYMC_MOUSE	sp|Q68FL6|SYMC_MOUSE	2	2	2	sp|Q68FL6|SYMC_MOUSE Methionine--tRNA ligase, cytoplasmic OS=Mus musculus OX=10090 GN=Mars PE=1 SV=1	1	2	2	2	0	0	0	0	0	0	0	0	0	0	251750		#DIV/0!
sp|Q6AW69|CGNL1_MOUSE	sp|Q6AW69|CGNL1_MOUSE	2	2	2	sp|Q6AW69|CGNL1_MOUSE Cingulin-like protein 1 OS=Mus musculus OX=10090 GN=Cgnl1 PE=1 SV=2	1	2	2	2	0	0	0	0	0	0	0	0	0	5436400	0		#DIV/0!
sp|Q6IRU2|TPM4_MOUSE	sp|Q6IRU2|TPM4_MOUSE	2	2	2	sp|Q6IRU2|TPM4_MOUSE Tropomyosin alpha-4 chain OS=Mus musculus OX=10090 GN=Tpm4 PE=1 SV=3	1	2	2	2	0	0	0	0	0	2568000	0	0	0	0	0		#DIV/0!
sp|Q6IRU5|CLCB_MOUSE	sp|Q6IRU5|CLCB_MOUSE	2	2	2	sp|Q6IRU5|CLCB_MOUSE Clathrin light chain B OS=Mus musculus OX=10090 GN=Cltb PE=1 SV=1	1	2	2	2	0	0	0	0	0	0	720850	400290	580750	422680	1048700		#DIV/0!
sp|Q6P5F9|XPO1_MOUSE	sp|Q6P5F9|XPO1_MOUSE	2	2	2	sp|Q6P5F9|XPO1_MOUSE Exportin-1 OS=Mus musculus OX=10090 GN=Xpo1 PE=1 SV=1	1	2	2	2	0	0	0	0	0	0	1121100	0	1375200	0	0		#DIV/0!
sp|Q6PDM2|SRSF1_MOUSE	sp|Q6PDM2|SRSF1_MOUSE	2	2	2	sp|Q6PDM2|SRSF1_MOUSE Serine/arginine-rich splicing factor 1 OS=Mus musculus OX=10090 GN=Srsf1 PE=1 SV=3	1	2	2	2	0	0	1838400	0	0	0	0	0	0	0	0		#DIV/0!
sp|Q70FJ1|AKAP9_MOUSE	sp|Q70FJ1|AKAP9_MOUSE	2	2	2	sp|Q70FJ1|AKAP9_MOUSE A-kinase anchor protein 9 OS=Mus musculus OX=10090 GN=Akap9 PE=1 SV=2	1	2	2	2	0	0	0	0	0	0	0	0	0	0	2062900		#DIV/0!
sp|Q71KT5|ERG24_MOUSE	sp|Q71KT5|ERG24_MOUSE	2	2	2	sp|Q71KT5|ERG24_MOUSE Delta(14)-sterol reductase TM7SF2 OS=Mus musculus OX=10090 GN=Tm7sf2 PE=1 SV=2	1	2	2	2	0	0	1842900	0	891130	3087900	0	0	2272900	1310300	1768500		#DIV/0!
sp|Q7TNC4|LC7L2_MOUSE	sp|Q7TNC4|LC7L2_MOUSE	2	2	2	sp|Q7TNC4|LC7L2_MOUSE Putative RNA-binding protein Luc7-like 2 OS=Mus musculus OX=10090 GN=Luc7l2 PE=1 SV=1	1	2	2	2	0	0	0	0	0	0	0	523990	0	0	863160		#DIV/0!
sp|Q7TNC6|KI26B_MOUSE	sp|Q7TNC6|KI26B_MOUSE	2	2	2	sp|Q7TNC6|KI26B_MOUSE Kinesin-like protein KIF26B OS=Mus musculus OX=10090 GN=Kif26b PE=1 SV=3	1	2	2	2	0	0	0	0	0	0	7771400	0	0	0	0		#DIV/0!
sp|Q80TH2|ERBIN_MOUSE	sp|Q80TH2|ERBIN_MOUSE	2	2	2	sp|Q80TH2|ERBIN_MOUSE Erbin OS=Mus musculus OX=10090 GN=Erbin PE=1 SV=3	1	2	2	2	0	0	0	0	0	1320200	0	0	0	0	0		#DIV/0!
sp|Q80UU9|PGRC2_MOUSE	sp|Q80UU9|PGRC2_MOUSE	2	1	1	sp|Q80UU9|PGRC2_MOUSE Membrane-associated progesterone receptor component 2 OS=Mus musculus OX=10090 GN=Pgrmc2 PE=1 SV=2	1	2	1	1	0	0	272420	0	0	0	0	0	0	0	0		#DIV/0!
sp|Q80W54|FACE1_MOUSE	sp|Q80W54|FACE1_MOUSE	2	2	2	sp|Q80W54|FACE1_MOUSE CAAX prenyl protease 1 homolog OS=Mus musculus OX=10090 GN=Zmpste24 PE=1 SV=2	1	2	2	2	0	0	0	0	0	0	0	0	0	0	917000		#DIV/0!
sp|Q80X85|RT07_MOUSE	sp|Q80X85|RT07_MOUSE	2	2	2	sp|Q80X85|RT07_MOUSE 28S ribosomal protein S7, mitochondrial OS=Mus musculus OX=10090 GN=Mrps7 PE=1 SV=1	1	2	2	2	0	0	0	0	0	0	0	0	0	475570	0		#DIV/0!
sp|Q8BG95|MYPT2_MOUSE	sp|Q8BG95|MYPT2_MOUSE	2	2	2	sp|Q8BG95|MYPT2_MOUSE Protein phosphatase 1 regulatory subunit 12B OS=Mus musculus OX=10090 GN=Ppp1r12b PE=1 SV=2	1	2	2	2	0	0	0	0	0	0	0	0	0	13750	0		#DIV/0!
sp|Q8BK63|KC1A_MOUSE	sp|Q8BK63|KC1A_MOUSE	2	2	2	sp|Q8BK63|KC1A_MOUSE Casein kinase I isoform alpha OS=Mus musculus OX=10090 GN=Csnk1a1 PE=1 SV=2	1	2	2	2	0	0	0	0	1638600	0	0	1458600	0	0	0		#DIV/0!
sp|Q8BL66|EEA1_MOUSE	sp|Q8BL66|EEA1_MOUSE	2	2	2	sp|Q8BL66|EEA1_MOUSE Early endosome antigen 1 OS=Mus musculus OX=10090 GN=Eea1 PE=1 SV=2	1	2	2	2	0	0	0	0	0	0	0	0	21575000	0	0		#DIV/0!
sp|Q8BMJ2|SYLC_MOUSE	sp|Q8BMJ2|SYLC_MOUSE	2	2	2	sp|Q8BMJ2|SYLC_MOUSE Leucine--tRNA ligase, cytoplasmic OS=Mus musculus OX=10090 GN=Lars PE=1 SV=2	1	2	2	2	0	0	1464500	0	1119400	0	0	0	0	0	1210600		#DIV/0!
sp|Q8BRF7|SCFD1_MOUSE	sp|Q8BRF7|SCFD1_MOUSE	2	2	2	sp|Q8BRF7|SCFD1_MOUSE Sec1 family domain-containing protein 1 OS=Mus musculus OX=10090 GN=Scfd1 PE=1 SV=1	1	2	2	2	0	0	0	0	0	0	1688400	0	0	0	0		#DIV/0!
sp|Q8BRH4|KMT2C_MOUSE	sp|Q8BRH4|KMT2C_MOUSE	2	2	2	sp|Q8BRH4|KMT2C_MOUSE Histone-lysine N-methyltransferase 2C OS=Mus musculus OX=10090 GN=Kmt2c PE=1 SV=2	1	2	2	2	0	0	0	0	0	0	0	0	0	1514200	0		#DIV/0!
sp|Q8BU33|ILVBL_MOUSE	sp|Q8BU33|ILVBL_MOUSE	2	2	2	sp|Q8BU33|ILVBL_MOUSE Acetolactate synthase-like protein OS=Mus musculus OX=10090 GN=Ilvbl PE=1 SV=1	1	2	2	2	0	0	0	0	0	0	0	0	0	0	347900		#DIV/0!
sp|Q8BYC6|TAOK3_MOUSE	sp|Q8BYC6|TAOK3_MOUSE	2	2	2	sp|Q8BYC6|TAOK3_MOUSE Serine/threonine-protein kinase TAO3 OS=Mus musculus OX=10090 GN=Taok3 PE=1 SV=2	1	2	2	2	0	0	0	0	0	19108000	0	0	0	0	0		#DIV/0!
sp|Q8C115|PKHH2_MOUSE	sp|Q8C115|PKHH2_MOUSE	2	2	2	sp|Q8C115|PKHH2_MOUSE Pleckstrin homology domain-containing family H member 2 OS=Mus musculus OX=10090 GN=Plekhh2 PE=1 SV=3	1	2	2	2	0	0	0	0	0	0	0	0	12072000	0	0		#DIV/0!
sp|Q8C166|CPNE1_MOUSE	sp|Q8C166|CPNE1_MOUSE	2	2	2	sp|Q8C166|CPNE1_MOUSE Copine-1 OS=Mus musculus OX=10090 GN=Cpne1 PE=1 SV=1	1	2	2	2	0	0	0	0	0	0	2891100	0	0	2340000	1666900		#DIV/0!
sp|Q8JZN5|ACAD9_MOUSE	sp|Q8JZN5|ACAD9_MOUSE	2	2	2	sp|Q8JZN5|ACAD9_MOUSE Acyl-CoA dehydrogenase family member 9, mitochondrial OS=Mus musculus OX=10090 GN=Acad9 PE=1 SV=2	1	2	2	2	0	0	0	0	0	0	0	3022300	0	0	0		#DIV/0!
sp|Q8JZQ2|AFG32_MOUSE	sp|Q8JZQ2|AFG32_MOUSE	2	2	2	sp|Q8JZQ2|AFG32_MOUSE AFG3-like protein 2 OS=Mus musculus OX=10090 GN=Afg3l2 PE=1 SV=1	1	2	2	2	0	0	0	1985000	0	0	0	0	0	0	0		#DIV/0!
sp|Q8K2C9|HACD3_MOUSE	sp|Q8K2C9|HACD3_MOUSE	2	2	2	sp|Q8K2C9|HACD3_MOUSE Very-long-chain (3R)-3-hydroxyacyl-CoA dehydratase 3 OS=Mus musculus OX=10090 GN=Hacd3 PE=1 SV=2	1	2	2	2	0	0	0	0	0	0	0	0	0	1037400	0		#DIV/0!
sp|Q8K2L8|TPC12_MOUSE	sp|Q8K2L8|TPC12_MOUSE	2	2	2	sp|Q8K2L8|TPC12_MOUSE Trafficking protein particle complex subunit 12 OS=Mus musculus OX=10090 GN=Trappc12 PE=1 SV=2	1	2	2	2	0	0	0	0	0	0	0	14982000	0	0	0		#DIV/0!
sp|Q8R059|GALE_MOUSE	sp|Q8R059|GALE_MOUSE	2	2	2	sp|Q8R059|GALE_MOUSE UDP-glucose 4-epimerase OS=Mus musculus OX=10090 GN=Gale PE=1 SV=1	1	2	2	2	0	0	2707700	0	0	0	0	0	0	0	1711900		#DIV/0!
sp|Q8VBV7|CSN8_MOUSE	sp|Q8VBV7|CSN8_MOUSE	2	2	2	sp|Q8VBV7|CSN8_MOUSE COP9 signalosome complex subunit 8 OS=Mus musculus OX=10090 GN=Cops8 PE=1 SV=1	1	2	2	2	0	0	0	0	0	0	0	0	0	730220	0		#DIV/0!
sp|Q8VE47|UBA5_MOUSE	sp|Q8VE47|UBA5_MOUSE	2	2	2	sp|Q8VE47|UBA5_MOUSE Ubiquitin-like modifier-activating enzyme 5 OS=Mus musculus OX=10090 GN=Uba5 PE=1 SV=2	1	2	2	2	0	0	0	0	0	0	1174100	0	0	0	0		#DIV/0!
sp|Q91WK5|GCSH_MOUSE	sp|Q91WK5|GCSH_MOUSE	2	2	2	sp|Q91WK5|GCSH_MOUSE Glycine cleavage system H protein, mitochondrial OS=Mus musculus OX=10090 GN=Gcsh PE=1 SV=2	1	2	2	2	0	0	0	0	0	0	660210	0	0	0	0		#DIV/0!
sp|Q91YP0|L2HDH_MOUSE	sp|Q91YP0|L2HDH_MOUSE	2	2	2	sp|Q91YP0|L2HDH_MOUSE L-2-hydroxyglutarate dehydrogenase, mitochondrial OS=Mus musculus OX=10090 GN=L2hgdh PE=1 SV=1	1	2	2	2	0	0	0	0	0	0	0	2316200	0	1569200	0		#DIV/0!
sp|Q91YX5|LGAT1_MOUSE	sp|Q91YX5|LGAT1_MOUSE	2	2	2	sp|Q91YX5|LGAT1_MOUSE Acyl-CoA:lysophosphatidylglycerol acyltransferase 1 OS=Mus musculus OX=10090 GN=Lpgat1 PE=1 SV=1	1	2	2	2	0	0	0	0	0	0	0	0	0	0	1108400		#DIV/0!
sp|Q91ZV0|MIA2_MOUSE	sp|Q91ZV0|MIA2_MOUSE	2	2	2	sp|Q91ZV0|MIA2_MOUSE Melanoma inhibitory activity protein 2 OS=Mus musculus OX=10090 GN=Mia2 PE=1 SV=3	1	2	2	2	0	0	0	0	0	0	0	0	0	0	957190		#DIV/0!
sp|Q922J3|CLIP1_MOUSE	sp|Q922J3|CLIP1_MOUSE	2	2	2	sp|Q922J3|CLIP1_MOUSE CAP-Gly domain-containing linker protein 1 OS=Mus musculus OX=10090 GN=Clip1 PE=1 SV=1	1	2	2	2	0	0	0	0	0	0	0	0	0	667870	0		#DIV/0!
sp|Q925I1|ATAD3_MOUSE	sp|Q925I1|ATAD3_MOUSE	2	2	2	sp|Q925I1|ATAD3_MOUSE ATPase family AAA domain-containing protein 3 OS=Mus musculus OX=10090 GN=Atad3 PE=1 SV=1	1	2	2	2	0	0	0	0	0	0	0	0	0	0	1561600		#DIV/0!
sp|Q99J94|SO1A6_MOUSE	sp|Q99J94|SO1A6_MOUSE	2	2	2	sp|Q99J94|SO1A6_MOUSE Solute carrier organic anion transporter family member 1A6 OS=Mus musculus OX=10090 GN=Slco1a6 PE=1 SV=1	1	2	2	2	0	0	0	0	0	0	4028200	704560	0	0	0		#DIV/0!
sp|Q99JI6|RAP1B_MOUSE	sp|Q99JI6|RAP1B_MOUSE	2	2	2	sp|Q99JI6|RAP1B_MOUSE Ras-related protein Rap-1b OS=Mus musculus OX=10090 GN=Rap1b PE=1 SV=2	1	2	2	2	0	0	0	0	0	6218600	8585400	0	7681500	7851000	5991500		#DIV/0!
sp|Q99K30|ES8L2_MOUSE	sp|Q99K30|ES8L2_MOUSE	2	2	2	sp|Q99K30|ES8L2_MOUSE Epidermal growth factor receptor kinase substrate 8-like protein 2 OS=Mus musculus OX=10090 GN=Eps8l2 PE=1 SV=1	1	2	2	2	0	0	1602400	0	0	2230200	0	0	0	0	0		#DIV/0!
sp|Q99KF1|TMED9_MOUSE	sp|Q99KF1|TMED9_MOUSE	2	2	2	sp|Q99KF1|TMED9_MOUSE Transmembrane emp24 domain-containing protein 9 OS=Mus musculus OX=10090 GN=Tmed9 PE=1 SV=2	1	2	2	2	0	0	0	0	0	0	0	0	0	1181200	0		#DIV/0!
sp|Q99KR7|PPIF_MOUSE	sp|Q99KR7|PPIF_MOUSE	2	2	2	sp|Q99KR7|PPIF_MOUSE Peptidyl-prolyl cis-trans isomerase F, mitochondrial OS=Mus musculus OX=10090 GN=Ppif PE=1 SV=1	1	2	2	2	0	0	0	0	2909300	0	2426000	0	0	3174200	0		#DIV/0!
sp|Q99LB6|MAT2B_MOUSE	sp|Q99LB6|MAT2B_MOUSE	2	2	2	sp|Q99LB6|MAT2B_MOUSE Methionine adenosyltransferase 2 subunit beta OS=Mus musculus OX=10090 GN=Mat2b PE=1 SV=1	1	2	2	2	0	0	1023600	0	0	0	0	0	0	0	0		#DIV/0!
sp|Q99P72|RTN4_MOUSE	sp|Q99P72|RTN4_MOUSE	2	2	2	sp|Q99P72|RTN4_MOUSE Reticulon-4 OS=Mus musculus OX=10090 GN=Rtn4 PE=1 SV=2	1	2	2	2	0	0	1003200	0	0	0	0	0	0	0	0		#DIV/0!
sp|Q9CQZ5|NDUA6_MOUSE	sp|Q9CQZ5|NDUA6_MOUSE	2	2	2	sp|Q9CQZ5|NDUA6_MOUSE NADH dehydrogenase [ubiquinone] 1 alpha subcomplex subunit 6 OS=Mus musculus OX=10090 GN=Ndufa6 PE=1 SV=1	1	2	2	2	0	0	0	0	7813700	6196000	6115000	0	0	8980800	0		#DIV/0!
sp|Q9CR00|PSMD9_MOUSE	sp|Q9CR00|PSMD9_MOUSE	2	2	2	sp|Q9CR00|PSMD9_MOUSE 26S proteasome non-ATPase regulatory subunit 9 OS=Mus musculus OX=10090 GN=Psmd9 PE=1 SV=1	1	2	2	2	0	0	0	0	171200	0	0	0	0	0	0		#DIV/0!
sp|Q9CR21|ACPM_MOUSE	sp|Q9CR21|ACPM_MOUSE	2	2	2	sp|Q9CR21|ACPM_MOUSE Acyl carrier protein, mitochondrial OS=Mus musculus OX=10090 GN=Ndufab1 PE=1 SV=1	1	2	2	2	0	0	0	0	0	1795500	0	0	0	0	0		#DIV/0!
sp|Q9CR61|NDUB7_MOUSE	sp|Q9CR61|NDUB7_MOUSE	2	2	2	sp|Q9CR61|NDUB7_MOUSE NADH dehydrogenase [ubiquinone] 1 beta subcomplex subunit 7 OS=Mus musculus OX=10090 GN=Ndufb7 PE=1 SV=3	1	2	2	2	0	0	0	0	0	0	2369300	0	0	0	0		#DIV/0!
sp|Q9CRD0|OCAD1_MOUSE	sp|Q9CRD0|OCAD1_MOUSE	2	2	2	sp|Q9CRD0|OCAD1_MOUSE OCIA domain-containing protein 1 OS=Mus musculus OX=10090 GN=Ociad1 PE=1 SV=1	1	2	2	2	0	0	0	0	0	1374200	0	0	0	0	0		#DIV/0!
sp|Q9CWL8|CTBL1_MOUSE	sp|Q9CWL8|CTBL1_MOUSE	2	2	2	sp|Q9CWL8|CTBL1_MOUSE Beta-catenin-like protein 1 OS=Mus musculus OX=10090 GN=Ctnnbl1 PE=1 SV=1	1	2	2	2	0	0	0	495470	0	0	0	0	0	0	0		#DIV/0!
sp|Q9CZU3|MTREX_MOUSE	sp|Q9CZU3|MTREX_MOUSE	2	2	2	sp|Q9CZU3|MTREX_MOUSE Exosome RNA helicase MTR4 OS=Mus musculus OX=10090 GN=Mtrex PE=1 SV=1	1	2	2	2	0	0	0	1322900	1064800	1272100	0	0	0	0	0		#DIV/0!
sp|Q9D071|MMS19_MOUSE	sp|Q9D071|MMS19_MOUSE	2	2	2	sp|Q9D071|MMS19_MOUSE MMS19 nucleotide excision repair protein homolog OS=Mus musculus OX=10090 GN=Mms19 PE=1 SV=1	1	2	2	2	0	0	0	0	0	0	0	0	0	693010	0		#DIV/0!
sp|Q9D1L0|CHCH2_MOUSE	sp|Q9D1L0|CHCH2_MOUSE	2	2	2	sp|Q9D1L0|CHCH2_MOUSE Coiled-coil-helix-coiled-coil-helix domain-containing protein 2 OS=Mus musculus OX=10090 GN=Chchd2 PE=2 SV=1	1	2	2	2	0	0	0	1726000	0	0	0	0	0	0	0		#DIV/0!
sp|Q9D3D9|ATPD_MOUSE	sp|Q9D3D9|ATPD_MOUSE	2	2	2	sp|Q9D3D9|ATPD_MOUSE ATP synthase subunit delta, mitochondrial OS=Mus musculus OX=10090 GN=Atp5f1d PE=1 SV=1	1	2	2	2	0	0	0	0	0	0	0	0	1808700	0	0		#DIV/0!
sp|Q9D7I5|LHPP_MOUSE	sp|Q9D7I5|LHPP_MOUSE	2	2	2	sp|Q9D7I5|LHPP_MOUSE Phospholysine phosphohistidine inorganic pyrophosphate phosphatase OS=Mus musculus OX=10090 GN=Lhpp PE=1 SV=1	1	2	2	2	0	0	0	0	0	0	0	2980300	0	0	0		#DIV/0!
sp|Q9D892|ITPA_MOUSE	sp|Q9D892|ITPA_MOUSE	2	2	2	sp|Q9D892|ITPA_MOUSE Inosine triphosphate pyrophosphatase OS=Mus musculus OX=10090 GN=Itpa PE=1 SV=2	1	2	2	2	0	0	0	0	0	0	0	0	1147100	0	0		#DIV/0!
sp|Q9D8X1|CUTC_MOUSE	sp|Q9D8X1|CUTC_MOUSE	2	2	2	sp|Q9D8X1|CUTC_MOUSE Copper homeostasis protein cutC homolog OS=Mus musculus OX=10090 GN=Cutc PE=1 SV=1	1	2	2	2	0	0	0	0	0	0	584670	0	0	0	0		#DIV/0!
sp|Q9DAU1|CNPY3_MOUSE	sp|Q9DAU1|CNPY3_MOUSE	2	2	2	sp|Q9DAU1|CNPY3_MOUSE Protein canopy homolog 3 OS=Mus musculus OX=10090 GN=Cnpy3 PE=1 SV=1	1	2	2	2	0	0	0	1639100	0	0	0	0	0	0	0		#DIV/0!
sp|Q9DB15|RM12_MOUSE	sp|Q9DB15|RM12_MOUSE	2	2	2	sp|Q9DB15|RM12_MOUSE 39S ribosomal protein L12, mitochondrial OS=Mus musculus OX=10090 GN=Mrpl12 PE=1 SV=2	1	2	2	2	0	0	0	0	0	0	0	0	158960	0	0		#DIV/0!
sp|Q9DBD0|ICA_MOUSE	sp|Q9DBD0|ICA_MOUSE	2	2	2	sp|Q9DBD0|ICA_MOUSE Inhibitor of carbonic anhydrase OS=Mus musculus OX=10090 GN=Ica PE=1 SV=1	1	2	2	2	0	0	0	0	0	0	0	0	0	0	2832000		#DIV/0!
sp|Q9DBN5|LONP2_MOUSE	sp|Q9DBN5|LONP2_MOUSE	2	2	2	sp|Q9DBN5|LONP2_MOUSE Lon protease homolog 2, peroxisomal OS=Mus musculus OX=10090 GN=Lonp2 PE=1 SV=1	1	2	2	2	0	0	0	0	0	0	0	1847200	0	2061200	0		#DIV/0!
sp|Q9DBS5|KLC4_MOUSE	sp|Q9DBS5|KLC4_MOUSE	2	2	2	sp|Q9DBS5|KLC4_MOUSE Kinesin light chain 4 OS=Mus musculus OX=10090 GN=Klc4 PE=1 SV=1	1	2	2	2	0	0	0	0	0	0	0	0	0	107640	0		#DIV/0!
sp|Q9DBZ5|EIF3K_MOUSE	sp|Q9DBZ5|EIF3K_MOUSE	2	2	2	sp|Q9DBZ5|EIF3K_MOUSE Eukaryotic translation initiation factor 3 subunit K OS=Mus musculus OX=10090 GN=Eif3k PE=1 SV=1	1	2	2	2	0	0	0	0	0	0	1285700	0	0	0	0		#DIV/0!
sp|Q9DC28|KC1D_MOUSE	sp|Q9DC28|KC1D_MOUSE	2	2	2	sp|Q9DC28|KC1D_MOUSE Casein kinase I isoform delta OS=Mus musculus OX=10090 GN=Csnk1d PE=1 SV=2	1	2	2	2	0	0	0	0	0	0	0	0	1157500	0	0		#DIV/0!
sp|Q9DCL9|PUR6_MOUSE	sp|Q9DCL9|PUR6_MOUSE	2	2	2	sp|Q9DCL9|PUR6_MOUSE Multifunctional protein ADE2 OS=Mus musculus OX=10090 GN=Paics PE=1 SV=4	1	2	2	2	0	0	0	0	0	0	0	0	0	0	2123200		#DIV/0!
sp|Q9EP89|LACTB_MOUSE	sp|Q9EP89|LACTB_MOUSE	2	2	2	sp|Q9EP89|LACTB_MOUSE Serine beta-lactamase-like protein LACTB, mitochondrial OS=Mus musculus OX=10090 GN=Lactb PE=1 SV=1	1	2	2	2	0	0	0	0	0	0	0	1493600	0	0	0		#DIV/0!
sp|Q9JHW4|SELB_MOUSE	sp|Q9JHW4|SELB_MOUSE	2	2	2	sp|Q9JHW4|SELB_MOUSE Selenocysteine-specific elongation factor OS=Mus musculus OX=10090 GN=Eefsec PE=1 SV=2	1	2	2	2	0	0	0	0	0	0	0	0	0	1446600	0		#DIV/0!
sp|Q9JIX8|ACINU_MOUSE	sp|Q9JIX8|ACINU_MOUSE	2	2	2	sp|Q9JIX8|ACINU_MOUSE Apoptotic chromatin condensation inducer in the nucleus OS=Mus musculus OX=10090 GN=Acin1 PE=1 SV=3	1	2	2	2	0	0	0	0	4638800	0	0	0	0	0	0		#DIV/0!
sp|Q9JJU8|SH3L1_MOUSE	sp|Q9JJU8|SH3L1_MOUSE	2	2	2	sp|Q9JJU8|SH3L1_MOUSE SH3 domain-binding glutamic acid-rich-like protein OS=Mus musculus OX=10090 GN=Sh3bgrl PE=1 SV=1	1	2	2	2	0	0	2255200	2321200	0	2364000	1695200	0	1723900	0	0		#DIV/0!
sp|Q9JKY5|HIP1R_MOUSE	sp|Q9JKY5|HIP1R_MOUSE	2	2	2	sp|Q9JKY5|HIP1R_MOUSE Huntingtin-interacting protein 1-related protein OS=Mus musculus OX=10090 GN=Hip1r PE=1 SV=2	1	2	2	2	0	0	0	0	0	0	0	0	0	5605500	0		#DIV/0!
sp|Q9JMA1|UBP14_MOUSE	sp|Q9JMA1|UBP14_MOUSE	2	2	2	sp|Q9JMA1|UBP14_MOUSE Ubiquitin carboxyl-terminal hydrolase 14 OS=Mus musculus OX=10090 GN=Usp14 PE=1 SV=3	1	2	2	2	0	0	0	0	0	0	0	0	963590	0	0		#DIV/0!
sp|Q9JMH9|MY18A_MOUSE	sp|Q9JMH9|MY18A_MOUSE	2	2	2	sp|Q9JMH9|MY18A_MOUSE Unconventional myosin-XVIIIa OS=Mus musculus OX=10090 GN=Myo18a PE=1 SV=2	1	2	2	2	0	0	0	0	0	0	0	0	0	0	1188000		#DIV/0!
sp|Q9QUH0|GLRX1_MOUSE	sp|Q9QUH0|GLRX1_MOUSE	2	2	2	sp|Q9QUH0|GLRX1_MOUSE Glutaredoxin-1 OS=Mus musculus OX=10090 GN=Glrx PE=1 SV=3	1	2	2	2	0	0	0	0	0	5723800	0	0	0	2332400	0		#DIV/0!
sp|Q9QUI0|RHOA_MOUSE	sp|Q9QUI0|RHOA_MOUSE	2	2	2	sp|Q9QUI0|RHOA_MOUSE Transforming protein RhoA OS=Mus musculus OX=10090 GN=Rhoa PE=1 SV=1	1	2	2	2	0	0	0	0	0	0	0	0	0	0	3056600		#DIV/0!
sp|Q9QWR8|NAGAB_MOUSE	sp|Q9QWR8|NAGAB_MOUSE	2	2	2	sp|Q9QWR8|NAGAB_MOUSE Alpha-N-acetylgalactosaminidase OS=Mus musculus OX=10090 GN=Naga PE=1 SV=2	1	2	2	2	0	0	0	0	0	0	0	0	0	0	93058		#DIV/0!
sp|Q9QYF1|RDH11_MOUSE	sp|Q9QYF1|RDH11_MOUSE	2	2	2	sp|Q9QYF1|RDH11_MOUSE Retinol dehydrogenase 11 OS=Mus musculus OX=10090 GN=Rdh11 PE=1 SV=2	1	2	2	2	0	0	2222800	0	0	0	0	0	0	0	0		#DIV/0!
sp|Q9QZS3|NUMB_MOUSE	sp|Q9QZS3|NUMB_MOUSE	2	2	2	sp|Q9QZS3|NUMB_MOUSE Protein numb homolog OS=Mus musculus OX=10090 GN=Numb PE=1 SV=1	1	2	2	2	0	0	0	0	570650	0	823750	0	1327600	883880	0		#DIV/0!
sp|Q9R008|KIME_MOUSE	sp|Q9R008|KIME_MOUSE	2	2	2	sp|Q9R008|KIME_MOUSE Mevalonate kinase OS=Mus musculus OX=10090 GN=Mvk PE=1 SV=1	1	2	2	2	0	0	0	4922300	0	0	0	0	0	0	0		#DIV/0!
sp|Q9R099|TBL2_MOUSE	sp|Q9R099|TBL2_MOUSE	2	2	2	sp|Q9R099|TBL2_MOUSE Transducin beta-like protein 2 OS=Mus musculus OX=10090 GN=Tbl2 PE=1 SV=2	1	2	2	2	0	0	0	0	0	2764300	0	0	0	0	0		#DIV/0!
sp|Q9R233|TPSN_MOUSE	sp|Q9R233|TPSN_MOUSE	2	2	2	sp|Q9R233|TPSN_MOUSE Tapasin OS=Mus musculus OX=10090 GN=Tapbp PE=1 SV=2	1	2	2	2	0	0	0	0	0	0	0	0	0	0	1669500		#DIV/0!
sp|Q9WUM4|COR1C_MOUSE	sp|Q9WUM4|COR1C_MOUSE	2	2	2	sp|Q9WUM4|COR1C_MOUSE Coronin-1C OS=Mus musculus OX=10090 GN=Coro1c PE=1 SV=2	1	2	2	2	0	0	0	5544600	0	0	0	0	0	0	0		#DIV/0!
sp|Q9WUR9|KAD4_MOUSE	sp|Q9WUR9|KAD4_MOUSE	2	2	2	sp|Q9WUR9|KAD4_MOUSE Adenylate kinase 4, mitochondrial OS=Mus musculus OX=10090 GN=Ak4 PE=1 SV=1	1	2	2	2	0	0	4724100	0	0	4049500	0	5798600	4969500	4145200	4428300		#DIV/0!
sp|Q9WVA2|TIM8A_MOUSE	sp|Q9WVA2|TIM8A_MOUSE	2	2	2	sp|Q9WVA2|TIM8A_MOUSE Mitochondrial import inner membrane translocase subunit Tim8 A OS=Mus musculus OX=10090 GN=Timm8a1 PE=1 SV=1	1	2	2	2	0	0	0	4109300	0	0	0	0	0	0	0		#DIV/0!
sp|Q9Z1F9|SAE2_MOUSE	sp|Q9Z1F9|SAE2_MOUSE	2	2	2	sp|Q9Z1F9|SAE2_MOUSE SUMO-activating enzyme subunit 2 OS=Mus musculus OX=10090 GN=Uba2 PE=1 SV=1	1	2	2	2	0	0	0	0	0	543730	0	0	0	0	0		#DIV/0!
sp|Q9Z2M7|PMM2_MOUSE	sp|Q9Z2M7|PMM2_MOUSE	2	2	2	sp|Q9Z2M7|PMM2_MOUSE Phosphomannomutase 2 OS=Mus musculus OX=10090 GN=Pmm2 PE=1 SV=1	1	2	2	2	0	0	0	695140	0	1718500	0	0	0	1717200	0		#DIV/0!
sp|Q9Z2Y8|PLPHP_MOUSE	sp|Q9Z2Y8|PLPHP_MOUSE	2	2	2	sp|Q9Z2Y8|PLPHP_MOUSE Pyridoxal phosphate homeostasis protein OS=Mus musculus OX=10090 GN=Plpbp PE=1 SV=1	1	2	2	2	0	0	1224300	4986500	5605200	0	0	0	4852600	0	3994800		#DIV/0!
sp|Q8CGP6|H2A1H_MOUSE;sp|Q8R1M2|H2AJ_MOUSE;sp|C0HKE1|H2A1B_MOUSE	sp|Q8CGP6|H2A1H_MOUSE;sp|Q8R1M2|H2AJ_MOUSE;sp|C0HKE1|H2A1B_MOUSE	6;6;6	2;2;2	1;1;1	sp|Q8CGP6|H2A1H_MOUSE Histone H2A type 1-H OS=Mus musculus OX=10090 GN=Hist1h2ah PE=1 SV=3;sp|Q8R1M2|H2AJ_MOUSE Histone H2A.J OS=Mus musculus OX=10090 GN=H2afj PE=1 SV=1;sp|C0HKE1|H2A1B_MOUSE Histone H2A type 1-B OS=Mus musculus OX=10090 GN=Hist1h2ab PE=1	3	6	2	1	112490000	21276000	129900000	60667000	0	0	80512000	37387000	49463000	122750000	21617000		5.28718
sp|Q91VS7|MGST1_MOUSE	sp|Q91VS7|MGST1_MOUSE	4	4	4	sp|Q91VS7|MGST1_MOUSE Microsomal glutathione S-transferase 1 OS=Mus musculus OX=10090 GN=Mgst1 PE=1 SV=3	1	4	4	4	12669000	2671700	9587700	18649000	9509900	20742000	10586000	0	10910000	9673100	4350500		4.74192
sp|Q5FW57|GLYAL_MOUSE	sp|Q5FW57|GLYAL_MOUSE	7	7	7	sp|Q5FW57|GLYAL_MOUSE Glycine N-acyltransferase-like protein OS=Mus musculus OX=10090 GN=Gm4952 PE=1 SV=3	1	7	7	7	12429000	3517200	3626000	3674200	9318900	4911200	3528000	0	0	4426600	10226000		3.53378
sp|Q91XE4|ACY3_MOUSE	sp|Q91XE4|ACY3_MOUSE	4	4	4	sp|Q91XE4|ACY3_MOUSE N-acyl-aromatic-L-amino acid amidohydrolase (carboxylate-forming) OS=Mus musculus OX=10090 GN=Acy3 PE=1 SV=1	1	4	4	4	6737900	2131000	8767600	0	0	0	0	0	0	0	2894200		3.16185
sp|P62911|RL32_MOUSE	sp|P62911|RL32_MOUSE	3	3	3	sp|P62911|RL32_MOUSE 60S ribosomal protein L32 OS=Mus musculus OX=10090 GN=Rpl32 PE=1 SV=2	1	3	3	3	5664900	2096500	5772800	1045200	1247200	6050300	4798500	1910500	3404800	2002900	4599500		2.70207
sp|Q9CRB3|HIUH_MOUSE	sp|Q9CRB3|HIUH_MOUSE	6	6	6	sp|Q9CRB3|HIUH_MOUSE 5-hydroxyisourate hydrolase OS=Mus musculus OX=10090 GN=Urah PE=1 SV=1	1	6	6	6	8109200	3055200	5116100	3984200	6672500	6125900	7530200	4285100	6244200	4982000	10361000		2.65423
sp|Q61694|3BHS5_MOUSE	sp|Q61694|3BHS5_MOUSE	10	10	6	sp|Q61694|3BHS5_MOUSE NADPH-dependent 3-keto-steroid reductase Hsd3b5 OS=Mus musculus OX=10090 GN=Hsd3b5 PE=1 SV=4	1	10	10	6	15834000	6043700	4668400	8848900	10012000	6349500	14608000	3201300	10135000	13707000	0		2.61992
sp|O55234|PSB5_MOUSE	sp|O55234|PSB5_MOUSE	6	6	6	sp|O55234|PSB5_MOUSE Proteasome subunit beta type-5 OS=Mus musculus OX=10090 GN=Psmb5 PE=1 SV=3	1	6	6	6	2624900	1032900	0	0	0	0	0	0	1227700	0	0		2.54129
sp|Q8VC97|BUP1_MOUSE	sp|Q8VC97|BUP1_MOUSE	4	4	4	sp|Q8VC97|BUP1_MOUSE Beta-ureidopropionase OS=Mus musculus OX=10090 GN=Upb1 PE=1 SV=1	1	4	4	4	5250900	2152100	2255800	0	0	3112500	2966100	0	2358900	2166500	3095200		2.4399
sp|P01901|HA1B_MOUSE	sp|P01901|HA1B_MOUSE	9	7	4	sp|P01901|HA1B_MOUSE H-2 class I histocompatibility antigen, K-B alpha chain OS=Mus musculus OX=10090 GN=H2-K1 PE=1 SV=1	1	9	7	4	8952500	3688200	11998000	4465500	6258700	6217000	5797000	0	6824600	5808100	0		2.42734
sp|Q91WL5|CP4CA_MOUSE	sp|Q91WL5|CP4CA_MOUSE	12	12	10	sp|Q91WL5|CP4CA_MOUSE Cytochrome P450 4A12A OS=Mus musculus OX=10090 GN=Cyp4a12a PE=1 SV=2	1	12	12	10	14243000	5999700	5206300	9324500	11118000	13293000	14323000	8756600	11691000	15585000	2655100		2.37395
sp|Q9D379|HYEP_MOUSE	sp|Q9D379|HYEP_MOUSE	17	17	17	sp|Q9D379|HYEP_MOUSE Epoxide hydrolase 1 OS=Mus musculus OX=10090 GN=Ephx1 PE=1 SV=2	1	17	17	17	36146000	16090000	25585000	12128000	10268000	11742000	24890000	13398000	19615000	11858000	25075000		2.24649
sp|P56654|CP237_MOUSE	sp|P56654|CP237_MOUSE	19	6	3	sp|P56654|CP237_MOUSE Cytochrome P450 2C37 OS=Mus musculus OX=10090 GN=Cyp2c37 PE=1 SV=2	1	19	6	3	19883000	8874300	0	0	7393500	0	4887700	0	0	0	11419000		2.24051
sp|P14115|RL27A_MOUSE	sp|P14115|RL27A_MOUSE	3	3	3	sp|P14115|RL27A_MOUSE 60S ribosomal protein L27a OS=Mus musculus OX=10090 GN=Rpl27a PE=1 SV=5	1	3	3	3	15451000	6900200	16072000	7482400	12075000	28794000	15437000	14953000	14866000	21877000	21235000		2.23921
sp|Q8CCJ3|UFL1_MOUSE	sp|Q8CCJ3|UFL1_MOUSE	7	7	7	sp|Q8CCJ3|UFL1_MOUSE E3 UFM1-protein ligase 1 OS=Mus musculus OX=10090 GN=Ufl1 PE=1 SV=2	1	7	7	7	3635500	1632800	1527800	3868800	914600	0	2686300	2174200	0	0	0		2.22654
sp|O09174|AMACR_MOUSE	sp|O09174|AMACR_MOUSE	11	11	11	sp|O09174|AMACR_MOUSE Alpha-methylacyl-CoA racemase OS=Mus musculus OX=10090 GN=Amacr PE=1 SV=4	1	11	11	11	11539000	5213200	9293000	8164500	7545000	14721000	7959800	7294400	7436800	7462400	7745400		2.21342
sp|Q9DCQ2|ASPD_MOUSE	sp|Q9DCQ2|ASPD_MOUSE	7	7	7	sp|Q9DCQ2|ASPD_MOUSE Putative L-aspartate dehydrogenase OS=Mus musculus OX=10090 GN=Aspdh PE=1 SV=1	1	7	7	7	10016000	4544500	7014600	4387100	5928900	13802000	8109000	5753100	10330000	0	9915800		2.20398
sp|P56395|CYB5_MOUSE	sp|P56395|CYB5_MOUSE	4	4	4	sp|P56395|CYB5_MOUSE Cytochrome b5 OS=Mus musculus OX=10090 GN=Cyb5a PE=1 SV=2	1	4	4	4	55738000	25530000	36846000	19588000	20898000	56736000	34846000	39072000	33979000	28749000	31467000		2.18324
sp|Q91ZA3|PCCA_MOUSE	sp|Q91ZA3|PCCA_MOUSE	14	14	14	sp|Q91ZA3|PCCA_MOUSE Propionyl-CoA carboxylase alpha chain, mitochondrial OS=Mus musculus OX=10090 GN=Pcca PE=1 SV=2	1	14	14	14	11819000	5574000	9613000	0	13904000	12435000	8443200	15131000	10548000	14814000	9707300		2.12038
sp|P12970|RL7A_MOUSE	sp|P12970|RL7A_MOUSE	9	9	9	sp|P12970|RL7A_MOUSE 60S ribosomal protein L7a OS=Mus musculus OX=10090 GN=Rpl7a PE=1 SV=2	1	9	9	9	20112000	9505000	18077000	8474300	11060000	29810000	19749000	13221000	15369000	14972000	18236000		2.11594
sp|P49429|HPPD_MOUSE	sp|P49429|HPPD_MOUSE	19	19	19	sp|P49429|HPPD_MOUSE 4-hydroxyphenylpyruvate dioxygenase OS=Mus musculus OX=10090 GN=Hpd PE=1 SV=3	1	19	19	19	104950000	50234000	54094000	48734000	61021000	123100000	73610000	77995000	96498000	70153000	69056000		2.08922
sp|P62270|RS18_MOUSE	sp|P62270|RS18_MOUSE	8	8	8	sp|P62270|RS18_MOUSE 40S ribosomal protein S18 OS=Mus musculus OX=10090 GN=Rps18 PE=1 SV=3	1	8	8	8	10590000	5186700	5255500	6866700	4926900	14574000	11472000	7465300	9522000	5370300	14298000		2.04176
sp|Q9QXD1|ACOX2_MOUSE	sp|Q9QXD1|ACOX2_MOUSE	12	12	12	sp|Q9QXD1|ACOX2_MOUSE Peroxisomal acyl-coenzyme A oxidase 2 OS=Mus musculus OX=10090 GN=Acox2 PE=1 SV=2	1	12	12	12	13065000	6484400	10669000	0	7067100	9252300	6322400	7604200	6481200	7562700	12410000		2.01484
sp|Q9DCY0|KEG1_MOUSE	sp|Q9DCY0|KEG1_MOUSE	8	8	8	sp|Q9DCY0|KEG1_MOUSE Glycine N-acyltransferase-like protein Keg1 OS=Mus musculus OX=10090 GN=Keg1 PE=1 SV=1	1	8	8	8	17410000	8667800	0	13009000	12468000	9594400	12614000	10187000	9957600	16294000	5136400		2.00858
sp|Q9D0S9|HINT2_MOUSE	sp|Q9D0S9|HINT2_MOUSE	4	4	4	sp|Q9D0S9|HINT2_MOUSE Histidine triad nucleotide-binding protein 2, mitochondrial OS=Mus musculus OX=10090 GN=Hint2 PE=1 SV=1	1	4	4	4	19053000	9537600	9975600	11773000	15097000	14911000	11277000	14671000	14195000	11773000	12836000		1.99767
sp|Q8CAQ8|MIC60_MOUSE	sp|Q8CAQ8|MIC60_MOUSE	16	16	16	sp|Q8CAQ8|MIC60_MOUSE MICOS complex subunit Mic60 OS=Mus musculus OX=10090 GN=Immt PE=1 SV=1	1	16	16	16	18944000	9493000	10870000	14630000	10516000	11853000	11883000	14511000	13931000	13730000	9790800		1.99558
sp|Q9JJL3|SO1B2_MOUSE	sp|Q9JJL3|SO1B2_MOUSE	3	3	3	sp|Q9JJL3|SO1B2_MOUSE Solute carrier organic anion transporter family member 1B2 OS=Mus musculus OX=10090 GN=Slco1b2 PE=1 SV=1	1	3	3	3	5883600	2954400	0	3579700	0	3894600	5681000	0	2547200	3996200	2986900		1.99147
sp|P35492|HUTH_MOUSE	sp|P35492|HUTH_MOUSE	12	12	12	sp|P35492|HUTH_MOUSE Histidine ammonia-lyase OS=Mus musculus OX=10090 GN=Hal PE=1 SV=1	1	12	12	12	28614000	14524000	14832000	11001000	28779000	19437000	14430000	26397000	23384000	20520000	15244000		1.97012
sp|Q64458|CP2CT_MOUSE;sp|P56656|CP239_MOUSE	sp|Q64458|CP2CT_MOUSE	26;4	26;4	18;3	sp|Q64458|CP2CT_MOUSE Cytochrome P450 2C29 OS=Mus musculus OX=10090 GN=Cyp2c29 PE=1 SV=2	2	26	26	18	82078000	41720000	25460000	31875000	50777000	99533000	59787000	27166000	35525000	73096000	28880000		1.96735
sp|P56135|ATPK_MOUSE	sp|P56135|ATPK_MOUSE	2	2	2	sp|P56135|ATPK_MOUSE ATP synthase subunit f, mitochondrial OS=Mus musculus OX=10090 GN=Atp5mf PE=1 SV=3	1	2	2	2	17200000	8744600	11142000	0	11547000	0	10585000	0	14190000	14997000	13639000		1.96693
sp|Q9DCX2|ATP5H_MOUSE	sp|Q9DCX2|ATP5H_MOUSE	12	12	12	sp|Q9DCX2|ATP5H_MOUSE ATP synthase subunit d, mitochondrial OS=Mus musculus OX=10090 GN=Atp5pd PE=1 SV=3	1	12	12	12	47811000	24680000	15802000	19955000	25323000	36858000	39065000	33125000	37055000	36787000	27821000		1.93724
sp|Q91X77|CY250_MOUSE	sp|Q91X77|CY250_MOUSE	21	17	5	sp|Q91X77|CY250_MOUSE Cytochrome P450 2C50 OS=Mus musculus OX=10090 GN=Cyp2c50 PE=1 SV=2	1	21	17	5	36893000	19076000	9038500	25851000	22064000	18440000	14497000	12937000	15097000	9181800	31468000		1.934
sp|Q9D6Y9|GLGB_MOUSE	sp|Q9D6Y9|GLGB_MOUSE	15	15	15	sp|Q9D6Y9|GLGB_MOUSE 1,4-alpha-glucan-branching enzyme OS=Mus musculus OX=10090 GN=Gbe1 PE=1 SV=1	1	15	15	15	31893000	16544000	33361000	21976000	23949000	19494000	14291000	16305000	15283000	17815000	19775000		1.92777
sp|Q9DCM2|GSTK1_MOUSE	sp|Q9DCM2|GSTK1_MOUSE	10	10	10	sp|Q9DCM2|GSTK1_MOUSE Glutathione S-transferase kappa 1 OS=Mus musculus OX=10090 GN=Gstk1 PE=1 SV=3	1	10	10	10	11762000	6111400	9713900	4493800	7532400	10925000	12972000	25298000	21754000	9284100	19890000		1.9246
sp|P00186|CP1A2_MOUSE	sp|P00186|CP1A2_MOUSE	15	15	12	sp|P00186|CP1A2_MOUSE Cytochrome P450 1A2 OS=Mus musculus OX=10090 GN=Cyp1a2 PE=1 SV=1	1	15	15	12	30509000	15923000	7943300	19208000	32260000	17277000	24887000	15522000	10493000	18065000	6624800		1.91603
sp|Q8R0F9|S14L4_MOUSE	sp|Q8R0F9|S14L4_MOUSE	9	9	9	sp|Q8R0F9|S14L4_MOUSE SEC14-like protein 4 OS=Mus musculus OX=10090 GN=Sec14l4 PE=1 SV=1	1	9	9	9	13907000	7284200	7367500	0	6840900	11167000	9227600	10251000	12027000	5572100	8586600		1.9092
sp|Q9DB77|QCR2_MOUSE	sp|Q9DB77|QCR2_MOUSE	17	17	17	sp|Q9DB77|QCR2_MOUSE Cytochrome b-c1 complex subunit 2, mitochondrial OS=Mus musculus OX=10090 GN=Uqcrc2 PE=1 SV=1	1	17	17	17	48646000	25646000	22811000	25496000	21378000	38773000	28460000	33284000	39055000	29877000	35740000		1.89683
sp|Q99L47|F10A1_MOUSE	sp|Q99L47|F10A1_MOUSE	2	2	2	sp|Q99L47|F10A1_MOUSE Hsc70-interacting protein OS=Mus musculus OX=10090 GN=St13 PE=1 SV=1	1	2	2	2	3387900	1786200	2892500	0	0	4386300	0	2656200	0	3019600	0		1.89671
sp|Q9Z2U1|PSA5_MOUSE	sp|Q9Z2U1|PSA5_MOUSE	5	5	5	sp|Q9Z2U1|PSA5_MOUSE Proteasome subunit alpha type-5 OS=Mus musculus OX=10090 GN=Psma5 PE=1 SV=1	1	5	5	5	10477000	5583500	9461200	0	7911900	7041300	7195300	6600900	6882300	6607400	7187500		1.87642
sp|Q8CHR6|DPYD_MOUSE	sp|Q8CHR6|DPYD_MOUSE	11	11	11	sp|Q8CHR6|DPYD_MOUSE Dihydropyrimidine dehydrogenase [NADP(+)] OS=Mus musculus OX=10090 GN=Dpyd PE=1 SV=1	1	11	11	11	15913000	8511400	8393700	0	17185000	16487000	13597000	18970000	18552000	18422000	11658000		1.86961
sp|Q60865|CAPR1_MOUSE	sp|Q60865|CAPR1_MOUSE	5	5	5	sp|Q60865|CAPR1_MOUSE Caprin-1 OS=Mus musculus OX=10090 GN=Caprin1 PE=1 SV=2	1	5	5	5	4402800	2360000	0	2993600	0	3977200	3812000	3174600	3639200	0	0		1.86559
sp|Q99MZ7|PECR_MOUSE	sp|Q99MZ7|PECR_MOUSE	9	9	9	sp|Q99MZ7|PECR_MOUSE Peroxisomal trans-2-enoyl-CoA reductase OS=Mus musculus OX=10090 GN=Pecr PE=1 SV=1	1	9	9	9	7863700	4215700	3516800	3076300	4000500	9064000	5335400	6139600	7226000	7436800	6736200		1.86534
sp|Q8BSE0|RMD2_MOUSE	sp|Q8BSE0|RMD2_MOUSE	5	5	5	sp|Q8BSE0|RMD2_MOUSE Regulator of microtubule dynamics protein 2 OS=Mus musculus OX=10090 GN=Rmdn2 PE=1 SV=1	1	5	5	5	6130000	3310900	0	0	4825300	0	0	0	0	0	0		1.85146
sp|Q9D6Y7|MSRA_MOUSE	sp|Q9D6Y7|MSRA_MOUSE	7	7	7	sp|Q9D6Y7|MSRA_MOUSE Mitochondrial peptide methionine sulfoxide reductase OS=Mus musculus OX=10090 GN=Msra PE=1 SV=1	1	7	7	7	15164000	8218700	9208900	0	4591700	12361000	11213000	17581000	11004000	6465700	12001000		1.84506
sp|Q99KB8|GLO2_MOUSE	sp|Q99KB8|GLO2_MOUSE	6	6	6	sp|Q99KB8|GLO2_MOUSE Hydroxyacylglutathione hydrolase, mitochondrial OS=Mus musculus OX=10090 GN=Hagh PE=1 SV=2	1	6	6	6	9535400	5178500	4315400	0	6731500	8419000	7880800	7211900	3852200	7843600	6567200		1.84134
sp|P35979|RL12_MOUSE	sp|P35979|RL12_MOUSE	5	5	5	sp|P35979|RL12_MOUSE 60S ribosomal protein L12 OS=Mus musculus OX=10090 GN=Rpl12 PE=1 SV=2	1	5	5	5	18666000	10145000	13869000	12812000	9765000	0	10369000	7071600	11551000	14498000	13900000		1.83992
sp|Q9CPV4|GLOD4_MOUSE	sp|Q9CPV4|GLOD4_MOUSE	6	6	6	sp|Q9CPV4|GLOD4_MOUSE Glyoxalase domain-containing protein 4 OS=Mus musculus OX=10090 GN=Glod4 PE=1 SV=1	1	6	6	6	9591000	5216500	10821000	0	7676400	8426200	7629900	8661200	5030200	9363600	8255500		1.83859
sp|Q8CIM7|CP2DQ_MOUSE	sp|Q8CIM7|CP2DQ_MOUSE	17	13	13	sp|Q8CIM7|CP2DQ_MOUSE Cytochrome P450 2D26 OS=Mus musculus OX=10090 GN=Cyp2d26 PE=1 SV=1	1	17	13	13	43957000	24053000	65538000	38461000	33693000	27789000	20833000	25897000	30148000	25764000	44938000		1.82751
sp|Q99MR8|MCCA_MOUSE	sp|Q99MR8|MCCA_MOUSE	9	9	9	sp|Q99MR8|MCCA_MOUSE Methylcrotonoyl-CoA carboxylase subunit alpha, mitochondrial OS=Mus musculus OX=10090 GN=Mccc1 PE=1 SV=2	1	9	9	9	9389700	5189400	5808000	7344600	6617100	9485700	6240700	6117100	6642900	11486000	4475100		1.8094
sp|Q8K2B3|SDHA_MOUSE	sp|Q8K2B3|SDHA_MOUSE	29	29	29	sp|Q8K2B3|SDHA_MOUSE Succinate dehydrogenase [ubiquinone] flavoprotein subunit, mitochondrial OS=Mus musculus OX=10090 GN=Sdha PE=1 SV=1	1	29	29	29	46813000	25939000	24100000	19583000	23717000	41613000	32086000	31620000	42554000	33526000	44917000		1.80473
sp|Q921G7|ETFD_MOUSE	sp|Q921G7|ETFD_MOUSE	14	14	14	sp|Q921G7|ETFD_MOUSE Electron transfer flavoprotein-ubiquinone oxidoreductase, mitochondrial OS=Mus musculus OX=10090 GN=Etfdh PE=1 SV=1	1	14	14	14	18297000	10254000	9841200	0	12717000	13237000	12919000	11677000	13582000	13675000	10538000		1.78438
sp|Q99JR1|SFXN1_MOUSE	sp|Q99JR1|SFXN1_MOUSE	9	9	9	sp|Q99JR1|SFXN1_MOUSE Sideroflexin-1 OS=Mus musculus OX=10090 GN=Sfxn1 PE=1 SV=3	1	9	9	9	9635100	5430200	0	0	5579700	11114000	6932300	8416500	11475000	8218200	7571600		1.77435
sp|Q8K183|PDXK_MOUSE	sp|Q8K183|PDXK_MOUSE	5	5	5	sp|Q8K183|PDXK_MOUSE Pyridoxal kinase OS=Mus musculus OX=10090 GN=Pdxk PE=1 SV=1	1	5	5	5	8803500	4980400	5137600	8370700	11970000	7730300	6925900	6263600	5672800	8270700	4115100		1.76763
sp|Q9DBC0|SELO_MOUSE	sp|Q9DBC0|SELO_MOUSE	5	5	5	sp|Q9DBC0|SELO_MOUSE Protein adenylyltransferase SelO, mitochondrial OS=Mus musculus OX=10090 GN=Selenoo PE=1 SV=4	1	5	5	5	2349400	1337500	0	0	1434600	2109200	1647100	1243700	2193900	2276300	0		1.75656
sp|Q9R1P4|PSA1_MOUSE	sp|Q9R1P4|PSA1_MOUSE	10	10	10	sp|Q9R1P4|PSA1_MOUSE Proteasome subunit alpha type-1 OS=Mus musculus OX=10090 GN=Psma1 PE=1 SV=1	1	10	10	10	5349000	3047400	3926900	1900000	4905100	5840100	5929800	3761900	3754400	4313500	5850600		1.75527
sp|P52196|THTR_MOUSE	sp|P52196|THTR_MOUSE	11	11	11	sp|P52196|THTR_MOUSE Thiosulfate sulfurtransferase OS=Mus musculus OX=10090 GN=Tst PE=1 SV=3	1	11	11	11	50842000	29127000	39321000	29657000	41714000	61983000	41517000	44852000	48405000	41015000	47721000		1.74553
sp|P20152|VIME_MOUSE;sp|P15331|PERI_MOUSE;sp|P03995|GFAP_MOUSE;sp|P08553|NFM_MOUSE;sp|P19246|NFH_MOUSE	sp|P20152|VIME_MOUSE	30;4;2;1;1	28;3;1;1;1	26;3;1;0;0	sp|P20152|VIME_MOUSE Vimentin OS=Mus musculus OX=10090 GN=Vim PE=1 SV=3	5	30	28	26	27117000	15586000	22929000	10241000	15047000	23893000	10270000	31661000	27503000	8924300	33604000		1.73983
sp|Q9CQC7|NDUB4_MOUSE	sp|Q9CQC7|NDUB4_MOUSE	3	3	3	sp|Q9CQC7|NDUB4_MOUSE NADH dehydrogenase [ubiquinone] 1 beta subcomplex subunit 4 OS=Mus musculus OX=10090 GN=Ndufb4 PE=1 SV=3	1	3	3	3	6186800	3569200	0	0	0	6771900	3697300	5729800	4738600	3873700	5647200		1.73339
sp|Q922Q8|LRC59_MOUSE	sp|Q922Q8|LRC59_MOUSE	8	8	8	sp|Q922Q8|LRC59_MOUSE Leucine-rich repeat-containing protein 59 OS=Mus musculus OX=10090 GN=Lrrc59 PE=1 SV=1	1	8	8	8	14511000	8389800	17627000	21889000	18993000	20184000	12238000	13555000	9046600	16641000	14769000		1.7296
sp|Q61941|NNTM_MOUSE	sp|Q61941|NNTM_MOUSE	9	9	9	sp|Q61941|NNTM_MOUSE NAD(P) transhydrogenase, mitochondrial OS=Mus musculus OX=10090 GN=Nnt PE=1 SV=2	1	9	9	9	5465600	3184800	5261600	0	5021600	5973400	3748200	5210500	4299300	4680000	5091600		1.71615
sp|P85094|ISC2A_MOUSE	sp|P85094|ISC2A_MOUSE	8	8	8	sp|P85094|ISC2A_MOUSE Isochorismatase domain-containing protein 2A OS=Mus musculus OX=10090 GN=Isoc2a PE=1 SV=1	1	8	8	8	15451000	9080900	8528900	12526000	13991000	7682500	7256100	7857500	0	9376600	10351000		1.70148
sp|P40936|INMT_MOUSE	sp|P40936|INMT_MOUSE	6	6	6	sp|P40936|INMT_MOUSE Indolethylamine N-methyltransferase OS=Mus musculus OX=10090 GN=Inmt PE=1 SV=1	1	6	6	6	44316000	26281000	17373000	28233000	24981000	13573000	20307000	17157000	23176000	19120000	14945000		1.68624
sp|Q9DBE0|CSAD_MOUSE	sp|Q9DBE0|CSAD_MOUSE	17	17	17	sp|Q9DBE0|CSAD_MOUSE Cysteine sulfinic acid decarboxylase OS=Mus musculus OX=10090 GN=Csad PE=1 SV=1	1	17	17	17	26403000	15782000	14906000	39040000	9254100	3588300	20710000	26106000	15643000	5081700	11879000		1.67298
sp|Q9QY76|VAPB_MOUSE	sp|Q9QY76|VAPB_MOUSE	7	7	6	sp|Q9QY76|VAPB_MOUSE Vesicle-associated membrane protein-associated protein B OS=Mus musculus OX=10090 GN=Vapb PE=1 SV=3	1	7	7	6	3229000	1949300	2941000	0	1944000	2623300	2572600	0	0	2712300	0		1.65649
sp|P11352|GPX1_MOUSE	sp|P11352|GPX1_MOUSE	15	15	15	sp|P11352|GPX1_MOUSE Glutathione peroxidase 1 OS=Mus musculus OX=10090 GN=Gpx1 PE=1 SV=2	1	15	15	15	82400000	50070000	45823000	52242000	54171000	75514000	83347000	63171000	75957000	83818000	48852000		1.6457
sp|Q571F8|GLSL_MOUSE	sp|Q571F8|GLSL_MOUSE	6	6	6	sp|Q571F8|GLSL_MOUSE Glutaminase liver isoform, mitochondrial OS=Mus musculus OX=10090 GN=Gls2 PE=1 SV=2	1	6	6	6	11437000	6966300	3840700	0	7484100	5444800	5330700	7276100	8959500	6536000	0		1.64176
sp|Q99L13|3HIDH_MOUSE	sp|Q99L13|3HIDH_MOUSE	11	11	11	sp|Q99L13|3HIDH_MOUSE 3-hydroxyisobutyrate dehydrogenase, mitochondrial OS=Mus musculus OX=10090 GN=Hibadh PE=1 SV=1	1	11	11	11	22751000	13979000	12048000	17969000	12567000	11694000	13892000	9817100	17159000	11519000	11857000		1.62751
sp|P62751|RL23A_MOUSE	sp|P62751|RL23A_MOUSE	6	6	6	sp|P62751|RL23A_MOUSE 60S ribosomal protein L23a OS=Mus musculus OX=10090 GN=Rpl23a PE=1 SV=1	1	6	6	6	8790900	5434500	7994400	0	3795800	14610000	11695000	7029800	9467300	6576500	10834000		1.61761
sp|O55022|PGRC1_MOUSE	sp|O55022|PGRC1_MOUSE	10	10	9	sp|O55022|PGRC1_MOUSE Membrane-associated progesterone receptor component 1 OS=Mus musculus OX=10090 GN=Pgrmc1 PE=1 SV=4	1	10	10	9	37490000	23218000	24981000	16349000	21935000	25158000	31293000	17408000	26950000	10230000	28812000		1.6147
sp|P25688|URIC_MOUSE	sp|P25688|URIC_MOUSE	17	17	17	sp|P25688|URIC_MOUSE Uricase OS=Mus musculus OX=10090 GN=Uox PE=1 SV=2	1	17	17	17	51028000	31849000	42271000	27002000	27490000	25574000	19073000	46531000	28665000	17788000	45429000		1.60219
sp|P50136|ODBA_MOUSE	sp|P50136|ODBA_MOUSE	15	15	15	sp|P50136|ODBA_MOUSE 2-oxoisovalerate dehydrogenase subunit alpha, mitochondrial OS=Mus musculus OX=10090 GN=Bckdha PE=1 SV=1	1	15	15	15	18954000	11864000	11776000	12485000	10286000	26535000	12607000	18989000	21626000	16194000	16971000		1.59761
sp|Q78PY7|SND1_MOUSE	sp|Q78PY7|SND1_MOUSE	34	34	34	sp|Q78PY7|SND1_MOUSE Staphylococcal nuclease domain-containing protein 1 OS=Mus musculus OX=10090 GN=Snd1 PE=1 SV=1	1	34	34	34	60911000	38212000	55478000	49442000	40426000	68873000	52020000	42292000	52545000	60726000	53340000		1.59403
sp|P36552|HEM6_MOUSE	sp|P36552|HEM6_MOUSE	7	7	7	sp|P36552|HEM6_MOUSE Oxygen-dependent coproporphyrinogen-III oxidase, mitochondrial OS=Mus musculus OX=10090 GN=Cpox PE=1 SV=2	1	7	7	7	9794600	6151600	6194500	17542000	18012000	17437000	13316000	15726000	14624000	23432000	12016000		1.5922
sp|Q8CGC7|SYEP_MOUSE	sp|Q8CGC7|SYEP_MOUSE	14	14	14	sp|Q8CGC7|SYEP_MOUSE Bifunctional glutamate/proline--tRNA ligase OS=Mus musculus OX=10090 GN=Eprs PE=1 SV=4	1	14	14	14	9985300	6280500	6798100	13640000	7755500	9888100	8309800	5924400	7291800	6476300	7399300		1.58989
sp|P28843|DPP4_MOUSE	sp|P28843|DPP4_MOUSE	8	8	8	sp|P28843|DPP4_MOUSE Dipeptidyl peptidase 4 OS=Mus musculus OX=10090 GN=Dpp4 PE=1 SV=3	1	8	8	8	6755600	4256300	4169900	4627700	6886200	4756600	7248200	4860100	4814300	7344100	5819000		1.5872
sp|Q8VI47|MRP2_MOUSE	sp|Q8VI47|MRP2_MOUSE	6	6	6	sp|Q8VI47|MRP2_MOUSE Canalicular multispecific organic anion transporter 1 OS=Mus musculus OX=10090 GN=Abcc2 PE=1 SV=2	1	6	6	6	5513400	3479700	0	0	6287100	3769800	3088100	3192300	3894400	0	2976000		1.58445
sp|P15105|GLNA_MOUSE	sp|P15105|GLNA_MOUSE	20	20	20	sp|P15105|GLNA_MOUSE Glutamine synthetase OS=Mus musculus OX=10090 GN=Glul PE=1 SV=6	1	20	20	20	127710000	80710000	89362000	368390000	131510000	56321000	79122000	42325000	35719000	93009000	34633000		1.58233
sp|Q99LX0|PARK7_MOUSE	sp|Q99LX0|PARK7_MOUSE	9	9	9	sp|Q99LX0|PARK7_MOUSE Protein/nucleic acid deglycase DJ-1 OS=Mus musculus OX=10090 GN=Park7 PE=1 SV=1	1	9	9	9	22041000	14056000	19772000	14759000	18796000	12879000	12140000	17067000	13482000	19172000	15518000		1.56808
sp|Q91X83|METK1_MOUSE	sp|Q91X83|METK1_MOUSE	19	19	15	sp|Q91X83|METK1_MOUSE S-adenosylmethionine synthase isoform type-1 OS=Mus musculus OX=10090 GN=Mat1a PE=1 SV=1	1	19	19	15	108900000	69569000	85519000	79033000	76467000	122590000	98510000	113720000	122150000	92369000	94186000		1.56535
sp|Q01768|NDKB_MOUSE	sp|Q01768|NDKB_MOUSE	7	7	3	sp|Q01768|NDKB_MOUSE Nucleoside diphosphate kinase B OS=Mus musculus OX=10090 GN=Nme2 PE=1 SV=1	1	7	7	3	31642000	20263000	30150000	12265000	15115000	27803000	29418000	17694000	23441000	25524000	41069000		1.56157
sp|P41317|MBL2_MOUSE	sp|P41317|MBL2_MOUSE	5	5	5	sp|P41317|MBL2_MOUSE Mannose-binding protein C OS=Mus musculus OX=10090 GN=Mbl2 PE=1 SV=2	1	5	5	5	3689400	2364300	0	7982400	4297200	2862500	2449000	0	3058600	3118900	2177700		1.56046
sp|P62259|1433E_MOUSE	sp|P62259|1433E_MOUSE	12	9	9	sp|P62259|1433E_MOUSE 14-3-3 protein epsilon OS=Mus musculus OX=10090 GN=Ywhae PE=1 SV=1	1	12	9	9	15008000	9630300	11132000	9511600	7636300	17600000	12588000	8858100	11758000	9630800	21856000		1.55841
sp|Q78JT3|3HAO_MOUSE	sp|Q78JT3|3HAO_MOUSE	17	17	17	sp|Q78JT3|3HAO_MOUSE 3-hydroxyanthranilate 3,4-dioxygenase OS=Mus musculus OX=10090 GN=Haao PE=1 SV=1	1	17	17	17	82754000	53270000	52095000	73503000	98250000	85824000	75533000	80213000	94943000	74323000	65394000		1.55348
sp|P99028|QCR6_MOUSE	sp|P99028|QCR6_MOUSE	3	3	3	sp|P99028|QCR6_MOUSE Cytochrome b-c1 complex subunit 6, mitochondrial OS=Mus musculus OX=10090 GN=Uqcrh PE=1 SV=2	1	3	3	3	14190000	9158500	9503400	0	8395200	10482000	8296900	0	11193000	6616200	6120300		1.54938
sp|Q60930|VDAC2_MOUSE	sp|Q60930|VDAC2_MOUSE	5	5	5	sp|Q60930|VDAC2_MOUSE Voltage-dependent anion-selective channel protein 2 OS=Mus musculus OX=10090 GN=Vdac2 PE=1 SV=2	1	5	5	5	5283500	3413100	0	6999300	4088900	4326800	3580700	6784500	6751600	5893200	0		1.54801
sp|P11714|CP2D9_MOUSE	sp|P11714|CP2D9_MOUSE	18	15	14	sp|P11714|CP2D9_MOUSE Cytochrome P450 2D9 OS=Mus musculus OX=10090 GN=Cyp2d9 PE=1 SV=2	1	18	15	14	43293000	28033000	15756000	26977000	36278000	25235000	24375000	23580000	26497000	26788000	9132300		1.54436
sp|Q9R0P3|ESTD_MOUSE	sp|Q9R0P3|ESTD_MOUSE	11	11	11	sp|Q9R0P3|ESTD_MOUSE S-formylglutathione hydrolase OS=Mus musculus OX=10090 GN=Esd PE=1 SV=1	1	11	11	11	53343000	34553000	54430000	23594000	35098000	44131000	34061000	21346000	30111000	39615000	31257000		1.5438
sp|Q8K010|OPLA_MOUSE	sp|Q8K010|OPLA_MOUSE	9	9	9	sp|Q8K010|OPLA_MOUSE 5-oxoprolinase OS=Mus musculus OX=10090 GN=Oplah PE=1 SV=1	1	9	9	9	8356300	5428400	5090000	9594500	12062000	8708300	5112700	6025600	4457800	10131000	5071000		1.53937
sp|P21107|TPM3_MOUSE	sp|P21107|TPM3_MOUSE	14	8	8	sp|P21107|TPM3_MOUSE Tropomyosin alpha-3 chain OS=Mus musculus OX=10090 GN=Tpm3 PE=1 SV=3	1	14	8	8	11270000	7363100	12792000	19815000	4004500	17418000	7934300	14851000	13372000	8452300	15268000		1.53061
sp|Q9DBG1|CP27A_MOUSE	sp|Q9DBG1|CP27A_MOUSE	10	10	10	sp|Q9DBG1|CP27A_MOUSE Sterol 26-hydroxylase, mitochondrial OS=Mus musculus OX=10090 GN=Cyp27a1 PE=1 SV=1	1	10	10	10	21795000	14384000	10446000	20789000	18543000	14080000	14622000	16863000	10797000	15799000	10484000		1.51523
sp|Q9D0F9|PGM1_MOUSE	sp|Q9D0F9|PGM1_MOUSE	27	27	27	sp|Q9D0F9|PGM1_MOUSE Phosphoglucomutase-1 OS=Mus musculus OX=10090 GN=Pgm1 PE=1 SV=4	1	27	27	27	57621000	38156000	41781000	34070000	33953000	51026000	40620000	34214000	45824000	36814000	27426000		1.51014
sp|Q99PT1|GDIR1_MOUSE	sp|Q99PT1|GDIR1_MOUSE	4	4	4	sp|Q99PT1|GDIR1_MOUSE Rho GDP-dissociation inhibitor 1 OS=Mus musculus OX=10090 GN=Arhgdia PE=1 SV=3	1	4	4	4	7226200	4800800	14042000	7814000	5679100	8535600	6657400	7470500	6338100	5989400	9219600		1.50521
sp|Q64471|GSTT1_MOUSE	sp|Q64471|GSTT1_MOUSE	11	11	11	sp|Q64471|GSTT1_MOUSE Glutathione S-transferase theta-1 OS=Mus musculus OX=10090 GN=Gstt1 PE=1 SV=4	1	11	11	11	18527000	12310000	20116000	7083200	21356000	13060000	17937000	12852000	22558000	13126000	23285000		1.50504
sp|P19783|COX41_MOUSE	sp|P19783|COX41_MOUSE	6	6	6	sp|P19783|COX41_MOUSE Cytochrome c oxidase subunit 4 isoform 1, mitochondrial OS=Mus musculus OX=10090 GN=Cox4i1 PE=1 SV=2	1	6	6	6	28786000	19164000	15855000	19753000	16284000	26819000	33297000	33007000	34821000	13400000	29684000		1.50209
sp|Q9QXX4|CMC2_MOUSE	sp|Q9QXX4|CMC2_MOUSE	19	19	16	sp|Q9QXX4|CMC2_MOUSE Calcium-binding mitochondrial carrier protein Aralar2 OS=Mus musculus OX=10090 GN=Slc25a13 PE=1 SV=1	1	19	19	16	52607000	35055000	30480000	38639000	50184000	44736000	41170000	46343000	43227000	53878000	41191000		1.5007
sp|Q9CZM2|RL15_MOUSE	sp|Q9CZM2|RL15_MOUSE	6	6	6	sp|Q9CZM2|RL15_MOUSE 60S ribosomal protein L15 OS=Mus musculus OX=10090 GN=Rpl15 PE=1 SV=4	1	6	6	6	14068000	9382600	6777800	5222500	5404700	16681000	17272000	7747000	13020000	6410800	14604000		1.49937
sp|P02088|HBB1_MOUSE;CON__Q3SX09;CON__P02070	sp|P02088|HBB1_MOUSE	9;2;1	9;2;1	5;0;0	sp|P02088|HBB1_MOUSE Hemoglobin subunit beta-1 OS=Mus musculus OX=10090 GN=Hbb-b1 PE=1 SV=2	3	9	9	5	70300000	47003000	116610000	83906000	31254000	36311000	26589000	32517000	36325000	23914000	149920000		1.49565
sp|Q9DB05|SNAA_MOUSE;sp|P28663|SNAB_MOUSE	sp|Q9DB05|SNAA_MOUSE	4;1	4;1	4;1	sp|Q9DB05|SNAA_MOUSE Alpha-soluble NSF attachment protein OS=Mus musculus OX=10090 GN=Napa PE=1 SV=1	2	4	4	4	1462600	978860	0	1527100	0	0	1012300	0	0	1153500	1304800		1.49419
sp|Q9D826|SOX_MOUSE	sp|Q9D826|SOX_MOUSE	7	7	7	sp|Q9D826|SOX_MOUSE Peroxisomal sarcosine oxidase OS=Mus musculus OX=10090 GN=Pipox PE=1 SV=1	1	7	7	7	8714400	5834300	6636500	4832300	4901700	4081900	4644400	5952800	3962300	5780800	5287200		1.49365
sp|P01899|HA11_MOUSE	sp|P01899|HA11_MOUSE	10	10	1	sp|P01899|HA11_MOUSE H-2 class I histocompatibility antigen, D-B alpha chain OS=Mus musculus OX=10090 GN=H2-D1 PE=1 SV=2	1	10	10	1	9566900	6408900	16086000	9269300	8662000	14822000	7554400	8162700	7530700	6516400	6968600		1.49275
sp|Q9WUU7|CATZ_MOUSE	sp|Q9WUU7|CATZ_MOUSE	5	5	5	sp|Q9WUU7|CATZ_MOUSE Cathepsin Z OS=Mus musculus OX=10090 GN=Ctsz PE=1 SV=1	1	5	5	5	3610200	2418900	1476100	1528100	1178300	4725200	1887300	1864600	3669800	1554500	4463400		1.4925
sp|Q9CQ62|DECR_MOUSE	sp|Q9CQ62|DECR_MOUSE	13	13	13	sp|Q9CQ62|DECR_MOUSE 2,4-dienoyl-CoA reductase, mitochondrial OS=Mus musculus OX=10090 GN=Decr1 PE=1 SV=1	1	13	13	13	21280000	14272000	21344000	28633000	18439000	17764000	15499000	14748000	15513000	19036000	18420000		1.49103
sp|Q64433|CH10_MOUSE	sp|Q64433|CH10_MOUSE	7	7	7	sp|Q64433|CH10_MOUSE 10 kDa heat shock protein, mitochondrial OS=Mus musculus OX=10090 GN=Hspe1 PE=1 SV=2	1	7	7	7	15719000	10547000	10530000	10809000	0	15109000	16291000	10316000	15127000	0	13031000		1.49038
sp|Q9CQA3|SDHB_MOUSE	sp|Q9CQA3|SDHB_MOUSE	13	13	13	sp|Q9CQA3|SDHB_MOUSE Succinate dehydrogenase [ubiquinone] iron-sulfur subunit, mitochondrial OS=Mus musculus OX=10090 GN=Sdhb PE=1 SV=1	1	13	13	13	27235000	18294000	18810000	14237000	15181000	23247000	22683000	24220000	25004000	24503000	20892000		1.48874
sp|P16331|PH4H_MOUSE	sp|P16331|PH4H_MOUSE	28	28	28	sp|P16331|PH4H_MOUSE Phenylalanine-4-hydroxylase OS=Mus musculus OX=10090 GN=Pah PE=1 SV=4	1	28	28	28	75141000	50502000	41297000	52578000	54689000	67392000	67730000	62709000	64065000	38236000	50456000		1.48788
sp|Q9CPY7|AMPL_MOUSE	sp|Q9CPY7|AMPL_MOUSE	26	26	26	sp|Q9CPY7|AMPL_MOUSE Cytosol aminopeptidase OS=Mus musculus OX=10090 GN=Lap3 PE=1 SV=3	1	26	26	26	77605000	52303000	53208000	49323000	74831000	58895000	55107000	65306000	67334000	66176000	49694000		1.48376
sp|G3X982|AOXC_MOUSE	sp|G3X982|AOXC_MOUSE	36	36	33	sp|G3X982|AOXC_MOUSE Aldehyde oxidase 3 OS=Mus musculus OX=10090 GN=Aox3 PE=1 SV=1	1	36	36	33	63510000	42850000	24905000	46749000	73103000	55822000	62083000	57433000	47178000	81610000	16775000		1.48215
sp|Q91W50|CSDE1_MOUSE	sp|Q91W50|CSDE1_MOUSE	4	4	4	sp|Q91W50|CSDE1_MOUSE Cold shock domain-containing protein E1 OS=Mus musculus OX=10090 GN=Csde1 PE=1 SV=1	1	4	4	4	2044400	1385100	0	2825900	2066700	0	1654300	1529100	1602600	1756200	1119600		1.47599
sp|P62852|RS25_MOUSE	sp|P62852|RS25_MOUSE	4	4	4	sp|P62852|RS25_MOUSE 40S ribosomal protein S25 OS=Mus musculus OX=10090 GN=Rps25 PE=1 SV=1	1	4	4	4	7730400	5248100	9574400	0	3255100	17601000	7192200	7468700	8838600	8153200	11970000		1.47299
sp|Q6ZQI3|MLEC_MOUSE	sp|Q6ZQI3|MLEC_MOUSE	4	4	4	sp|Q6ZQI3|MLEC_MOUSE Malectin OS=Mus musculus OX=10090 GN=Mlec PE=1 SV=2	1	4	4	4	1523500	1035600	3907300	574030	0	4485700	1183300	0	0	1172900	0		1.47113
sp|Q71RI9|KAT3_MOUSE	sp|Q71RI9|KAT3_MOUSE	8	8	8	sp|Q71RI9|KAT3_MOUSE Kynurenine--oxoglutarate transaminase 3 OS=Mus musculus OX=10090 GN=Kyat3 PE=1 SV=1	1	8	8	8	13600000	9262400	9867700	11432000	13089000	11238000	11069000	9896800	7886400	8757500	10784000		1.4683
sp|P24549|AL1A1_MOUSE	sp|P24549|AL1A1_MOUSE	28	26	20	sp|P24549|AL1A1_MOUSE Retinal dehydrogenase 1 OS=Mus musculus OX=10090 GN=Aldh1a1 PE=1 SV=5	1	28	26	20	211580000	144180000	137440000	142530000	163860000	187390000	159890000	114370000	124740000	216840000	166200000		1.46747
sp|Q91XE0|GLYAT_MOUSE	sp|Q91XE0|GLYAT_MOUSE	10	10	10	sp|Q91XE0|GLYAT_MOUSE Glycine N-acyltransferase OS=Mus musculus OX=10090 GN=Glyat PE=1 SV=1	1	10	10	10	16427000	11207000	11797000	0	20711000	12939000	12561000	11831000	12241000	13806000	12213000		1.46578
sp|Q9Z2I9|SUCB1_MOUSE	sp|Q9Z2I9|SUCB1_MOUSE	13	13	13	sp|Q9Z2I9|SUCB1_MOUSE Succinate--CoA ligase [ADP-forming] subunit beta, mitochondrial OS=Mus musculus OX=10090 GN=Sucla2 PE=1 SV=2	1	13	13	13	10456000	7144100	6260300	4259800	5896900	9065800	8436700	8027000	7027100	8600700	8173100		1.46359
sp|P56593|CP2AC_MOUSE	sp|P56593|CP2AC_MOUSE	17	17	16	sp|P56593|CP2AC_MOUSE Cytochrome P450 2A12 OS=Mus musculus OX=10090 GN=Cyp2a12 PE=1 SV=2	1	17	17	16	20643000	14130000	26816000	11049000	14319000	26317000	19126000	14814000	20788000	22910000	35780000		1.46093
sp|Q8BWF0|SSDH_MOUSE	sp|Q8BWF0|SSDH_MOUSE	9	9	9	sp|Q8BWF0|SSDH_MOUSE Succinate-semialdehyde dehydrogenase, mitochondrial OS=Mus musculus OX=10090 GN=Aldh5a1 PE=1 SV=1	1	9	9	9	12852000	8808400	8189100	0	11328000	0	7764700	10126000	6976600	8419200	7338400		1.45906
sp|Q3TLP5|ECHD2_MOUSE	sp|Q3TLP5|ECHD2_MOUSE	6	6	6	sp|Q3TLP5|ECHD2_MOUSE Enoyl-CoA hydratase domain-containing protein 2, mitochondrial OS=Mus musculus OX=10090 GN=Echdc2 PE=1 SV=2	1	6	6	6	14806000	10149000	13196000	16222000	11015000	13551000	7073800	11152000	10485000	11932000	8318200		1.45886
sp|P57776|EF1D_MOUSE	sp|P57776|EF1D_MOUSE	8	8	7	sp|P57776|EF1D_MOUSE Elongation factor 1-delta OS=Mus musculus OX=10090 GN=Eef1d PE=1 SV=3	1	8	8	7	12559000	8673400	14855000	14977000	5854200	21473000	13613000	9315700	10849000	14334000	12410000		1.44799
sp|P24456|CP2DA_MOUSE	sp|P24456|CP2DA_MOUSE	24	24	15	sp|P24456|CP2DA_MOUSE Cytochrome P450 2D10 OS=Mus musculus OX=10090 GN=Cyp2d10 PE=1 SV=2	1	24	24	15	97475000	67399000	75079000	81227000	60535000	79668000	62466000	62266000	67005000	69967000	76137000		1.44624
sp|Q91X72|HEMO_MOUSE	sp|Q91X72|HEMO_MOUSE	15	15	15	sp|Q91X72|HEMO_MOUSE Hemopexin OS=Mus musculus OX=10090 GN=Hpx PE=1 SV=2	1	15	15	15	10396000	7197900	33966000	19931000	4126800	26399000	7672200	7318600	10575000	25718000	19030000		1.44431
sp|Q9EP69|SAC1_MOUSE	sp|Q9EP69|SAC1_MOUSE	5	5	5	sp|Q9EP69|SAC1_MOUSE Phosphatidylinositide phosphatase SAC1 OS=Mus musculus OX=10090 GN=Sacm1l PE=1 SV=1	1	5	5	5	2232300	1547900	0	2438500	0	1955400	1614600	0	1885700	1528400	0		1.44215
sp|O35945|AL1A7_MOUSE	sp|O35945|AL1A7_MOUSE	18	10	10	sp|O35945|AL1A7_MOUSE Aldehyde dehydrogenase, cytosolic 1 OS=Mus musculus OX=10090 GN=Aldh1a7 PE=1 SV=1	1	18	10	10	28711000	19953000	20709000	12470000	21748000	21061000	20558000	23820000	25111000	28138000	18051000		1.43893
sp|Q9DBT9|M2GD_MOUSE	sp|Q9DBT9|M2GD_MOUSE	41	41	41	sp|Q9DBT9|M2GD_MOUSE Dimethylglycine dehydrogenase, mitochondrial OS=Mus musculus OX=10090 GN=Dmgdh PE=1 SV=1	1	41	41	41	145530000	101200000	78574000	99342000	199850000	144970000	110300000	152760000	145450000	193610000	117840000		1.43804
sp|Q61656|DDX5_MOUSE	sp|Q61656|DDX5_MOUSE	13	12	8	sp|Q61656|DDX5_MOUSE Probable ATP-dependent RNA helicase DDX5 OS=Mus musculus OX=10090 GN=Ddx5 PE=1 SV=2	1	13	12	8	13721000	9544000	12979000	21058000	11499000	17959000	13015000	13016000	14704000	17150000	14625000		1.43766
sp|Q99KR3|LACB2_MOUSE	sp|Q99KR3|LACB2_MOUSE	8	8	8	sp|Q99KR3|LACB2_MOUSE Endoribonuclease LACTB2 OS=Mus musculus OX=10090 GN=Lactb2 PE=1 SV=1	1	8	8	8	5700400	3966100	0	0	3849100	4589200	4793500	3301200	3097300	4267100	0		1.43728
sp|P05201|AATC_MOUSE	sp|P05201|AATC_MOUSE	21	21	21	sp|P05201|AATC_MOUSE Aspartate aminotransferase, cytoplasmic OS=Mus musculus OX=10090 GN=Got1 PE=1 SV=3	1	21	21	21	49743000	34622000	36310000	26880000	57845000	50180000	50741000	92081000	82283000	36979000	41415000		1.43675
sp|P52825|CPT2_MOUSE	sp|P52825|CPT2_MOUSE	15	15	15	sp|P52825|CPT2_MOUSE Carnitine O-palmitoyltransferase 2, mitochondrial OS=Mus musculus OX=10090 GN=Cpt2 PE=1 SV=2	1	15	15	15	16429000	11440000	9088200	4773000	10663000	10530000	11869000	9888000	10365000	11410000	12858000		1.4361
sp|A3KMP2|TTC38_MOUSE	sp|A3KMP2|TTC38_MOUSE	6	6	6	sp|A3KMP2|TTC38_MOUSE Tetratricopeptide repeat protein 38 OS=Mus musculus OX=10090 GN=Ttc38 PE=1 SV=2	1	6	6	6	8405100	5855200	7271600	0	8863700	7525100	5525600	7763500	0	6770700	6082500		1.43549
sp|Q99L20|GSTT3_MOUSE	sp|Q99L20|GSTT3_MOUSE	6	6	6	sp|Q99L20|GSTT3_MOUSE Glutathione S-transferase theta-3 OS=Mus musculus OX=10090 GN=Gstt3 PE=1 SV=1	1	6	6	6	14849000	10345000	10809000	15108000	13543000	9174600	9541600	8521300	11680000	8252900	11947000		1.43538
sp|P41216|ACSL1_MOUSE	sp|P41216|ACSL1_MOUSE	34	34	31	sp|P41216|ACSL1_MOUSE Long-chain-fatty-acid--CoA ligase 1 OS=Mus musculus OX=10090 GN=Acsl1 PE=1 SV=2	1	34	34	31	120980000	84475000	68794000	64522000	85672000	51875000	76464000	75982000	68927000	76742000	84323000		1.43214
sp|O55111|DSG2_MOUSE	sp|O55111|DSG2_MOUSE	4	4	4	sp|O55111|DSG2_MOUSE Desmoglein-2 OS=Mus musculus OX=10090 GN=Dsg2 PE=1 SV=3	1	4	4	4	646770	454860	0	855310	517220	880690	649110	599230	0	809940	0		1.42191
sp|Q9D051|ODPB_MOUSE	sp|Q9D051|ODPB_MOUSE	11	11	11	sp|Q9D051|ODPB_MOUSE Pyruvate dehydrogenase E1 component subunit beta, mitochondrial OS=Mus musculus OX=10090 GN=Pdhb PE=1 SV=1	1	11	11	11	6667200	4705200	4655600	5410500	7445900	8907100	5282300	6174800	5558000	4231000	8606600		1.41699
sp|Q8BVI4|DHPR_MOUSE	sp|Q8BVI4|DHPR_MOUSE	10	10	10	sp|Q8BVI4|DHPR_MOUSE Dihydropteridine reductase OS=Mus musculus OX=10090 GN=Qdpr PE=1 SV=2	1	10	10	10	29289000	20692000	26768000	16399000	26398000	26820000	22699000	35870000	30970000	27847000	23814000		1.41547
sp|Q8BJ64|CHDH_MOUSE	sp|Q8BJ64|CHDH_MOUSE	8	8	8	sp|Q8BJ64|CHDH_MOUSE Choline dehydrogenase, mitochondrial OS=Mus musculus OX=10090 GN=Chdh PE=1 SV=1	1	8	8	8	15698000	11108000	9480400	6757300	12543000	10383000	12671000	11185000	12219000	11166000	12024000		1.41322
sp|P62717|RL18A_MOUSE	sp|P62717|RL18A_MOUSE	5	5	5	sp|P62717|RL18A_MOUSE 60S ribosomal protein L18a OS=Mus musculus OX=10090 GN=Rpl18a PE=1 SV=1	1	5	5	5	5462900	3866000	7700800	5826800	3097700	6893400	8272400	0	0	5793200	6439800		1.41306
sp|Q9CXN7|PBLD2_MOUSE	sp|Q9CXN7|PBLD2_MOUSE	18	9	9	sp|Q9CXN7|PBLD2_MOUSE Phenazine biosynthesis-like domain-containing protein 2 OS=Mus musculus OX=10090 GN=Pbld2 PE=1 SV=1	1	18	9	9	21938000	15534000	9318500	12838000	17591000	15900000	14080000	12554000	17061000	17293000	5951300		1.41226
sp|P58871|TB182_MOUSE	sp|P58871|TB182_MOUSE	3	3	3	sp|P58871|TB182_MOUSE 182 kDa tankyrase-1-binding protein OS=Mus musculus OX=10090 GN=Tnks1bp1 PE=1 SV=2	1	3	3	3	1239900	878700	1036600	1236500	1035000	0	942800	0	0	1682200	0		1.41106
sp|Q921I1|TRFE_MOUSE;CON__Q2HJF0;CON__Q29443;CON__Q0IIK2	sp|Q921I1|TRFE_MOUSE	30;1;1;1	30;1;1;1	30;1;1;1	sp|Q921I1|TRFE_MOUSE Serotransferrin OS=Mus musculus OX=10090 GN=Tf PE=1 SV=1	4	30	30	30	81749000	57948000	241030000	111400000	25023000	95378000	35446000	43805000	54889000	46893000	158520000		1.41073
sp|P35700|PRDX1_MOUSE	sp|P35700|PRDX1_MOUSE	14	14	13	sp|P35700|PRDX1_MOUSE Peroxiredoxin-1 OS=Mus musculus OX=10090 GN=Prdx1 PE=1 SV=1	1	14	14	13	80121000	57244000	51216000	35337000	26472000	59901000	75679000	51954000	64005000	40408000	91397000		1.39964
sp|P62242|RS8_MOUSE	sp|P62242|RS8_MOUSE	11	11	11	sp|P62242|RS8_MOUSE 40S ribosomal protein S8 OS=Mus musculus OX=10090 GN=Rps8 PE=1 SV=2	1	11	11	11	31578000	22621000	43304000	29605000	23957000	44400000	30516000	24521000	28289000	34988000	27341000		1.39596
sp|Q91X34|BAAT_MOUSE	sp|Q91X34|BAAT_MOUSE	8	8	8	sp|Q91X34|BAAT_MOUSE Bile acid-CoA:amino acid N-acyltransferase OS=Mus musculus OX=10090 GN=Baat PE=1 SV=1	1	8	8	8	13236000	9498400	7387800	0	15487000	8324400	7897700	10084000	9513800	13301000	0		1.3935
sp|Q9Z2V4|PCKGC_MOUSE	sp|Q9Z2V4|PCKGC_MOUSE	21	21	21	sp|Q9Z2V4|PCKGC_MOUSE Phosphoenolpyruvate carboxykinase, cytosolic [GTP] OS=Mus musculus OX=10090 GN=Pck1 PE=1 SV=1	1	21	21	21	23493000	16860000	19935000	18996000	27603000	35586000	41263000	30065000	29606000	34477000	24006000		1.39342
sp|Q8C165|P20D1_MOUSE	sp|Q8C165|P20D1_MOUSE	6	6	6	sp|Q8C165|P20D1_MOUSE N-fatty-acyl-amino acid synthase/hydrolase PM20D1 OS=Mus musculus OX=10090 GN=Pm20d1 PE=1 SV=1	1	6	6	6	5318800	3817800	3451900	2636500	5855800	8933100	4505800	3081000	3327900	7645000	4687200		1.39316
sp|O35129|PHB2_MOUSE	sp|O35129|PHB2_MOUSE	11	11	11	sp|O35129|PHB2_MOUSE Prohibitin-2 OS=Mus musculus OX=10090 GN=Phb2 PE=1 SV=1	1	11	11	11	33476000	24029000	19459000	21918000	35014000	31540000	26962000	36681000	33121000	39315000	33819000		1.39315
sp|O08709|PRDX6_MOUSE	sp|O08709|PRDX6_MOUSE	19	19	19	sp|O08709|PRDX6_MOUSE Peroxiredoxin-6 OS=Mus musculus OX=10090 GN=Prdx6 PE=1 SV=3	1	19	19	19	109240000	78525000	95595000	72365000	84854000	70211000	84389000	79601000	84695000	71967000	113550000		1.39115
sp|O54754|AOXA_MOUSE	sp|O54754|AOXA_MOUSE	8	6	6	sp|O54754|AOXA_MOUSE Aldehyde oxidase 1 OS=Mus musculus OX=10090 GN=Aox1 PE=1 SV=2	1	8	6	6	2893100	2080500	1806100	0	2698400	0	1792400	2039600	0	2029700	1297800		1.39058
sp|O70435|PSA3_MOUSE	sp|O70435|PSA3_MOUSE	4	4	4	sp|O70435|PSA3_MOUSE Proteasome subunit alpha type-3 OS=Mus musculus OX=10090 GN=Psma3 PE=1 SV=3	1	4	4	4	2691000	1936000	0	0	2585000	2444900	3142400	2372400	2488100	2874400	0		1.38998
sp|Q6ZWN5|RS9_MOUSE	sp|Q6ZWN5|RS9_MOUSE	8	8	8	sp|Q6ZWN5|RS9_MOUSE 40S ribosomal protein S9 OS=Mus musculus OX=10090 GN=Rps9 PE=1 SV=3	1	8	8	8	12760000	9203200	12597000	9484500	8742300	21481000	13024000	10736000	12547000	13833000	15991000		1.38647
sp|Q8BFR5|EFTU_MOUSE	sp|Q8BFR5|EFTU_MOUSE	16	16	16	sp|Q8BFR5|EFTU_MOUSE Elongation factor Tu, mitochondrial OS=Mus musculus OX=10090 GN=Tufm PE=1 SV=1	1	16	16	16	31523000	22826000	27789000	30874000	31595000	33146000	29242000	37504000	34754000	36569000	26190000		1.38101
sp|Q9DB20|ATPO_MOUSE	sp|Q9DB20|ATPO_MOUSE	10	10	10	sp|Q9DB20|ATPO_MOUSE ATP synthase subunit O, mitochondrial OS=Mus musculus OX=10090 GN=Atp5po PE=1 SV=1	1	10	10	10	63837000	46228000	43044000	46944000	85976000	57150000	56220000	67781000	64154000	70747000	54017000		1.38092
sp|Q91YT0|NDUV1_MOUSE	sp|Q91YT0|NDUV1_MOUSE	14	14	14	sp|Q91YT0|NDUV1_MOUSE NADH dehydrogenase [ubiquinone] flavoprotein 1, mitochondrial OS=Mus musculus OX=10090 GN=Ndufv1 PE=1 SV=1	1	14	14	14	15731000	11393000	8359900	14899000	8904900	11482000	9251500	8638800	9687900	12123000	7090900		1.38076
sp|O88844|IDHC_MOUSE	sp|O88844|IDHC_MOUSE	24	24	22	sp|O88844|IDHC_MOUSE Isocitrate dehydrogenase [NADP] cytoplasmic OS=Mus musculus OX=10090 GN=Idh1 PE=1 SV=2	1	24	24	22	92344000	67519000	71160000	76792000	59726000	77150000	72089000	73608000	79435000	80646000	67042000		1.36767
sp|Q9JII6|AK1A1_MOUSE	sp|Q9JII6|AK1A1_MOUSE	16	16	16	sp|Q9JII6|AK1A1_MOUSE Aldo-keto reductase family 1 member A1 OS=Mus musculus OX=10090 GN=Akr1a1 PE=1 SV=3	1	16	16	16	71673000	52502000	61602000	60520000	53764000	56407000	49094000	50491000	48857000	54607000	49487000		1.36515
sp|Q91WT9|CBS_MOUSE	sp|Q91WT9|CBS_MOUSE	16	16	16	sp|Q91WT9|CBS_MOUSE Cystathionine beta-synthase OS=Mus musculus OX=10090 GN=Cbs PE=1 SV=3	1	16	16	16	24162000	17729000	18805000	18326000	24440000	27696000	21030000	23579000	30050000	18375000	22460000		1.36285
sp|Q9D0R2|SYTC_MOUSE	sp|Q9D0R2|SYTC_MOUSE	10	10	10	sp|Q9D0R2|SYTC_MOUSE Threonine--tRNA ligase, cytoplasmic OS=Mus musculus OX=10090 GN=Tars PE=1 SV=2	1	10	10	10	9696800	7124800	8261200	5365200	6389000	10192000	6112100	6228900	6221800	6898800	8658100		1.36099
sp|P53395|ODB2_MOUSE	sp|P53395|ODB2_MOUSE	12	12	12	sp|P53395|ODB2_MOUSE Lipoamide acyltransferase component of branched-chain alpha-keto acid dehydrogenase complex, mitochondrial OS=Mus musculus OX=10090 GN=Dbt PE=1 SV=2	1	12	12	12	16599000	12208000	10802000	11876000	15595000	12125000	14086000	13083000	15329000	16538000	10743000		1.35968
sp|P42932|TCPQ_MOUSE	sp|P42932|TCPQ_MOUSE	8	8	8	sp|P42932|TCPQ_MOUSE T-complex protein 1 subunit theta OS=Mus musculus OX=10090 GN=Cct8 PE=1 SV=3	1	8	8	8	6830500	5030900	6593400	6883700	3716600	8254600	11259000	4910300	0	6339800	5087600		1.35771
sp|Q3THE2|ML12B_MOUSE	sp|Q3THE2|ML12B_MOUSE	5	5	5	sp|Q3THE2|ML12B_MOUSE Myosin regulatory light chain 12B OS=Mus musculus OX=10090 GN=Myl12b PE=1 SV=2	1	5	5	5	8536400	6290800	16789000	8820600	7860500	12197000	6555000	7274800	9702200	6935800	12273000		1.35697
sp|Q9QXE0|HACL1_MOUSE	sp|Q9QXE0|HACL1_MOUSE	14	14	14	sp|Q9QXE0|HACL1_MOUSE 2-hydroxyacyl-CoA lyase 1 OS=Mus musculus OX=10090 GN=Hacl1 PE=1 SV=2	1	14	14	14	24605000	18169000	10707000	12187000	21965000	20033000	21550000	14500000	18747000	23469000	18697000		1.35423
sp|Q64374|RGN_MOUSE	sp|Q64374|RGN_MOUSE	17	17	17	sp|Q64374|RGN_MOUSE Regucalcin OS=Mus musculus OX=10090 GN=Rgn PE=1 SV=1	1	17	17	17	155140000	115240000	67506000	104850000	107130000	133590000	154810000	81119000	96141000	102150000	97234000		1.34623
sp|E9PV24|FIBA_MOUSE;CON__P02672	sp|E9PV24|FIBA_MOUSE	19;2	19;2	19;2	sp|E9PV24|FIBA_MOUSE Fibrinogen alpha chain OS=Mus musculus OX=10090 GN=Fga PE=1 SV=1	2	19	19	19	22106000	16425000	42408000	24803000	7078600	31951000	16387000	16546000	20863000	22771000	43306000		1.34588
sp|P30115|GSTA3_MOUSE	sp|P30115|GSTA3_MOUSE	14	14	11	sp|P30115|GSTA3_MOUSE Glutathione S-transferase A3 OS=Mus musculus OX=10090 GN=Gsta3 PE=1 SV=2	1	14	14	11	76683000	57293000	31862000	41795000	69024000	43337000	58414000	67561000	58311000	42994000	66694000		1.33844
sp|P14148|RL7_MOUSE	sp|P14148|RL7_MOUSE	14	14	14	sp|P14148|RL7_MOUSE 60S ribosomal protein L7 OS=Mus musculus OX=10090 GN=Rpl7 PE=1 SV=2	1	14	14	14	33652000	25150000	29664000	28701000	25562000	54290000	41245000	32184000	27933000	32173000	41248000		1.33805
sp|Q9WTP6|KAD2_MOUSE	sp|Q9WTP6|KAD2_MOUSE	12	12	12	sp|Q9WTP6|KAD2_MOUSE Adenylate kinase 2, mitochondrial OS=Mus musculus OX=10090 GN=Ak2 PE=1 SV=5	1	12	12	12	30873000	23086000	15535000	9838700	16182000	10579000	24645000	21330000	26291000	19946000	23662000		1.3373
sp|Q9DCM0|ETHE1_MOUSE	sp|Q9DCM0|ETHE1_MOUSE	3	3	3	sp|Q9DCM0|ETHE1_MOUSE Persulfide dioxygenase ETHE1, mitochondrial OS=Mus musculus OX=10090 GN=Ethe1 PE=1 SV=2	1	3	3	3	9116400	6823500	4644600	0	0	5181400	0	9339200	15387000	8230800	7866300		1.33603
sp|P67984|RL22_MOUSE	sp|P67984|RL22_MOUSE	2	2	2	sp|P67984|RL22_MOUSE 60S ribosomal protein L22 OS=Mus musculus OX=10090 GN=Rpl22 PE=1 SV=2	1	2	2	2	9265000	6942400	8641200	7076200	5862800	17578000	11250000	9437100	11249000	12593000	11149000		1.33455
sp|Q61598|GDIB_MOUSE	sp|Q61598|GDIB_MOUSE	17	17	15	sp|Q61598|GDIB_MOUSE Rab GDP dissociation inhibitor beta OS=Mus musculus OX=10090 GN=Gdi2 PE=1 SV=1	1	17	17	15	40220000	30155000	44290000	61315000	51522000	39585000	31888000	38215000	31682000	37914000	39159000		1.33378
sp|Q8QZT1|THIL_MOUSE	sp|Q8QZT1|THIL_MOUSE	15	15	15	sp|Q8QZT1|THIL_MOUSE Acetyl-CoA acetyltransferase, mitochondrial OS=Mus musculus OX=10090 GN=Acat1 PE=1 SV=1	1	15	15	15	57407000	43041000	52286000	31322000	49172000	30751000	30422000	51512000	45472000	52833000	49970000		1.33377
sp|Q6ZWX6|IF2A_MOUSE	sp|Q6ZWX6|IF2A_MOUSE	5	5	5	sp|Q6ZWX6|IF2A_MOUSE Eukaryotic translation initiation factor 2 subunit 1 OS=Mus musculus OX=10090 GN=Eif2s1 PE=1 SV=3	1	5	5	5	3457200	2594300	1856200	2781100	2422800	3885700	4920000	3020300	3966600	3879100	5074300		1.33261
sp|P16858|G3P_MOUSE	sp|P16858|G3P_MOUSE	24	24	24	sp|P16858|G3P_MOUSE Glyceraldehyde-3-phosphate dehydrogenase OS=Mus musculus OX=10090 GN=Gapdh PE=1 SV=2	1	24	24	24	254080000	190670000	230910000	243770000	183470000	235880000	270990000	258500000	209060000	262510000	251470000		1.33256
sp|Q8BGC4|PTGR3_MOUSE	sp|Q8BGC4|PTGR3_MOUSE	3	3	3	sp|Q8BGC4|PTGR3_MOUSE Prostaglandin reductase-3 OS=Mus musculus OX=10090 GN=Zadh2 PE=1 SV=1	1	3	3	3	4999500	3752200	0	0	3738900	3224800	0	4204300	3298200	3100400	0		1.33242
sp|P97823|LYPA1_MOUSE	sp|P97823|LYPA1_MOUSE	6	6	6	sp|P97823|LYPA1_MOUSE Acyl-protein thioesterase 1 OS=Mus musculus OX=10090 GN=Lypla1 PE=1 SV=1	1	6	6	6	4551900	3419100	0	3525000	4840300	4609800	3619800	3760000	3469300	5578500	5473300		1.33132
sp|O09167|RL21_MOUSE	sp|O09167|RL21_MOUSE	7	7	7	sp|O09167|RL21_MOUSE 60S ribosomal protein L21 OS=Mus musculus OX=10090 GN=Rpl21 PE=1 SV=3	1	7	7	7	10558000	7932100	14999000	13012000	14356000	18394000	12179000	16499000	9017700	18432000	11643000		1.33105
sp|Q921H8|THIKA_MOUSE	sp|Q921H8|THIKA_MOUSE	19	6	6	sp|Q921H8|THIKA_MOUSE 3-ketoacyl-CoA thiolase A, peroxisomal OS=Mus musculus OX=10090 GN=Acaa1a PE=1 SV=1	1	19	6	6	21434000	16105000	17324000	23598000	17150000	17147000	11277000	17048000	15904000	25881000	11408000		1.33089
sp|P16332|MUTA_MOUSE	sp|P16332|MUTA_MOUSE	17	17	17	sp|P16332|MUTA_MOUSE Methylmalonyl-CoA mutase, mitochondrial OS=Mus musculus OX=10090 GN=Mmut PE=1 SV=2	1	17	17	17	28652000	21535000	20733000	31520000	34432000	25101000	25396000	31583000	33078000	34718000	19588000		1.33049
sp|P24270|CATA_MOUSE	sp|P24270|CATA_MOUSE	31	31	31	sp|P24270|CATA_MOUSE Catalase OS=Mus musculus OX=10090 GN=Cat PE=1 SV=4	1	31	31	31	213170000	160270000	152920000	83969000	141830000	200160000	194710000	179630000	172570000	196060000	174500000		1.33007
sp|Q91WN4|KMO_MOUSE	sp|Q91WN4|KMO_MOUSE	12	12	12	sp|Q91WN4|KMO_MOUSE Kynurenine 3-monooxygenase OS=Mus musculus OX=10090 GN=Kmo PE=1 SV=1	1	12	12	12	26167000	19699000	17487000	26335000	36802000	26863000	23860000	27804000	27970000	40383000	13306000		1.32834
sp|P49443|PPM1A_MOUSE	sp|P49443|PPM1A_MOUSE	4	4	4	sp|P49443|PPM1A_MOUSE Protein phosphatase 1A OS=Mus musculus OX=10090 GN=Ppm1a PE=1 SV=1	1	4	4	4	3183500	2398000	3591600	2039900	2678400	0	0	2588200	1315700	2898400	0		1.32756
sp|Q9CQN1|TRAP1_MOUSE	sp|Q9CQN1|TRAP1_MOUSE	12	12	12	sp|Q9CQN1|TRAP1_MOUSE Heat shock protein 75 kDa, mitochondrial OS=Mus musculus OX=10090 GN=Trap1 PE=1 SV=1	1	12	12	12	12890000	9717800	11488000	12331000	11367000	11847000	13233000	15223000	14473000	11787000	8638700		1.32643
sp|P33267|CP2F2_MOUSE	sp|P33267|CP2F2_MOUSE	23	22	22	sp|P33267|CP2F2_MOUSE Cytochrome P450 2F2 OS=Mus musculus OX=10090 GN=Cyp2f2 PE=1 SV=1	1	23	22	22	47073000	35631000	16866000	18741000	48531000	44473000	56213000	49602000	60054000	53949000	25495000		1.32112
sp|Q61937|NPM_MOUSE	sp|Q61937|NPM_MOUSE	5	5	5	sp|Q61937|NPM_MOUSE Nucleophosmin OS=Mus musculus OX=10090 GN=Npm1 PE=1 SV=1	1	5	5	5	7070300	5358500	8723100	5013000	8698700	8541000	8481300	8198800	8553700	6865900	7510500		1.31946
sp|P34884|MIF_MOUSE	sp|P34884|MIF_MOUSE	4	4	4	sp|P34884|MIF_MOUSE Macrophage migration inhibitory factor OS=Mus musculus OX=10090 GN=Mif PE=1 SV=2	1	4	4	4	17335000	13141000	16109000	0	11125000	11892000	8824200	0	7216100	0	14680000		1.31915
sp|Q8VCC2|EST1_MOUSE	sp|Q8VCC2|EST1_MOUSE	19	16	16	sp|Q8VCC2|EST1_MOUSE Liver carboxylesterase 1 OS=Mus musculus OX=10090 GN=Ces1 PE=1 SV=1	1	19	16	16	34357000	26073000	28414000	25183000	35978000	13610000	21017000	21995000	24507000	25195000	20774000		1.31772
sp|Q9CZ13|QCR1_MOUSE	sp|Q9CZ13|QCR1_MOUSE	17	17	16	sp|Q9CZ13|QCR1_MOUSE Cytochrome b-c1 complex subunit 1, mitochondrial OS=Mus musculus OX=10090 GN=Uqcrc1 PE=1 SV=2	1	17	17	16	50012000	37994000	28290000	37500000	45376000	39524000	44702000	43022000	48156000	51113000	30768000		1.31631
[truncated: 771 more rows]
